# Supplementary material for: Selfish conflict underlies RNA-mediated parent-of-origin effects
Source: Nature. 2024 Mar 6;628(8006):122–9. doi: 10.1038/s41586-024-07155-z (PMC10990930; doi:10.1038/s41586-024-07155-z)
Supplement: Supplementary file 3 — Annotation of C. tropicalis piRNAs and ranking. [file 41586_2024_7155_MOESM3_ESM.xlsx]

## Sheet: piRNA_list
ID	Sequence	ppm	deltaG_to_slow-1	chromosome	genomic_start	genomic_end	chromosome2	genomic_start3	genomic_end4	chromosome5	genomic_start6	genomic_end7	chromosome8	genomic_start9	genomic_end10	chromosome11	genomic_start12	genomic_end13	chromosome14	genomic_start15	genomic_end16	chromosome17	genomic_start18	genomic_end19	chromosome20	genomic_start21	genomic_end22	chromosome23	genomic_start24	genomic_end25	chromosome26	genomic_start27	genomic_end28	chromosome29	genomic_start30	genomic_end31	chromosome32	genomic_start33	genomic_end34	chromosome35	genomic_start36	genomic_end37	chromosome38	Genomic coordinates start39	Column39	Column40	Column41	Column42	Column43
Ctr-21ur-00001	TGACATGTCCTTCCAATTGAA	0.114003	-14.3	chrIV	6150	6170	chrII	46962	46982	chrII	12709682	12709662	chrI	11632548	11632568
Ctr-21ur-00002	TCTAATATCATCTCGACACTT	0.157851	-11	chrI	11834664	11834644
Ctr-21ur-00003	TTATGTGGAGTGCTGGAAGTA	0.280623	-15	chrI	12010704	12010684
Ctr-21ur-00004	TGCAAACACCCCTAATTCGGC	0.131542	-12.5	chrI	82015	81995
Ctr-21ur-00005	TTTGAAATGCTCGGTACAAGT	0.157851	-11.4	chrI	612938	612958
Ctr-21ur-00006	TCCAATCTTCGAGTCAGCCTT	0.131542	-13.6	chrI	612959	612979
Ctr-21ur-00007	TTTAGGCGTGAAGTGTGTGGT	0.118388	-15.7	chrI	612980	613000
Ctr-21ur-00008	TCAAATTTCAACCTTTTTCAA	0.144696	-8.9	chrI	646601	646621
Ctr-21ur-00009	TGCAAGAATAGCTCAGCCGGT	3.70949	-14.6	chrI	692609	692629
Ctr-21ur-00010	TTGTGCGATGGCCTAGCGGAT	4.25758	-17.7	chrI	697284	697264
Ctr-21ur-00011	TGACTATATAGCTCAGTAAGC	0.394626	-12.1	chrI	697506	697486
Ctr-21ur-00012	TCTGATTCCCAATAAATAAAT	0.144696	-15.3	chrI	711835	711855
Ctr-21ur-00013	TGATCCTTCCGAAAATATGCG	0.219237	-16.3	chrI	756845	756865
Ctr-21ur-00014	TGGCGCGTGGCGCAGTCGGGA	0.16662	-20.1	chrI	765916	765896
Ctr-21ur-00015	TTACCCTACCCAGTCATCCGA	22.6472	-14.1	chrI	768107	768127
Ctr-21ur-00016	TGTGAGGTTGGCCTTGTGGCG	0.100849	-19.9	chrI	773198	773178
Ctr-21ur-00017	TTCCGCTCTCTTATCTCATCT	0.403396	-12.3	chrI	974852	974832
Ctr-21ur-00018	TGGGTGTTGTTCAGAGTGTCC	0.114003	-11.6	chrI	975009	975029
Ctr-21ur-00019	TTGATCTTGTCCTTCAGTTCT	0.135927	-11.6	chrI	1213253	1213273
Ctr-21ur-00020	TCTATCTCAGGGGGACCAAAG	0.302547	-17.5	chrI	1213285	1213305
Ctr-21ur-00021	TTTATTTCCGCACAAAGAGGA	0.175389	-13.8	chrI	1236826	1236806
Ctr-21ur-00022	TGTTCGCGTGGCGCAATCGGC	0.114003	-17.6	chrI	1340212	1340232
Ctr-21ur-00023	TGTGTGCGTGGCGCAGTCGGT	0.109618	-18.4	chrI	1351553	1351533
Ctr-21ur-00024	TGCGCGTGTGGCTCAGTAGGT	0.407781	-15.5	chrI	1356832	1356812
Ctr-21ur-00025	TGATCATATGGCGCAGTAGGT	2.6703	-12.2	chrI	1444237	1444217
Ctr-21ur-00026	TGGAGGTAGTCAAATAATCTA	0.236776	-10.8	chrIV	12614214	12614234	chrIV	12678574	12678594	chrI	1630941	1630921	chrI	1637277	1637257	chrI	2122721	2122741	chrI	2129088	2129108	chrI	7850134	7850154
Ctr-21ur-00027	TTCAAGAAGACCGAGAAAGAC	0.100849	-12.2	chrI	2324079	2324099
Ctr-21ur-00028	TGACCTTCTCATCTTCTCGTG	0.188544	-13.8	chrI	2416021	2416041
Ctr-21ur-00029	TCTGTCTCCATCGCCCGATTT	0.127157	-15.2	chrI	2443741	2443761
Ctr-21ur-00030	TCACTGAATTGGACGCGGGAA	0.157851	-15.2	chrI	2488118	2488138
Ctr-21ur-00031	TTTTCCGTCGTTGTGTTACGC	0.118388	-13.1	chrI	2488185	2488205
Ctr-21ur-00032	TATGCTTTCCATCCATCAGAA	0.100849	-13.2	chrI	2517133	2517113
Ctr-21ur-00033	TAGCCTCGATTGATTGTATGT	0.109618	-10.8	chrI	2517243	2517223
Ctr-21ur-00034	TTAAAATTGAGGTTCTTTTCA	0.135927	-9.6	chrI	2566485	2566465
Ctr-21ur-00035	TTAATTACCCAATTACCAAGG	0.513014	-11.5	chrI	2592395	2592375
Ctr-21ur-00036	TTTTTACCCTGATTACCAAGG	2.96408	-10.9	chrI	2606137	2606117
Ctr-21ur-00037	TACTCAACATACTCTAACCGA	14.6538	-13.2	chrI	2648451	2648431
Ctr-21ur-00038	TTACTCAACATACTCTAACCG	0.306932	-13.2	chrI	2648452	2648432
Ctr-21ur-00039	TATTACTCAACATACTCTAAC	2.73608	-11.1	chrI	2648454	2648434
Ctr-21ur-00040	TACCATACAACCGTCCTGGGA	0.280623	-16.5	chrI	2691457	2691437
Ctr-21ur-00041	TCCGGAACAGTTGTGTGTTAC	0.175389	-12.3	chrI	2691495	2691475
Ctr-21ur-00042	TTTCGTTTATCTGGGTCAGAT	0.16662	-10.3	chrI	2746481	2746501
Ctr-21ur-00043	TGAATTGTGTTCGGCGGAGCG	0.188544	-15.2	chrI	2755575	2755595
Ctr-21ur-00044	TTTTATCAAGTTGCCTTCCCT	0.903256	-11.5	chrI	2946436	2946416
Ctr-21ur-00045	TTCATTCAGAAGATTAAAAAT	0.135927	-9.6	chrI	3008039	3008019
Ctr-21ur-00046	TTTTAACCCAGTTACCAAGGT	0.245545	-12.3	chrI	3010270	3010290
Ctr-21ur-00047	TCTTTTTTCAGAACGTGTTTA	0.114003	-10.8	chrI	3030891	3030871
Ctr-21ur-00048	TCGTCATGCAGAATTTATTCA	0.100849	-9.4	chrI	3036165	3036185
Ctr-21ur-00049	TAGCCAATGTCATTACTGTCA	0.311316	-12.1	chrI	3052729	3052709
Ctr-21ur-00050	TAGGACTCATTCGTGGAATGC	0.219237	-15	chrI	3058309	3058289
Ctr-21ur-00051	TATCTATCTCTCTCCCCACGA	0.131542	-12.4	chrI	3058399	3058379
Ctr-21ur-00052	TGACAATCTCCTTTTGATAGA	0.223622	-13	chrI	3058992	3058972
Ctr-21ur-00053	TGATGACGTCGTTGAGGTATG	0.105234	-11.6	chrI	3059035	3059015
Ctr-21ur-00054	TGCTTCTGTCAAATATCAACT	0.236776	-10.7	chrI	3059098	3059078
Ctr-21ur-00055	TTTCCAATGGTCATGCATACT	0.162235	-11.2	chrI	3059217	3059197
Ctr-21ur-00056	TGTTTTTTTTCAATTTGGAGC	0.109618	-9.2	chrI	3087449	3087469
Ctr-21ur-00057	TTTTCAATATCCACAGGTCTT	0.293777	-10.4	chrI	3097484	3097504
Ctr-21ur-00058	TTCATTCATAGGCCCTCTCCC	0.114003	-10.9	chrI	3117787	3117767
Ctr-21ur-00059	TACAAATGAATAACACACATT	0.127157	-9.3	chrI	3218145	3218125
Ctr-21ur-00060	TCGCTTCGATGAATTCATTTG	0.122773	-13.3	chrI	3221107	3221127
Ctr-21ur-00061	TATTGCACTCGCCCCGGCCTG	29.198	-16.2	chrI	3353651	3353671
Ctr-21ur-00062	TTTGGTTATGATGGCGTCCGT	0.118388	-14.3	chrI	3362432	3362452
Ctr-21ur-00063	TTTCTCTCTCTGCAGCATGCT	0.149081	-12.9	chrI	3364582	3364602
Ctr-21ur-00064	TTCGAGGAAAAAGTAAATGTT	0.197313	-9.6	chrI	3413478	3413458
Ctr-21ur-00065	TTTCCATTTGATCAGGTGTCG	0.114003	-15.7	chrI	3413900	3413920
Ctr-21ur-00066	TAATGCCCTTCTGAAGAAACA	0.420935	-10.4	chrI	3510716	3510736
Ctr-21ur-00067	TGAGTTGAGAGGGTGAAAAAT	0.289393	-13.8	chrI	3601306	3601326
Ctr-21ur-00068	TGCAATGTGGTGAATCGAGAA	0.114003	-11.5	chrI	3767812	3767832
Ctr-21ur-00069	TTCGAAAGTTGCCGAGCTGCC	0.267469	-16.7	chrI	3796514	3796534
Ctr-21ur-00070	TCGAAAGAAAAAACTGGTGCA	0.144696	-9.6	chrI	3830723	3830743
Ctr-21ur-00071	TGAAGACGATGATTTCAGAAC	0.188544	-14.5	chrI	3896776	3896756
Ctr-21ur-00072	TGTTACGAACAAACAACACGA	0.175389	-9.2	chrI	3896778	3896798
Ctr-21ur-00073	TAAATTTTATGGAGCAGAACT	0.508629	-10.9	chrI	3944440	3944460
Ctr-21ur-00074	TTCAAATAATGTCGTAGTCAT	0.171005	-8.8	chrI	3960195	3960215
Ctr-21ur-00075	TATACGCAAGCTTGGGGAAGC	0.127157	-13.5	chrI	3965676	3965696
Ctr-21ur-00076	TCTATGACTCAAGGGTTCTCT	0.135927	-13	chrI	3965698	3965718
Ctr-21ur-00077	TTACAATTGGGAATATAAAAT	0.289393	-8.2	chrI	3965762	3965782
Ctr-21ur-00078	TCTATTGTTCGTCTGAGGACC	1.50396	-16.4	chrI	3965806	3965786
Ctr-21ur-00079	TTTCACTGTTGCTCGTATTAC	0.122773	-12.4	chrI	4056032	4056052
Ctr-21ur-00080	TAGAAAAGGGTCAAATGAAAC	0.236776	-10.3	chrI	4285146	4285166
Ctr-21ur-00081	TGGAATGTAAAGAAGTATGTA	1028.49	-8.1	chrI	4330955	4330975
Ctr-21ur-00082	TGTCACGTGAAATCAAAACGT	0.179774	-10.9	chrI	4521220	4521200
Ctr-21ur-00083	TAAAAATGAGGAGAAAAAGTG	0.131542	-13.3	chrI	4576913	4576933
Ctr-21ur-00084	TAAGCGCTTATCTCATATAAG	0.100849	-10.9	chrI	4617544	4617524
Ctr-21ur-00085	TAAAGAAGACGAGTCTAAACA	0.302547	-11.2	chrI	4655071	4655051
Ctr-21ur-00086	TCCAGAGCCATAATAACAAGT	0.140312	-12.8	chrI	4730387	4730407
Ctr-21ur-00087	TCACGGAGGTTTTGCAACGAT	0.324471	-13.7	chrI	4801730	4801750
Ctr-21ur-00088	TGAAAATCAATATTGCGGTAT	0.135927	-11.6	chrI	4928273	4928253
Ctr-21ur-00089	TACTCATTGCTGCAAGCTCTG	0.114003	-15	chrI	4971145	4971165
Ctr-21ur-00090	TAAAATTATAGTTGTGGGAGC	0.153466	-10.9	chrI	4986538	4986558
Ctr-21ur-00091	TCACTCAGATCAATTTCCCCT	0.109618	-13.7	chrI	5022508	5022488
Ctr-21ur-00092	TGTTCCTAAAATTTTCCGTTT	0.232391	-9.2	chrI	5035969	5035949
Ctr-21ur-00093	TACGAAGCAGGGTAATAATGT	0.285008	-10.1	chrI	5061177	5061197
Ctr-21ur-00094	TACAGGATCGTGGAGTTTTGA	0.157851	-19.5	chrI	5082053	5082033
Ctr-21ur-00095	TCTTTTTTTATATATTGAATT	0.114003	-5.3	chrI	5097237	5097257
Ctr-21ur-00096	TTCAGAGTTGTTTCACGGCAT	0.118388	-12	chrI	5126865	5126845
Ctr-21ur-00097	TGATCTCTTAAATTTCGCTCT	0.131542	-10.9	chrI	5166679	5166659
Ctr-21ur-00098	TAAAAAATCGGAAGAGGGAGG	0.254315	-15.2	chrI	5409559	5409579
Ctr-21ur-00099	TCCTGTTCTCAATCCCTTCTT	0.157851	-11.8	chrI	5497943	5497923
Ctr-21ur-00100	TCCTGACCATATACCCCCCTC	0.144696	-11.6	chrI	5499487	5499507
Ctr-21ur-00101	TCCGTTTTCGCTTCATTCCAG	0.201698	-13.7	chrI	5541043	5541063
Ctr-21ur-00102	TCATTTGCTATCTAACTTCAT	0.100849	-11.4	chrI	5589038	5589018
Ctr-21ur-00103	TTTGGGAGTATGAGGATTGAA	0.109618	-12.6	chrI	5646732	5646752
Ctr-21ur-00104	TCGTATCAATTTCAATCCTTT	0.100849	-11.8	chrI	5666682	5666662
Ctr-21ur-00105	TCAGTTTCTGGCCGTTTCCCC	0.206083	-13.3	chrI	5681011	5681031
Ctr-21ur-00106	TTAGTATTTCGAGTCAAGACG	0.394626	-11.3	chrI	5705789	5705809
Ctr-21ur-00107	TTGTACAACTGGAAAATATAT	0.122773	-7.6	chrI	5888037	5888017
Ctr-21ur-00108	TTCGCAGAGCAGAGAGACAAA	0.127157	-16.7	chrI	5930301	5930281
Ctr-21ur-00109	TGCCACCTGCTGACCGATATC	0.127157	-16.9	chrI	6113154	6113174
Ctr-21ur-00110	TGATTCTCAATGCAAATAACA	0.131542	-9.9	chrI	6164706	6164726
Ctr-21ur-00111	TAATAAAAAAGGGGTCCAATT	0.201698	-11.4	chrI	6171587	6171607
Ctr-21ur-00112	TACTTTTTTTGAATTTCAAAG	0.16662	-8.4	chrI	6179709	6179689
Ctr-21ur-00113	TGCTATTACTTTTTTTGAATT	0.556862	-7	chrI	6179715	6179695
Ctr-21ur-00114	TTTTGCCAATGCTATTACTTT	0.149081	-9	chrI	6179724	6179704
Ctr-21ur-00115	TATTTTTGCCAATGCTATTAC	0.271854	-8.3	chrI	6179727	6179707
Ctr-21ur-00116	TAGAAGGATTAAGAAACAAGG	0.100849	-12.2	chrI	6216073	6216093
Ctr-21ur-00117	TGGGTGTCGTGTACCAAGCAC	0.127157	-17.6	chrI	6267766	6267786
Ctr-21ur-00118	TTCCATGTAATTTTTTCGTCG	0.206083	-9.3	chrI	6321655	6321675
Ctr-21ur-00119	TCCAAGTGATGATAAAACTAT	0.464782	-11.1	chrI	6391258	6391238
Ctr-21ur-00120	TTCCAAGTGATGATAAAACTA	0.109618	-11.1	chrI	6391259	6391239
Ctr-21ur-00121	TGCAGGCCAGTGATGAAACTG	3.87172	-15.7	chrI	6405463	6405443
Ctr-21ur-00122	TGTTTGACATTTGAAATTAAG	0.100849	-11.2	chrI	6606260	6606280
Ctr-21ur-00123	TGGATATGATCAATTGAAATT	0.206083	-11.1	chrI	6810859	6810879
Ctr-21ur-00124	TTCTATTTTTGAGATGAAAAG	0.131542	-11.3	chrI	6825813	6825833
Ctr-21ur-00125	TACACATTTCGTTTCACAATA	0.122773	-10.8	chrI	6829722	6829702
Ctr-21ur-00126	TCAGTTTCATTCATTCCTAGT	0.456013	-13.1	chrI	6854998	6855018
Ctr-21ur-00127	TCATTCCTAGTTTCTTATTTA	1.01726	-10.3	chrI	6855008	6855028
Ctr-21ur-00128	TCCTAGTTTCTTATTTACAGT	0.271854	-12.3	chrI	6855012	6855032
Ctr-21ur-00129	TGATAAAATAAATGGAACCAT	0.206083	-10	chrI	6875255	6875275
Ctr-21ur-00130	TTTCCATGCAAATCTCTTGTC	0.188544	-12.1	chrI	6881803	6881783
Ctr-21ur-00131	TTGAACGCCTCCAGGAGGCAG	0.140312	-21.7	chrI	7021656	7021636
Ctr-21ur-00132	TAGGACGGGATGAGAAAAGTT	0.201698	-16	chrI	7029417	7029397
Ctr-21ur-00133	TTTACGTCGATTTTATGGTTT	0.127157	-10.5	chrI	7034792	7034812
Ctr-21ur-00134	TCTTTCGATATAAACTGAACG	0.109618	-10	chrI	7057604	7057584
Ctr-21ur-00135	TATGCTGATCTCACGCGAGAA	0.192928	-15.2	chrI	7118633	7118653
Ctr-21ur-00136	TAGTTGGAGCTGTTCATGTCT	0.254315	-13.3	chrI	7207846	7207866
Ctr-21ur-00137	TCAGAATTTCAGATGAAGCGT	0.306932	-12.7	chrI	7266222	7266202
Ctr-21ur-00138	TGGTAAACTGGGTAGTCTTTC	0.131542	-11.6	chrI	7399224	7399204
Ctr-21ur-00139	TTTGAACGTGATTCTAGGCTT	0.241161	-14.7	chrI	7426142	7426122
Ctr-21ur-00140	TTCAACTGCGGGAATTTCGGT	0.135927	-14.4	chrI	7426165	7426145
Ctr-21ur-00141	TGTGTTCGCGAATAAGATTTC	4.0515	-11.9	chrI	7426295	7426315
Ctr-21ur-00142	TAAAGCTAGGTTACCAAAGCT	14.5091	-12	chrI	7542103	7542083
Ctr-21ur-00143	TCACCTTCGCGCCATTTGCAA	0.140312	-15.5	chrI	7696791	7696811
Ctr-21ur-00144	TCTAAATTTGATAAGAACGCG	0.135927	-10.6	chrI	7766671	7766651
Ctr-21ur-00145	TACAAGTTGACCAAATGAATT	0.245545	-12	chrI	7803251	7803231
Ctr-21ur-00146	TTTCATTTGTTTGTCAGTGCA	0.100849	-10.2	chrI	8179392	8179372
Ctr-21ur-00147	TCTTTGGTTGTACAAAGTGGT	0.254315	-10.4	chrI	8227670	8227690
Ctr-21ur-00148	TACCGCTTTTCGGCTGAAGGA	0.806792	-13.1	chrI	8227717	8227737
Ctr-21ur-00149	TATGTCTGATATTCTTGGGTT	0.118388	-11.8	chrI	8240245	8240225
Ctr-21ur-00150	TGATATGTCTGATATTCTTGG	1.92928	-9.1	chrI	8240248	8240228
Ctr-21ur-00151	TTTTCTGAAGGGTCCTCTGTT	0.171005	-16.9	chrI	8572266	8572286
Ctr-21ur-00152	TGCTATTGATTGATGACTAGA	0.16662	-12.9	chrI	8687165	8687145
Ctr-21ur-00153	TCTTTAAGAAATGAGAGGGAA	0.236776	-16	chrI	8756518	8756498
Ctr-21ur-00154	TAAAAGTTAGGCATAGCAAGA	0.109618	-10	chrI	8828276	8828296
Ctr-21ur-00155	TCTTTCAAGGAGTTTCAGGGG	0.188544	-12.4	chrI	9458810	9458790
Ctr-21ur-00156	TCACAGCCAGCTTTGATGTGC	1.21457	-13.8	chrI	9481294	9481274
Ctr-21ur-00157	TATCACAGCCAGCTTTGATGT	7.43213	-13.8	chrI	9481296	9481276
Ctr-21ur-00158	TATCACTATTCTGTTTTTCGC	1.81528	-8.6	chrI	9490256	9490236
Ctr-21ur-00159	TGAAAGACATGGGTAGTGAGA	104.786	-16.6	chrI	9490293	9490273
Ctr-21ur-00160	TGCCCCGAACACTGATTTTTG	0.127157	-11.4	chrI	9520377	9520397
Ctr-21ur-00161	TTTTCATGGGTTTTAAATTGT	0.171005	-7.3	chrI	9959183	9959203
Ctr-21ur-00162	TGGAATTCCGGCTACAAAAAT	0.162235	-15	chrI	9992457	9992437
Ctr-21ur-00163	TACAAGTGCCTCATTATCCGA	0.175389	-17.3	chrI	10070404	10070384
Ctr-21ur-00164	TAGAGCTCCTTCATTCATGGC	0.109618	-15.6	chrI	10070514	10070494
Ctr-21ur-00165	TTACCAGGTCCGATAGAGCGA	0.127157	-18.4	chrI	10070586	10070566
Ctr-21ur-00166	TGAAAATTCCTATTTCCCTGT	0.144696	-9.7	chrI	10120182	10120202
Ctr-21ur-00167	TGAAAAGTATTTATGATTGAT	0.140312	-7.1	chrI	10669792	10669812
Ctr-21ur-00168	TGCGTCGTGTGGTGTACCTGA	6.89719	-18.1	chrI	10686992	10687012
Ctr-21ur-00169	TGCGGTGATTGATGTACTTGG	5.15645	-16.3	chrI	10688428	10688448
Ctr-21ur-00170	TACGGTAATCGGCCTACTTGG	0.942718	-12.2	chrI	10688660	10688680
Ctr-21ur-00171	TGCACTAAGTAGCTTCCCTAG	3.22278	-14.7	chrI	10688893	10688913
Ctr-21ur-00172	TGTACTTGCCGTACAACTCGG	0.24993	-15.8	chrI	10689411	10689431
Ctr-21ur-00173	TGGCAAGACTTGTATAGGGGA	123.597	-19.9	chrI	10721941	10721921
Ctr-21ur-00174	TGTGGCAAGACTTGTATAGGG	0.727866	-17.5	chrI	10721943	10721923
Ctr-21ur-00175	TCACTTCGAGTCGAATTCATC	0.127157	-12.6	chrI	10790287	10790267
Ctr-21ur-00176	TGCACGTCATGGCGCAGCGGA	0.105234	-20.4	chrI	10969833	10969853
Ctr-21ur-00177	TTTCAAGCTAGAAAGTCGGTT	0.469167	-13.3	chrI	11094549	11094529
Ctr-21ur-00178	TTCTTGTGGAAATGTGAAACT	0.100849	-11.5	chrI	11094691	11094711
Ctr-21ur-00179	TAAAGAGTACTGAACTGAGAT	0.328855	-10.7	chrI	11209010	11209030
Ctr-21ur-00180	TTACGAAGAAGAAGAAGTCCT	0.267469	-14.3	chrI	11209324	11209344
Ctr-21ur-00181	TTGGTCCCCTCCAAGTAGCTC	0.33324	-17.9	chrI	11251629	11251649
Ctr-21ur-00182	TTTTCTCTCCTCGTGCCGCCT	0.324471	-18.6	chrI	11326164	11326144
Ctr-21ur-00183	TTCTGAATCGGCTGAATAAAA	0.153466	-12.8	chrII	254158	254138
Ctr-21ur-00184	TTGAAACTGATATGTCACTCT	0.122773	-9.7	chrII	288265	288245
Ctr-21ur-00185	TCAAAACTGCAATTTCAAACC	0.100849	-9.7	chrII	406958	406978
Ctr-21ur-00186	TTTTATTCATCCTCATGGCGC	0.140312	-12.3	chrII	794396	794376
Ctr-21ur-00187	TTTTTATCCTCATGACGCTTG	0.201698	-10.7	chrII	796156	796136
Ctr-21ur-00188	TTTTGTTCCAAATCTAAGTTT	0.337625	-8.8	chrII	1050619	1050639
Ctr-21ur-00189	TTCAATGTCTCCAAATCGAGT	0.24993	-12.2	chrII	1050648	1050668
Ctr-21ur-00190	TCCAAATTGTTGCTAGAACAT	0.149081	-9.8	chrII	1050755	1050775
Ctr-21ur-00191	TTGCTAGAACATGCTTTGCGC	1.14442	-11.1	chrII	1050764	1050784
Ctr-21ur-00192	TTTCTAGCCCAGTTCCGTTTA	0.363933	-18.5	chrII	1050785	1050805
Ctr-21ur-00193	TTCCGTTTATTTTTTTTATTA	0.263084	-6.5	chrII	1050797	1050817
Ctr-21ur-00194	TTTTTTTTATTAAACGGTTGC	0.127157	-7.8	chrII	1050806	1050826
Ctr-21ur-00195	TTTTTTTATTAAACGGTTGCT	0.223622	-9.6	chrII	1050807	1050827
Ctr-21ur-00196	TTTTTTATTAAACGGTTGCTT	0.105234	-9.9	chrII	1050808	1050828
Ctr-21ur-00197	TTAAACGGTTGCTTCCACCAG	0.342009	-14.5	chrII	1050815	1050835
Ctr-21ur-00198	TAAACGGTTGCTTCCACCAGG	0.188544	-16.1	chrII	1050816	1050836
Ctr-21ur-00199	TTCCACCAGGAGGCACGTAGC	0.135927	-16.8	chrII	1050827	1050847
Ctr-21ur-00200	TCAGCACACTCGAGCCACATG	0.118388	-18.3	chrII	1245720	1245740
Ctr-21ur-00201	TATTTTGGGTTCGTGAGCTGT	0.144696	-15.6	chrII	1579942	1579962
Ctr-21ur-00202	TCACAAGGCTGCACTAATCCT	0.135927	-13.2	chrII	1580017	1580037
Ctr-21ur-00203	TGACACTGTCGATTGCGGACT	0.105234	-16.4	chrII	1580087	1580107
Ctr-21ur-00204	TTTCCTTTGCTCTCTTTCAGA	0.442858	-13.7	chrII	1580278	1580298
Ctr-21ur-00205	TGTCTTATTGTGTGCTTCAAA	0.460397	-14.1	chrII	1926057	1926037
Ctr-21ur-00206	TTCACGCTGCAGTTTATTTGA	1.5522	-13.9	chrII	1932704	1932724
Ctr-21ur-00207	TACCAGCTTCCTGTTTATTTG	0.258699	-11.6	chrII	1934559	1934579
Ctr-21ur-00208	TTCAGGCCCCAGTCTATTCGA	2.68784	-12.9	chrII	1935194	1935214
Ctr-21ur-00209	TAACGGTGCTTGTTTATTTGA	0.811176	-11.8	chrII	1937704	1937724
Ctr-21ur-00210	TATCTGTACCCGTTTATTTGG	0.912025	-9.3	chrII	1940126	1940146
Ctr-21ur-00211	TCCTGGAAGCTGTTTGCCAGA	0.613863	-17.1	chrII	1942634	1942654
Ctr-21ur-00212	TGAACCGAGAATATTTTTCTA	0.114003	-11.1	chrII	2005809	2005789
Ctr-21ur-00213	TGTCATTCAAAAGATTTTGTT	0.109618	-7.4	chrII	2243466	2243446
Ctr-21ur-00214	TGTGACCCTTTCCCAATTAAC	0.477936	-14.6	chrII	2247635	2247615
Ctr-21ur-00215	TGTGGCTGAATGTCGTAGTGG	7.3839	-12.5	chrII	2332040	2332020
Ctr-21ur-00216	TCATCAGGCCATAGCTGTCCA	13.8338	-15.9	chrII	2379799	2379779
Ctr-21ur-00217	TTCATCAGGCCATAGCTGTCC	27.7335	-14.6	chrII	2379800	2379780
Ctr-21ur-00218	TCTCATTGGTGCAATTGAAAG	0.228006	-12	chrII	2476271	2476291
Ctr-21ur-00219	TAAAAGCCATCCTGTTGTACA	0.114003	-13.4	chrII	2476358	2476378
Ctr-21ur-00220	TTTTTTTCATCACAAAGTTTG	0.184159	-8	chrII	2476447	2476467
Ctr-21ur-00221	TTCAATAGAATTCAATGCAAT	0.144696	-12	chrII	2481122	2481142
Ctr-21ur-00222	TACCATTTATTATTCACCAAA	0.197313	-9.9	chrII	2509016	2508996
Ctr-21ur-00223	TGGCAAGATGTCTGGCAGCGC	7.44528	-18.7	chrII	2808610	2808630
Ctr-21ur-00224	TGTGAAAAGGCATGGAAGAGA	0.149081	-17.4	chrII	3027625	3027645
Ctr-21ur-00225	TTTTCTCATGGGAATTTCGTG	0.122773	-12.2	chrII	3075720	3075740
Ctr-21ur-00226	TCTTTTTTCCGTTGTCTCCTA	0.33324	-14.4	chrII	3196755	3196775
Ctr-21ur-00227	TATATTTTCATTAAGAGACCG	0.144696	-8.4	chrII	3244399	3244379
Ctr-21ur-00228	TAACGCTTGGATTTTGTTCTG	0.206083	-9.1	chrII	3344025	3344005
Ctr-21ur-00229	TTTAAAAGAAGAAGAAGAATG	0.16662	-13.9	chrII	3370909	3370889
Ctr-21ur-00230	TGTCGTTTTTTCTCTCGAAAA	0.219237	-13	chrII	3408302	3408322	chrII	6289750	6289770
Ctr-21ur-00231	TTACACATTTTATTCAGATCT	0.157851	-6.9	chrII	3471744	3471764
Ctr-21ur-00232	TACACATTTTATTCAGATCTT	0.100849	-6.9	chrII	3471745	3471765
Ctr-21ur-00233	TTTTCTGGCATGATTCGAGAT	0.228006	-14.3	chrII	3518042	3518022
Ctr-21ur-00234	TTCTTACATTCCTTTGCAAAA	0.175389	-10	chrII	3612999	3613019
Ctr-21ur-00235	TGCTACAGGTCTTCGAAAGGT	0.100849	-18.3	chrII	3619857	3619877
Ctr-21ur-00236	TAGACACCCACATATTTTTTA	0.105234	-8.5	chrII	3748957	3748937
Ctr-21ur-00237	TATGATGGATTTAGAAATTTC	0.16662	-6.2	chrII	3772862	3772842
Ctr-21ur-00238	TTTACAAGGACAAACACAATT	0.149081	-10.7	chrII	3935015	3935035
Ctr-21ur-00239	TTAGCAGACAAACCGACCGTT	0.280623	-17.9	chrII	3955933	3955953
Ctr-21ur-00240	TCTTTCATTCGTTCTGTGTTC	0.346394	-9.3	chrII	3978154	3978174
Ctr-21ur-00241	TTCACTTTTGATATAAAAATG	0.271854	-12.5	chrII	4036755	4036775
Ctr-21ur-00242	TCCGATTGAAAGCATGTAAAT	0.947103	-11.8	chrII	4132840	4132820
Ctr-21ur-00243	TCGGAATTGACTCAAGTCAAA	0.464782	-11.6	chrII	4187574	4187594
Ctr-21ur-00244	TCTAAATACATTCTTTCTCAC	0.394626	-10.1	chrII	4219072	4219052
Ctr-21ur-00245	TTACTCTAAATACATTCTTTC	0.135927	-9.6	chrII	4219076	4219056
Ctr-21ur-00246	TGAGTCAGAAATAACACATTT	0.315701	-9.6	chrII	4227366	4227386
Ctr-21ur-00247	TCGTATCAGTTCAAAAGGTTA	0.114003	-9.3	chrII	4298046	4298066
Ctr-21ur-00248	TCTTTATCCTCGTTCCACGTG	0.140312	-19.4	chrII	4331045	4331065
Ctr-21ur-00249	TTTATTTAGAAGGAACCAGAA	0.153466	-10	chrII	4710269	4710289
Ctr-21ur-00250	TTCGAATATCACATATGGACT	0.271854	-9.9	chrII	4756283	4756303
Ctr-21ur-00251	TGCCGAAGATGATCAATTGAG	0.276238	-15.4	chrII	4803799	4803779
Ctr-21ur-00252	TTGCCGAAGATGATCAATTGA	0.131542	-14.9	chrII	4803800	4803780
Ctr-21ur-00253	TGAAATGGAAAAATAACTTTC	0.197313	-9.8	chrII	4823885	4823905
Ctr-21ur-00254	TTATGCACATTTTCTAGTCCA	4.4242	-9.8	chrII	5193487	5193467
Ctr-21ur-00255	TATTATGCACATTTTCTAGTC	15.6053	-8.7	chrII	5193489	5193469
Ctr-21ur-00256	TGCAGACTATTTTTCAGATCT	0.162235	-9	chrII	5310993	5311013
Ctr-21ur-00257	TAGATAATGTAGCCGTTTTGC	0.122773	-10.8	chrII	5418601	5418581
Ctr-21ur-00258	TCCCATTTTCACTCCAACATT	0.149081	-14.5	chrII	5489184	5489164
Ctr-21ur-00259	TACAGAAGGTTTCGTGATAAT	0.885717	-15	chrII	5507218	5507238
Ctr-21ur-00260	TGACGTGTGGAAGAGAGGAAA	0.175389	-17.5	chrII	5562291	5562311
Ctr-21ur-00261	TTTTCCATACGGCGAAGAGGA	0.228006	-16.5	chrV	5048909	5048889
Ctr-21ur-00262	TTTTTACGGAGTTTTGCAATT	0.127157	-14.9	chrV	5049100	5049080
Ctr-21ur-00263	TTCTCCTTTTATACGTCGTGT	0.118388	-13.2	chrII	5616593	5616613
Ctr-21ur-00264	TTTTTCAGCTATCTACCGGAG	0.223622	-12.6	chrII	5635322	5635302
Ctr-21ur-00265	TAATACTGTCAGGTAATGACG	22.8489	-11.8	chrII	5738281	5738261
Ctr-21ur-00266	TGTCTGTGAAGATAATACTTA	0.109618	-10	chrII	5833939	5833919
Ctr-21ur-00267	TGGAAACGACACACGGCGAAT	0.285008	-17.2	chrII	5880233	5880253
Ctr-21ur-00268	TTTCTCTGTGTCTTTCAATTA	0.122773	-11.1	chrII	6048103	6048083
Ctr-21ur-00269	TTTTCTCTTCACTTTATACTT	0.114003	-10.9	chrII	6185630	6185610
Ctr-21ur-00270	TACCCTGTAGATCGAGCTGTG	3.69633	-15.4	chrII	6459690	6459670
Ctr-21ur-00271	TCGTCTACAATATAATACAGA	0.100849	-9.3	chrII	6538362	6538342
Ctr-21ur-00272	TAGCCGATTAATGTAACCATG	0.16662	-9.2	chrII	6600442	6600462
Ctr-21ur-00273	TCGGAAAACTAGTTTTAAAAC	0.135927	-14.2	chrII	6634940	6634920
Ctr-21ur-00274	TGTACCCTAGGGAGATAAAAG	0.105234	-15.7	chrII	6958549	6958569
Ctr-21ur-00275	TCGTTACCGCTAGTTCCAACC	0.315701	-14.6	chrII	6997127	6997107
Ctr-21ur-00276	TTTGTTTTAGCCTGAGCTATG	2.56507	-12.5	chrII	7015633	7015613
Ctr-21ur-00277	TGCACGGTTTTTTTCAGAATA	0.258699	-10.9	chrII	7066711	7066691
Ctr-21ur-00278	TCCTGAACTTTCTCACAACAA	0.122773	-15.9	chrII	7104387	7104407
Ctr-21ur-00279	TCTGAACTATTTTGATGAATA	0.188544	-9.8	chrII	7162943	7162923
Ctr-21ur-00280	TCATGTACTACCTCTTGGATG	0.114003	-10.6	chrII	7283317	7283337
Ctr-21ur-00281	TCTCAGCTGTTCACACTAAAG	0.162235	-12.1	chrII	7300546	7300526
Ctr-21ur-00282	TCTCAGCCGGGCCGTGAGGAG	0.140312	-20.5	chrII	7366305	7366285
Ctr-21ur-00283	TTTTAATTTTTGATCGAAAGA	0.811176	-9.3	chrII	7486533	7486553
Ctr-21ur-00284	TAAGTAGTAGTGCCGCAGGTA	0.127157	-12.5	chrII	7734676	7734656
Ctr-21ur-00285	TTGTTTTCTTCTTGCTGCTCA	0.100849	-11.9	chrII	7807897	7807917
Ctr-21ur-00286	TGCCAGTTTTTACCGCAGTGG	0.267469	-12.9	chrII	7807991	7808011
Ctr-21ur-00287	TCACCGGGTGAAAACTGGTAG	1.05234	-14.2	chrII	7808030	7808050
Ctr-21ur-00288	TGTTGGTTTCTGCTGTGGTGT	0.175389	-12.4	chrII	7808093	7808113
Ctr-21ur-00289	TCACCGGGTGGAAACTAGCTC	1.99944	-13.7	chrII	7808134	7808154
Ctr-21ur-00290	TCACCGGGTGAACACTTGCAG	3.46394	-17	chrII	7808266	7808286
Ctr-21ur-00291	TCACCGGGAGAAAAACTGGAG	0.754175	-18.4	chrII	7808361	7808381
Ctr-21ur-00292	TCACCGGGTGTGAATCAGTTC	5.76593	-13.5	chrII	7808515	7808535
Ctr-21ur-00293	TCACCGGGTGGAAAACTACCA	2.17921	-14	chrII	7808713	7808733
Ctr-21ur-00294	TTTTTATGTATTAGATTTGAG	0.144696	-8.5	chrII	7831644	7831664
Ctr-21ur-00295	TTTGAACCAGTTATTTTTAAG	0.508629	-10.8	chrII	7887009	7887029
Ctr-21ur-00296	TACGTGCACTTTTCAATTAAT	0.135927	-12.2	chrII	7959769	7959789
Ctr-21ur-00297	TTTCAGCGGGATGTGTGGTCT	0.131542	-14.8	chrII	8127879	8127899
Ctr-21ur-00298	TCACCGGGTTAACATCTACAG	6.95858	-12.8	chrII	8200098	8200078
Ctr-21ur-00299	TATGAGGCAAAAGAAGGAAAT	0.188544	-13.6	chrII	8688346	8688366
Ctr-21ur-00300	TTCCTCCAAATGTCGTCAAAC	0.144696	-13.9	chrII	8772970	8772990
Ctr-21ur-00301	TAAGGGTTACTGGGTTACGGC	0.131542	-13.5	chrII	8947423	8947403
Ctr-21ur-00302	TTCTTGATTTCCCCGGTTCGA	0.153466	-15.1	chrII	8947496	8947476
Ctr-21ur-00303	TTCACACTTCTTGATTTCCCC	0.127157	-15.1	chrII	8947503	8947483
Ctr-21ur-00304	TTCAGTGCAGTCGGACGTGGA	0.184159	-20.3	chrII	8947991	8947971
Ctr-21ur-00305	TCCAAAGAGACCTATTTATAC	0.241161	-9.8	chrII	9330025	9330045
Ctr-21ur-00306	TTATTGCTCGAGAATACCCTT	41.9488	-11.3	chrII	9412006	9412026
Ctr-21ur-00307	TATGTATAGAGGGCTTTAGCT	0.127157	-10.3	chrII	9448526	9448506
Ctr-21ur-00308	TCTCGAGTTTTTTGGAATAGG	0.201698	-10.2	chrII	9605581	9605601
Ctr-21ur-00309	TGGATTTATCAAAAACAATTT	0.403396	-6.5	chrII	9807854	9807834
Ctr-21ur-00310	TGGGATTTTATTCATTATAGT	0.127157	-8.3	chrII	9854351	9854371
Ctr-21ur-00311	TTATTCCACAGTACTCCTACT	0.118388	-12.8	chrII	10280553	10280533
Ctr-21ur-00312	TCTCTCCAGATAGCGGATGGA	0.144696	-14.1	chrII	10454462	10454482
Ctr-21ur-00313	TTAAGCGGATGGAGGGCAGAA	2.03452	-16.3	chrII	10459439	10459459
Ctr-21ur-00314	TAAGCGGATGGAGGGCAGAAA	0.144696	-16.3	chrII	10459440	10459460
Ctr-21ur-00315	TCTCAGTAAAGCGGATGGAGG	0.144696	-14.4	chrII	10461609	10461629
Ctr-21ur-00316	TTTTTTTTACCACCGGGATGG	0.171005	-15.1	chrII	10462251	10462231
Ctr-21ur-00317	TACAAAGTATCAGAAAAGTCG	1.24088	-11.5	chrII	10543104	10543124
Ctr-21ur-00318	TCGCAACCCAGAGGAACGATT	0.135927	-13	chrII	10788350	10788330
Ctr-21ur-00319	TGTCTCTGATATTTATTGTAT	0.342009	-8.5	chrII	10996250	10996270
Ctr-21ur-00320	TATTAATGAAGAATGAAAAAA	0.324471	-9.7	chrII	10996268	10996288
Ctr-21ur-00321	TTTTGCACATCGTTACCGTAC	0.131542	-10.4	chrII	10996290	10996310
Ctr-21ur-00322	TTACCGTACGACACACCTCAT	1.5215	-14.2	chrII	10996302	10996322
Ctr-21ur-00323	TACGACACACCTCATCGATCG	0.346394	-12.7	chrII	10996308	10996328
Ctr-21ur-00324	TTGATTTGTCCAGGGCACAGA	0.429704	-17.8	chrII	10996465	10996485
Ctr-21ur-00325	TCCAGGGCACAGAAATCACGG	1.22334	-16.1	chrII	10996473	10996493
Ctr-21ur-00326	TCTATGTGCTCCAGAGCCCCT	0.714712	-19.7	chrII	10996496	10996516
Ctr-21ur-00327	TGCTCCAGAGCCCCTCTTACT	0.179774	-19.7	chrII	10996502	10996522
Ctr-21ur-00328	TTTTCTATGTTGCACTGTTAG	0.280623	-8.5	chrII	10996903	10996923
Ctr-21ur-00329	TCAGATTACAGTTTTATATGA	0.618248	-9.2	chrII	11186608	11186588
Ctr-21ur-00330	TGTCCCCTGAAATCTGAAGTC	0.192928	-11.9	chrII	11262704	11262684
Ctr-21ur-00331	TCCCAGATGGTTCTAAAACGT	0.228006	-10.8	chrIV	12133917	12133897	chrIV	12133977	12133957	chrIV	12134358	12134338	chrIV	12134418	12134398	chrIV	12134438	12134418	chrIV	12134800	12134780	chrIV	12134820	12134800	chrIV	12134840	12134820	chrIV	12135141	12135121	chrIV	12135201	12135181	chrIV	12135221	12135201	chrIV	12135621	12135601	chrIV	12135882	12135862	chrIV	12135982	12135962	chrIV	12136102	12136082	chrIV
Ctr-21ur-00332	TTCGGTATTGTCCGTGAGGCT	2.07398	-16.4	chrII	11521600	11521580
Ctr-21ur-00333	TTTTATTCGTTTTCGCCCATT	0.192928	-9.6	chrII	11676603	11676623
Ctr-21ur-00334	TCTCGCACTGGCCTAAATTTT	0.114003	-11	chrII	12256324	12256304
Ctr-21ur-00335	TCATTCTTTTTTGCGTCGTGA	0.109618	-13.7	chrII	12265397	12265377
Ctr-21ur-00336	TTTGCCTCCATGTGTTTTTTG	0.135927	-11.9	chrII	12360692	12360712
Ctr-21ur-00337	TGATTATTCTGCGTCTCTACT	0.153466	-11.9	chrII	12455065	12455085
Ctr-21ur-00338	TGAAATGGAATTCAGAGTTGA	0.171005	-11.4	chrII	12538650	12538670
Ctr-21ur-00339	TGAATGGTACAGCTAATAATT	0.153466	-11	chrII	12538668	12538688
Ctr-21ur-00340	TATTTTTTCTAGTTTTTCAGA	0.723482	-7.7	chrII	12587865	12587885
Ctr-21ur-00341	TATACTGTGCTTCCTACGCCA	0.350779	-11.6	chrII	12588962	12588982
Ctr-21ur-00342	TGTATAGGACGATCGTACAAC	0.127157	-11.2	chrII	12693896	12693876
Ctr-21ur-00343	TGAAAATGAAAAAGAGGTGTT	0.131542	-9.8	chrIII	52812	52832
Ctr-21ur-00344	TTCAAGTTTTATCTCCAATCC	0.320086	-11.3	chrIII	143131	143151
Ctr-21ur-00345	TAAATAGTTCGGAGGACGGAA	0.175389	-15	chrIII	188982	188962
Ctr-21ur-00346	TTTAGAAAAGAAACTGCAGGA	0.135927	-10	chrIII	205468	205448
Ctr-21ur-00347	TTCTTAGTTCTCCTCTCATCC	0.100849	-14.7	chrIII	529439	529419
Ctr-21ur-00348	TTCTTAAAAAGTCGTCGTTCT	0.109618	-13.4	chrIII	532881	532861
Ctr-21ur-00349	TTCTCAAAAAGTCGTCGTTTT	0.171005	-14.8	chrIII	534609	534589
Ctr-21ur-00350	TGTCCGGTGTGGTCTAGTTGG	0.390242	-15.5	chrIII	660453	660433
Ctr-21ur-00351	TCGATGCTGTGGTGCACGTGG	0.819946	-15.1	chrIII	684802	684782
Ctr-21ur-00352	TTACTGCATAGTGCAATGGCT	0.399011	-15.5	chrIII	698346	698366
Ctr-21ur-00353	TGCAGCTGGTAGTCTATTGGT	10.5278	-12.3	chrIII	699363	699383
Ctr-21ur-00354	TGTGCGCTGTGGTGTAGTCGT	17.7494	-13.3	chrIII	701299	701319
Ctr-21ur-00355	TTCTTCAGTTCGTCTCCTGGC	9.07202	-19.6	chrIII	703298	703318
Ctr-21ur-00356	TGACGCGTTTGGTCCTATGGC	5.66508	-17.1	chrIII	703664	703684
Ctr-21ur-00357	TGTCTGTCGTGGTCTAGCCGT	7.89691	-15.5	chrIII	707595	707615
Ctr-21ur-00358	TACGTGTGTGGTGTAGTGGTG	4.57767	-12.1	chrIII	710725	710745
Ctr-21ur-00359	TCGGATTTCCGCTGTCAATTC	0.162235	-13.1	chrIII	919675	919655
Ctr-21ur-00360	TAAATCTCATGATAATATCGT	0.114003	-7.6	chrIII	969647	969627
Ctr-21ur-00361	TGATATGTTGTTTGAATGCCC	70.0199	-8.7	chrIII	981892	981872
Ctr-21ur-00362	TGGATGTGATCGGATGTAAAA	0.100849	-11.8	chrIII	987122	987142
Ctr-21ur-00363	TTTGTACTCCGATGCCATTCA	3.08247	-12.6	chrIII	987165	987185
Ctr-21ur-00364	TTGTACTCCGATGCCATTCAG	0.328855	-12.6	chrIII	987166	987186
Ctr-21ur-00365	TGTACTCCGATGCCATTCAGA	3.94188	-12.8	chrIII	987167	987187
Ctr-21ur-00366	TGAGATCATAAGTTGAAAGCC	112.92	-14.5	chrIII	988408	988428
Ctr-21ur-00367	TAAGCTCGTGATCAACAGGCA	1.48204	-15.4	chrIII	1076718	1076698
Ctr-21ur-00368	TGTCCAGGTGGCCTAGTGCGT	0.162235	-16.6	chrIII	1163285	1163265
Ctr-21ur-00369	TGTCTCGTGGCGCAGTAGGCT	1.77582	-17.4	chrIII	1630648	1630668
Ctr-21ur-00370	TTCGAAATTTTTGGAACCGCC	0.16662	-11.9	chrIII	1632213	1632233
Ctr-21ur-00371	TCGAAATTTTTGGAACCGCCT	0.232391	-11.9	chrIII	1632214	1632234
Ctr-21ur-00372	TCCTGTCTTACCATGTAAATG	0.412165	-10.6	chrIII	1946652	1946632
Ctr-21ur-00373	TTATTCCTATCACCGTTGTGT	0.771714	-11.9	chrIII	2250706	2250726
Ctr-21ur-00374	TATTCCTATCACCGTTGTGTT	7.30059	-12.8	chrIII	2250707	2250727
Ctr-21ur-00375	TCCTATCACCGTTGTGTTATC	0.482321	-13.3	chrIII	2250710	2250730
Ctr-21ur-00376	TACCCGTACCAGTAATTTTCG	23.4364	-10.9	chrIII	2250735	2250755
Ctr-21ur-00377	TTCCCTCCGTTTCGGCCCAAA	0.412165	-17.8	chrIII	2464811	2464791
Ctr-21ur-00378	TAACACGAGGTGTATGAAAGC	0.109618	-13.6	chrIII	2572973	2572993
Ctr-21ur-00379	TTAAAAATTGAGTCCCATAGA	0.267469	-11.6	chrIII	2669535	2669555
Ctr-21ur-00380	TTGAGTTATATGATCACGAAT	0.122773	-10.3	chrIII	2672513	2672493
Ctr-21ur-00381	TTTGAGTTGAAAATGTTTTTT	0.100849	-13	chrIII	2735526	2735506
Ctr-21ur-00382	TCCTTGAGGCCTTCTGCGTCT	0.114003	-17.2	chrIII	2771950	2771970
Ctr-21ur-00383	TTTCTCTTCTCGGATTCCTCG	0.114003	-19.9	chrIII	2772079	2772099
Ctr-21ur-00384	TTCTCTTCTCGGATTCCTCGT	0.100849	-21.4	chrIII	2772080	2772100
Ctr-21ur-00385	TACATCGAGGCTGCCAGTCGT	0.157851	-17.3	chrIII	2773971	2773991
Ctr-21ur-00386	TAACATTATCGCCCCCATTAA	0.105234	-10.3	chrIII	2775921	2775941
Ctr-21ur-00387	TCATTGTACTGTAGATTGCAG	0.122773	-16.3	chrIII	2880900	2880880
Ctr-21ur-00388	TAACACTATTCTGTTTTTATA	0.114003	-8.6	chrIII	2948525	2948505
Ctr-21ur-00389	TAGTTTCTTCGCAGCCCAGTA	0.135927	-16.1	chrIII	2959503	2959523
Ctr-21ur-00390	TCCTTTGAGAATGGCGTGGAT	0.144696	-14.9	chrIII	2959534	2959554
Ctr-21ur-00391	TGAATCTCATTTTCAAGCCGG	0.105234	-12.2	chrIII	2972511	2972531
Ctr-21ur-00392	TATCTCAGACTGATTATGGCA	0.114003	-12.6	chrIII	2975096	2975116
Ctr-21ur-00393	TCAGAGATAGACGCGAGCCCT	0.118388	-16.9	chrIII	2975167	2975187
Ctr-21ur-00394	TTTTTCCGTGATTCTTCAAGT	0.153466	-13.3	chrIII	2975194	2975214
Ctr-21ur-00395	TTTAAAAAATATTCCGTGAGA	0.109618	-8.9	chrIII	3008853	3008833
Ctr-21ur-00396	TCACTACGCTCAAAAATTTCT	0.144696	-10.4	chrIII	3020543	3020523
Ctr-21ur-00397	TTAAAAGAAATATACTGAATT	0.114003	-7.1	chrIII	3029092	3029112
Ctr-21ur-00398	TTTTTCTGGTTGGGTACACCA	0.223622	-11.2	chrIII	3063512	3063492
Ctr-21ur-00399	TTTCAAAAAGCGTGCTATGAT	0.149081	-10.3	chrIII	3274697	3274717
Ctr-21ur-00400	TATTGAAGAAGCGACGTTTCT	0.118388	-11.7	chrIII	3275162	3275182
Ctr-21ur-00401	TTCTAAATACGCCATCAAACA	0.385857	-14.1	chrIII	3298406	3298386
Ctr-21ur-00402	TTTGAGCCCTCCTCGTTTGCA	0.118388	-18	chrIII	3403697	3403717
Ctr-21ur-00403	TTTGAACCCTATTCCCATCGA	0.127157	-14.1	chrIII	3429442	3429422
Ctr-21ur-00404	TTAGTCGAATGAACATCAGTT	0.245545	-10.2	chrIII	3433152	3433172
Ctr-21ur-00405	TGCATCGTAAAATTACCTCCT	0.570016	-13	chrIII	3455295	3455315
Ctr-21ur-00406	TAGAAAAAAAGAGGGAATTGG	0.109618	-16.5	chrIII	3468908	3468928
Ctr-21ur-00407	TTTATCATTATTTTGGCTGGA	0.184159	-12.7	chrIII	3469148	3469168
Ctr-21ur-00408	TGATAAAGTAGATACCAGAAA	0.140312	-8.8	chrIII	3590379	3590399
Ctr-21ur-00409	TGGCGACTAATAACACATATG	0.153466	-11.2	chrIII	3622992	3622972
Ctr-21ur-00410	TTGAGTGAATCGAGAGTGTAC	0.16662	-12.8	chrIII	3697064	3697084
Ctr-21ur-00411	TATTTTTTCTTCTATTCAGCT	0.135927	-8.3	chrIII	3825687	3825707
Ctr-21ur-00412	TCACATCCATTATTCTATAAG	0.131542	-12.6	chrIII	3868305	3868325
Ctr-21ur-00413	TCCTTCAATCAACCAGCTTTC	0.179774	-15.5	chrIII	4019293	4019313
Ctr-21ur-00414	TTATTTAATAGTTGACCAAGA	0.127157	-12	chrIII	4548014	4547994
Ctr-21ur-00415	TAAAACGCTAATTCTCAAAGT	0.157851	-10.3	chrIII	4736264	4736244
Ctr-21ur-00416	TAAATTTTTGTTCCACCGGTT	0.210467	-13.7	chrIII	4736598	4736618
Ctr-21ur-00417	TCCACCGGTTTCTATTATCCC	0.622633	-14	chrIII	4736609	4736629
Ctr-21ur-00418	TGTCTAGAAATCCTTTCGAAA	0.114003	-13.7	chrIII	4746260	4746240
Ctr-21ur-00419	TTTATAGATAGTTAGAGTTTC	0.135927	-11.2	chrIII	4750374	4750394
Ctr-21ur-00420	TTAAATGGACAGAAAAAAGTT	0.109618	-9.4	chrIII	4863657	4863677
Ctr-21ur-00421	TTGAAACCCAGCGTCGCACTA	0.188544	-13.3	chrIII	4950347	4950327
Ctr-21ur-00422	TAAATAATAAATATCTTACGT	0.24993	-5.5	chrIII	4961793	4961773
Ctr-21ur-00423	TTTATTTCCACTCAACGTCCT	0.114003	-13.8	chrIII	5080770	5080790
Ctr-21ur-00424	TGAAAAAGAAAGCCGAAACGA	0.162235	-11.7	chrIII	5168702	5168722
Ctr-21ur-00425	TTACAATAGTTCTTTATCCAG	0.210467	-16.4	chrIII	5373071	5373051
Ctr-21ur-00426	TCGTGTTGATTACTTTTCTGT	0.320086	-10.3	chrIII	5426218	5426198
Ctr-21ur-00427	TATTTATTCAGTGGAACTATT	0.122773	-11.7	chrIII	5426368	5426388
Ctr-21ur-00428	TGGAACTATTCTCTTGAAAAT	0.171005	-15.3	chrIII	5426379	5426399
Ctr-21ur-00429	TCCAGATTTTTTTTTACAAAA	0.162235	-7.6	chrIII	5484376	5484356
Ctr-21ur-00430	TGTTCGAGTACCTAATATTTA	0.127157	-8	chrIII	5500186	5500206
Ctr-21ur-00431	TTTTCTATGGAGTTGAGAAGA	0.188544	-13	chrIII	5733435	5733415
Ctr-21ur-00432	TGTTTCGTCGTCCGTTTGAAA	0.105234	-13.9	chrIII	5785116	5785096
Ctr-21ur-00433	TTTGTCCTAACGAATGTTTTA	0.114003	-11.7	chrIII	5785224	5785244
Ctr-21ur-00434	TACAAACCATCATTCAAACTT	0.131542	-9.1	chrIII	5916384	5916404
Ctr-21ur-00435	TGTAGTATGTTGGCGATTCTT	0.114003	-16.8	chrIII	5934393	5934413
Ctr-21ur-00436	TACTTCATGCAATAAACTAAA	0.153466	-7.9	chrIII	6147443	6147423
Ctr-21ur-00437	TTCTGGAATTGTTTTGTTGAC	0.153466	-8.4	chrIII	6212756	6212736
Ctr-21ur-00438	TAAGTGAATGCTTTGCCACAG	7.4979	-15.1	chrIII	6284010	6284030
Ctr-21ur-00439	TGCGGCATCAGTAGTGAAAAA	0.201698	-14.9	chrIII	6291611	6291591
Ctr-21ur-00440	TTTCTTCACATCTCGTCGGTC	0.100849	-14.1	chrIII	6298462	6298442
Ctr-21ur-00441	TCGGGTGTGGCTTTAGAATGA	0.276238	-12.8	chrIII	6343681	6343701
Ctr-21ur-00442	TGGAAATTAATTGGAAGTATC	0.210467	-9	chrIII	6388948	6388928
Ctr-21ur-00443	TTGATAATTTTTGGAACAGCT	0.100849	-10.1	chrIII	6395541	6395561
Ctr-21ur-00444	TAGGTATTTGCATTCAAAAAA	0.131542	-8.7	chrIII	6395634	6395654
Ctr-21ur-00445	TACGGAAATGAGCAAAGTCTC	0.206083	-18.2	chrIII	6579061	6579081
Ctr-21ur-00446	TTAAACTCGCTTTTTCAATAA	0.144696	-9.1	chrIII	6579197	6579217
Ctr-21ur-00447	TTCCCATATCGCTATCAAATT	0.122773	-14.1	chrIII	6822209	6822189
Ctr-21ur-00448	TTAGAAACAGATAAACAAACG	0.179774	-10.6	chrIII	6823538	6823518
Ctr-21ur-00449	TCTGAAAATTTTCCCGAAACG	0.223622	-10.4	chrIII	6852258	6852278
Ctr-21ur-00450	TGTCATGGAGTCGCTCTCTTC	15.7149	-14.6	chrIII	6880220	6880240
Ctr-21ur-00451	TTTCTTCTTTATCTAAATTTA	0.596324	-10	chrIII	6955722	6955742
Ctr-21ur-00452	TAAGTCATTGCATCTACCAGT	0.960257	-10.3	chrIII	6981850	6981870
Ctr-21ur-00453	TTTCCTTCTTGTATGTGAGAA	0.100849	-12.7	chrIII	7078146	7078166
Ctr-21ur-00454	TCATAGAAATCAACAGAAATT	0.197313	-10.8	chrIII	7085617	7085597
Ctr-21ur-00455	TTTGAACGGGATTTGAGAATT	0.58317	-10.4	chrIII	7145877	7145897
Ctr-21ur-00456	TTCATTCTCCTTATTCTTCGT	0.135927	-12	chrIII	7197762	7197782
Ctr-21ur-00457	TTAACAAAAACGCGCAAGAGT	0.236776	-14.2	chrIII	7395636	7395656
Ctr-21ur-00458	TCTCGTCTAATGGAATAATTG	0.517399	-13.4	chrIII	7505428	7505448
Ctr-21ur-00459	TTCCGAGGTCAGGTGAAATGA	0.109618	-14	chrIII	7679386	7679366
Ctr-21ur-00460	TCGAAAAAGACTGAAAATTGT	0.175389	-7.6	chrIII	7787517	7787537
Ctr-21ur-00461	TTGAAATTCGAAGAAAACGGA	0.184159	-10.4	chrIII	7787663	7787643
Ctr-21ur-00462	TTTTTTCCGACTTTTTCTAAA	0.118388	-10.8	chrIII	7818019	7818039
Ctr-21ur-00463	TTAACTTTATTTCTGGACTTT	0.192928	-7.4	chrIII	7818074	7818094
Ctr-21ur-00464	TTCTGGACTTTATTTTATCTA	0.688404	-8.1	chrIII	7818084	7818104
Ctr-21ur-00465	TAATTTATATATACAGTGCCG	0.171005	-8.8	chrIII	8014550	8014570
Ctr-21ur-00466	TCACAACCTCCTAGAAAGAGT	10.1419	-11.1	chrIII	8043556	8043536
Ctr-21ur-00467	TTCTTTTTTCGTATTGTGAGT	0.109618	-12.7	chrIII	8053346	8053326
Ctr-21ur-00468	TGGATATCTCCGTGTAGGAAT	0.122773	-18.3	chrIII	8207930	8207910
Ctr-21ur-00469	TCATTCCATTTTCACACTATT	0.456013	-14.5	chrIII	8266453	8266473
Ctr-21ur-00470	TTGTATGCGTGAAGTTCTGAC	0.171005	-14.7	chrIII	8301887	8301907
Ctr-21ur-00471	TCAAATGGATTCGTCAGCAGC	0.223622	-14.4	chrIII	8312256	8312236
Ctr-21ur-00472	TCATTCTTTTCTTCTCCTAAA	0.118388	-11.7	chrIII	8435822	8435842
Ctr-21ur-00473	TCAGATTTTGGTCGCAGAGCT	0.131542	-12.8	chrIII	8438738	8438718
Ctr-21ur-00474	TTTCCAAACCTTCTCGTCGCT	0.127157	-15	chrIII	8461083	8461063
Ctr-21ur-00475	TAATGCAAAAAGGTGAATCTG	0.245545	-9.8	chrIII	8519114	8519094
Ctr-21ur-00476	TTCCGGACTACGGTGGTTCAG	0.184159	-15.4	chrIII	8519601	8519621
Ctr-21ur-00477	TTCAGTGGTAGAATGTAGATA	0.188544	-12.7	chrIII	8519617	8519637
Ctr-21ur-00478	TAGATATTTCGTTTCGTTGAA	0.429704	-10.9	chrIII	8519632	8519652
Ctr-21ur-00479	TTATCAAATCTTTGTTCAGTT	0.109618	-7	chrIII	8519735	8519755
Ctr-21ur-00480	TTCAGTTCAACATCTAAATTT	0.258699	-9.4	chrIII	8519749	8519769
Ctr-21ur-00481	TAAATTTTGTCGGCATCGAAG	0.162235	-14.6	chrIII	8519763	8519783
Ctr-21ur-00482	TCGGCATCGAAGTTGTCTATT	0.157851	-13.4	chrIII	8519772	8519792
Ctr-21ur-00483	TCTATTTCCATGAGTGCACGT	0.245545	-11.3	chrIII	8519787	8519807
Ctr-21ur-00484	TTTTACTCTTAGTCTAAAAAT	0.105234	-7.9	chrIII	8520631	8520651
Ctr-21ur-00485	TTTCGGCTTCTTTTCGCGAGA	0.153466	-13.9	chrIII	8520684	8520704
Ctr-21ur-00486	TTTTTCACATCTTCCCAAAAT	0.179774	-12.4	chrIII	8520774	8520794
Ctr-21ur-00487	TGCTCGCTATTTCGTATTCTA	0.399011	-12.3	chrIII	8603469	8603449
Ctr-21ur-00488	TGGATTTCGGGCGTTTTTGGA	0.232391	-18.7	chrIII	8722346	8722326
Ctr-21ur-00489	TTTCATTGGATTTCGGGCGTT	0.214852	-17.2	chrIII	8722352	8722332
Ctr-21ur-00490	TTGTCGGCATGGTGTTTTGGA	9.73412	-17.5	chrIII	8731702	8731682
Ctr-21ur-00491	TGGAAGGAAATTGTGAGAAAT	0.16662	-14	chrIII	8753213	8753193
Ctr-21ur-00492	TTTGTATGTTTCGTCAGGGCC	0.385857	-13.1	chrIII	8757016	8757036
Ctr-21ur-00493	TTTCTTTTTCTGTTACAGACT	0.219237	-9.2	chrIII	8782260	8782280
Ctr-21ur-00494	TTGATGAAGCACGTAGAATCT	0.127157	-15.6	chrIII	8782571	8782591
Ctr-21ur-00495	TTTCCAATTTATACAGGTACT	0.100849	-8.2	chrIII	8782777	8782797
Ctr-21ur-00496	TATCCATGCTTGCCACCGTGA	0.127157	-17.4	chrIII	8782892	8782912
Ctr-21ur-00497	TTATAATAAGCATTCTGGGGT	0.105234	-10.8	chrIII	8817886	8817866
Ctr-21ur-00498	TTATCCAGTAGAACCAACTAT	0.16662	-15.3	chrIII	8873358	8873338
Ctr-21ur-00499	TTTTTTCTCACGGCTACGCCT	0.127157	-13.9	chrIII	8880283	8880303
Ctr-21ur-00500	TGCACATAAATGTTTCCTTCA	0.127157	-12.3	chrIII	8880477	8880497
Ctr-21ur-00501	TCATCTCTATTGCAGTTCCCT	0.342009	-15.2	chrIII	8880916	8880936
Ctr-21ur-00502	TGACACTTGCTAATTCTTATC	0.162235	-12.3	chrIII	9036522	9036542
Ctr-21ur-00503	TATGACACTTAAGCATGATTT	0.995335	-15.9	chrIII	9036647	9036667
Ctr-21ur-00504	TGACACTTAAGCATGATTTGA	0.100849	-15.9	chrIII	9036649	9036669
Ctr-21ur-00505	TATGACACTTAAGCGTAATTG	2.93777	-9.8	chrIII	9036747	9036767
Ctr-21ur-00506	TGACACTTAAGCGTAATTGGA	1.76705	-12.2	chrIII	9036749	9036769
Ctr-21ur-00507	TGACACAGATGAAGGAGTGTG	0.969027	-15	chrIII	9036865	9036885
Ctr-21ur-00508	TGACATCGTTACGGAAGTTTG	0.114003	-13.6	chrIII	9037040	9037060
Ctr-21ur-00509	TATGACAAAACGGCATTCCAC	2.06521	-16.2	chrIII	9037156	9037176
Ctr-21ur-00510	TGACAAAACGGCATTCCACCA	0.175389	-16.2	chrIII	9037158	9037178
Ctr-21ur-00511	TGTACAGTTGGCTCAACTGGT	0.105234	-13.1	chrIII	9081767	9081747
Ctr-21ur-00512	TTAAAACTAATATTCTCATCT	0.197313	-7.4	chrIII	9228213	9228233
Ctr-21ur-00513	TTTGCGACCAATTTTCATGGG	0.105234	-15.8	chrIII	9295225	9295245
Ctr-21ur-00514	TGACAACTGTAGCGCAGGCGG	3.93311	-15	chrIII	9566601	9566581
Ctr-21ur-00515	TGCGGTTGTAGTGTCGGCGGT	7.56367	-19.7	chrIII	9567157	9567137
Ctr-21ur-00516	TCGTTGTTGATGAAGTCTTAA	0.228006	-12.1	chrIII	9775216	9775196
Ctr-21ur-00517	TTCGTTGTTGATGAAGTCTTA	1.28034	-12.3	chrIII	9775217	9775197
Ctr-21ur-00518	TTTTCTCCTCTTTGGCCCAAA	0.105234	-14.2	chrIII	9808706	9808726
Ctr-21ur-00519	TAAAACACCCGAGTTTGCGTG	0.144696	-13.4	chrIII	9820003	9820023
Ctr-21ur-00520	TCTACCATTCGGTTTGGATGA	0.302547	-18.3	chrIII	10027965	10027985
Ctr-21ur-00521	TATGGACTCAAGAAGAAAAAT	0.127157	-12.9	chrIII	10050547	10050527
Ctr-21ur-00522	TTAATCTCAAGACTCTCTTCA	0.100849	-16.1	chrIII	10167772	10167792
Ctr-21ur-00523	TTCCAAAAAAATGATCGTCTC	0.184159	-9.9	chrIII	10193048	10193068
Ctr-21ur-00524	TTCTCAAATGTTCTCGTTCGA	0.337625	-15.2	chrIII	10206157	10206177
Ctr-21ur-00525	TATTCAAAATCGAGGCTCTCT	0.135927	-12.2	chrIII	10243942	10243922
Ctr-21ur-00526	TAAAAACAGCTGTCGGGGAAG	0.135927	-14.8	chrIII	10252928	10252948
Ctr-21ur-00527	TTCTCAAATGTTTCCGACCGA	0.271854	-15	chrIII	10260314	10260294
Ctr-21ur-00528	TTCTCAAATGTTTCCTTCTGA	0.456013	-14.2	chrIII	10274935	10274915
Ctr-21ur-00529	TTAGCAAGCAGAAAATGAAAA	0.100849	-10.8	chrIII	10573841	10573821
Ctr-21ur-00530	TATCAACAACATACACTTTTC	0.127157	-6.7	chrIII	10585267	10585247
Ctr-21ur-00531	TTCTCAAATGTTTCCATCTAG	0.149081	-12.4	chrIII	10599185	10599165
Ctr-21ur-00532	TGACCCCATGGCGCAGGCGGC	0.109618	-24.1	chrIII	10841570	10841590
Ctr-21ur-00533	TACGGTAAAGTTTCTGTTCAG	0.210467	-11.6	chrIII	10934384	10934364
Ctr-21ur-00534	TATTCCGGTCTCCCAGTATTT	0.33324	-13.7	chrIII	10934562	10934542
Ctr-21ur-00535	TATTATTCCGGTCTCCCAGTA	0.469167	-13.7	chrIII	10934565	10934545
Ctr-21ur-00536	TCCTACTATTATTCCGGTCTC	3.5341	-12.1	chrIII	10934571	10934551
Ctr-21ur-00537	TTCCTACTATTATTCCGGTCT	0.122773	-10.8	chrIII	10934572	10934552
Ctr-21ur-00538	TCTTCTGAATATTTTAACCTA	0.179774	-8.2	chrIII	10934593	10934573
Ctr-21ur-00539	TACAGTTTGGCGCAGGTGGGT	0.192928	-17.9	chrIII	11039993	11040013
Ctr-21ur-00540	TTTGAGTATTGTTTGGCTAAA	0.210467	-13.8	chrIII	11054233	11054253
Ctr-21ur-00541	TAAGACCTTAATCAAATAATG	0.271854	-8.6	chrIII	11200604	11200584
Ctr-21ur-00542	TCCACTGATGACAACCTTACA	0.140312	-12.9	chrIII	11430111	11430091
Ctr-21ur-00543	TTCGCTTGAGTATGATAGACT	0.109618	-12.9	chrIII	11435770	11435790
Ctr-21ur-00544	TAGGAAATTCTGACAGGAAGA	0.122773	-12	chrIII	11520415	11520435
Ctr-21ur-00545	TCTGGGATTAAAGAAACGTCA	0.122773	-13.9	chrIII	11531520	11531500
Ctr-21ur-00546	TGAGTTGACCTTCTAAATAAG	0.140312	-14.5	chrIII	11625856	11625876
Ctr-21ur-00547	TCAAATAGTGTTTTTTGTAGC	0.100849	-9.9	chrIV	55059	55079
Ctr-21ur-00548	TGAGTGGAGGGTGTAAAGAAA	0.105234	-11.8	chrIV	61714	61694
Ctr-21ur-00549	TTACACGAAAGCAGATGGCGT	0.635787	-14.6	chrIV	76727	76707
Ctr-21ur-00550	TTCCATTATCACATTGTCTGT	0.114003	-12.9	chrIV	95073	95053
Ctr-21ur-00551	TGCTTTTCCTGAATTTTGACC	0.855024	-10.3	chrIV	97910	97890
Ctr-21ur-00552	TTCAGGAAAAGCAACAAATCG	0.311316	-10.5	chrIV	97898	97918
Ctr-21ur-00553	TCAGGAAAAGCAACAAATCGT	2.17483	-10.5	chrIV	97899	97919
Ctr-21ur-00554	TCGATGTTTCTATTATATATT	0.157851	-8.3	chrIV	110647	110627
Ctr-21ur-00555	TTTGAAAACTGTCGCAGATAT	0.197313	-12.2	chrIV	111737	111757
Ctr-21ur-00556	TGAGAAAAAGTTCCCGAGACA	1.89859	-12.6	chrIV	113355	113335
Ctr-21ur-00557	TGGCAAATCGAAAAACGGAAG	0.267469	-12.5	chrIV	128653	128633
Ctr-21ur-00558	TTCTCAAAACTCTACCCTTTT	0.131542	-12.1	chrIV	178988	179008
Ctr-21ur-00559	TACCCTTCTAGAATCCGTGCT	0.460397	-11.7	chrIV	179016	179036
Ctr-21ur-00560	TTGGAAGCTAATGCTTAGAGG	0.114003	-16.5	chrIV	184871	184891
Ctr-21ur-00561	TTTGCATTCTGACATTAGGAT	0.109618	-10.6	chrIV	234884	234864
Ctr-21ur-00562	TATTTTGCATTCTGACATTAG	0.245545	-9.7	chrIV	234887	234867
Ctr-21ur-00563	TCGACCCCTTTATCGCATTTG	1.12688	-11.6	chrIV	242573	242553
Ctr-21ur-00564	TCTGATTTCTTTTCTGTATTC	0.741021	-9	chrIV	256423	256403
Ctr-21ur-00565	TCTAAAATTGGAAGGAGAAGA	1.0348	-16.1	chrIV	258122	258102
Ctr-21ur-00566	TACCACTAATCCGAATTCTTT	0.622633	-11.4	chrIV	265418	265398
Ctr-21ur-00567	TTGAAAAGTATCCTTGATTCA	0.302547	-10.5	chrIV	267938	267958
Ctr-21ur-00568	TTTATATGTGGGGGTGACAAA	0.122773	-15.8	chrIV	272317	272337
Ctr-21ur-00569	TATAGTTTGAACTTCAGAATT	0.955873	-12	chrIV	280093	280073
Ctr-21ur-00570	TCTGTCCGATTAAACACATAT	0.298162	-12.3	chrIV	315573	315553
Ctr-21ur-00571	TTCGCTCTCGTTAAATACTGC	3.7928	-11.6	chrIV	315656	315676
Ctr-21ur-00572	TCAATCCTTTTTAAGCTGTAC	1.98629	-9.5	chrIV	319007	319027
Ctr-21ur-00573	TGATTTTTTCTTCACTTCATG	0.622633	-9.2	chrIV	320722	320742
Ctr-21ur-00574	TGATCTTGACAAATGTGAAGC	2.11344	-12.1	chrIV	324313	324293
Ctr-21ur-00575	TCTTCATAAATCATTAATTGA	0.223622	-6.3	chrIV	328683	328703
Ctr-21ur-00576	TACAAAAATGAAACGAGACCA	0.306932	-9.5	chrIV	330922	330902
Ctr-21ur-00577	TAAAAAATTGTTCCCTTTCGA	2.27568	-13.7	chrIV	332357	332337
Ctr-21ur-00578	TCAATAAAAAATTGTTCCCTT	0.16662	-11.8	chrIV	332361	332341
Ctr-21ur-00579	TATTCTTCAAAATAATAATGA	1.21457	-7.3	chrIV	332822	332802
Ctr-21ur-00580	TCGGATTCTGACCGGTGGGAC	3.11755	-17.7	chrIV	335497	335477
Ctr-21ur-00581	TAATGACAAAATAAATATGAA	0.780483	-8.1	chrIV	335946	335966
Ctr-21ur-00582	TCGACACAAGACAATTTCCTT	8.7607	-13.4	chrIV	336312	336332
Ctr-21ur-00583	TGAAAATATGATTCATTCAAT	1.44696	-9.8	chrIV	337774	337794
Ctr-21ur-00584	TATTCTGGAAATGTTCTTTTA	0.105234	-8.8	chrIV	339265	339245
Ctr-21ur-00585	TTATTATTCTGGAAATGTTCT	4.5689	-8	chrIV	339269	339249
Ctr-21ur-00586	TAAATAGATAGATGTCTTACC	0.456013	-8.4	chrIV	343285	343265
Ctr-21ur-00587	TGACTACCGCGGTTAACACAT	0.355164	-11.2	chrIV	343650	343630
Ctr-21ur-00588	TTTATAGCATTTCCACAAAAA	1.35488	-10.5	chrIV	345825	345845
Ctr-21ur-00589	TTCATTGTTTTTCTATCTTCT	0.705943	-9.3	chrIV	346437	346457
Ctr-21ur-00590	TACTGTGTAAACTTCTAGACC	4.70482	-9.8	chrIV	346629	346649
Ctr-21ur-00591	TGAACCTGAAAGACCCTTGGT	0.473552	-13	chrIV	347724	347744
Ctr-21ur-00592	TAAACTTTATTTTCAACATCG	3.11755	-7.4	chrIV	348562	348582
Ctr-21ur-00593	TCCCCCCTCTCTGAAAAATAC	0.188544	-9.5	chrIV	348841	348861
Ctr-21ur-00594	TATTGTAGAAATTATCAAATA	0.192928	-6.8	chrIV	350487	350507
Ctr-21ur-00595	TGTAGAAATTATCAAATAGGA	1.89859	-7.8	chrIV	350490	350510
Ctr-21ur-00596	TAAGTCATTCCGAACTCAATT	0.171005	-13.6	chrIV	350552	350532
Ctr-21ur-00597	TTCAAAACAATTATGTAAAAA	0.184159	-6	chrIV	350852	350872
Ctr-21ur-00598	TGGAACTATTCTCTCACTGTT	0.162235	-13.3	chrIV	355153	355173
Ctr-21ur-00599	TTCGACACACGCCAAACCAAA	3.96819	-13.4	chrIV	372046	372026
Ctr-21ur-00600	TGTGTGCATTTCTAACTGAAA	11.8958	-9.2	chrIV	374298	374278
Ctr-21ur-00601	TCTATCAGTATTGGAAAAAAA	0.627017	-7.5	chrIV	374461	374441
Ctr-21ur-00602	TAACATTAAAATAGTTTTTTT	0.271854	-5.2	chrIV	375146	375126
Ctr-21ur-00603	TGGGAAGAAAAAACGTGTAAA	15.8114	-13.8	chrIV	375807	375787
Ctr-21ur-00604	TTTACTGTTCCGCAAACTTAT	0.377087	-9.9	chrIV	376663	376683
Ctr-21ur-00605	TCTAGAACTGGTTCCATAACT	7.26989	-9	chrIV	376713	376733
Ctr-21ur-00606	TAAATACTGTAGACGTTTTAA	0.135927	-8.8	chrIV	376805	376825
Ctr-21ur-00607	TTGGGTCCTGAAGAGCTACCG	0.91641	-20	chrIV	376831	376851
Ctr-21ur-00608	TGGGTCCTGAAGAGCTACCGT	1.02603	-20.3	chrIV	376832	376852
Ctr-21ur-00609	TAACGCAGCTGCTACGGTACA	0.184159	-14.5	chrIV	377108	377088
Ctr-21ur-00610	TGGACTTTCAGACCTCCTCTC	0.390242	-14.3	chrIV	377198	377178
Ctr-21ur-00611	TTGCATCATTGAGAAGTCCCC	0.74979	-14.5	chrIV	377832	377812
Ctr-21ur-00612	TTCGACCAGTAAACAGAATAG	0.105234	-14.8	chrIV	379148	379128
Ctr-21ur-00613	TGTGATTATAGGTGCTTTTCA	5.13014	-11.4	chrIV	391398	391378
Ctr-21ur-00614	TAGTGATAATTCGACCTATCG	0.245545	-11.6	chrIV	393945	393965
Ctr-21ur-00615	TGATAATTCGACCTATCGAAG	1.66182	-11.6	chrIV	393948	393968
Ctr-21ur-00616	TGGGCAGTTTCTTGTCTTTCT	0.100849	-14.3	chrIV	394000	393980
Ctr-21ur-00617	TGAAGAATAAGCATTTTCCAA	0.175389	-13.9	chrIV	394743	394763
Ctr-21ur-00618	TGTCATGGTTGTGATTCCTCA	7.31374	-14.7	chrIV	395467	395447
Ctr-21ur-00619	TAGTTTCACAATCAAAAATCT	1.19703	-11.3	chrIV	395517	395537
Ctr-21ur-00620	TCCTCGTGAATTTCCCTTCTT	6.87088	-15.5	chrIV	396482	396502
Ctr-21ur-00621	TGACTATATTGTAATCCAATT	3.95942	-7.9	chrIV	397446	397466
Ctr-21ur-00622	TGGATTCCTATCTTACTGTAG	0.24993	-10.8	chrIV	398636	398616
Ctr-21ur-00623	TGGTTTAATCGAACATCTATA	0.41655	-8.3	chrIV	399398	399378
Ctr-21ur-00624	TCATATATAGGATGATTGATT	0.372703	-10.8	chrIV	400280	400260
Ctr-21ur-00625	TTCATATATAGGATGATTGAT	1.38119	-11	chrIV	400281	400261
Ctr-21ur-00626	TAATTCCATTAGAACTCTTAA	0.960257	-10.2	chrIV	413530	413510
Ctr-21ur-00627	TTCCAGAAATACATATAACCA	3.4464	-11.5	chrIV	417298	417318
Ctr-21ur-00628	TGAGTCAACAATCCTAGTTAC	4.20058	-10.7	chrIV	417653	417633
Ctr-21ur-00629	TGATTTTCCTTTAAGCCATCT	1.80213	-13.4	chrIV	417768	417788
Ctr-21ur-00630	TACTCCGCTCAATTATAAGAG	6.8095	-12.3	chrIV	418776	418756
Ctr-21ur-00631	TTACTTATGAAACATTTTCTC	0.192928	-10.2	chrIV	418878	418858
Ctr-21ur-00632	TGGATGACAGATGTGCAGTAT	13.0446	-16.5	chrIV	419010	419030
Ctr-21ur-00633	TACTCAGTCAAAGTAAGCAGT	3.0737	-10.6	chrIV	419115	419095
Ctr-21ur-00634	TTGGTTTTCCATTGGTTCTTC	4.76621	-9.6	chrIV	419564	419544
Ctr-21ur-00635	TTAGTTGGTTTTCCATTGGTT	0.653326	-8.3	chrIV	419568	419548
Ctr-21ur-00636	TCGAGTTTTTTTCTCCAGGGA	0.223622	-15.3	chrIV	419991	419971
Ctr-21ur-00637	TGTTCGAGTTTTTTTCTCCAG	0.276238	-14.2	chrIV	419994	419974
Ctr-21ur-00638	TTTCTCTCTATCAACCCGGAC	0.109618	-11.2	chrIV	420182	420202
Ctr-21ur-00639	TACATCACGACTTTTTCATTT	2.48615	-8.2	chrIV	420510	420490
Ctr-21ur-00640	TTACATCACGACTTTTTCATT	0.872563	-8.2	chrIV	420511	420491
Ctr-21ur-00641	TAACAAAAAAATTCTGCATTA	3.23155	-9.8	chrIV	420687	420667
Ctr-21ur-00642	TTGTTTGAACTTCAGATTGAG	1.64866	-12.7	chrIV	420809	420789
Ctr-21ur-00643	TTTCTGAAAATCTCCTTCCGA	3.46394	-16	chrIV	421104	421124
Ctr-21ur-00644	TCTTCTCGTGTGTTGTGCGGT	2.47738	-19.3	chrIV	421711	421691
Ctr-21ur-00645	TAGGCTAGCTCTTATAAATTC	7.94076	-11.7	chrIV	425841	425821
Ctr-21ur-00646	TGTAACTCAACTAAAAAATTT	7.98899	-6.5	chrIV	426375	426395
Ctr-21ur-00647	TAATCAACCTTTTTTCGTTTC	3.25347	-12	chrIV	427008	427028
Ctr-21ur-00648	TCATTTTCAATAACCAAGGGT	0.114003	-12.1	chrIV	427033	427053
Ctr-21ur-00649	TCATTGAAAGCTAATTTCAGC	0.539323	-10.1	chrIV	428349	428329
Ctr-21ur-00650	TGAGTTTCGGGGTCCGCAATA	14.9388	-15.3	chrIV	428610	428590
Ctr-21ur-00651	TCCGATAATTATTGCTGATTC	6.54641	-11.7	chrIV	434078	434058
Ctr-21ur-00652	TGATCCGATAATTATTGCTGA	4.81006	-10.4	chrIV	434081	434061
Ctr-21ur-00653	TGTGTTCACTTCATCAATTTC	3.98134	-8.8	chrIV	434932	434952
Ctr-21ur-00654	TTTTTGCGAGCCGTCCGTATT	1.29788	-15.5	chrIV	434977	434957
Ctr-21ur-00655	TTTCATCAATATGATAACTTC	0.179774	-10.2	chrIV	435574	435554
Ctr-21ur-00656	TTCGTGTGAACGTCTTTTCAA	2.74923	-13.4	chrIV	435801	435781
Ctr-21ur-00657	TTTCGTGTGAACGTCTTTTCA	2.6703	-13.4	chrIV	435802	435782
Ctr-21ur-00658	TCCTCCATTGACAAAACGCAC	15.9473	-12.4	chrIV	436205	436185
Ctr-21ur-00659	TTTTTTTCGGTTTTTCTGGTT	0.109618	-11	chrIV	436259	436239
Ctr-21ur-00660	TAATATGGCAGCAGTGATACT	3.03862	-15.2	chrIV	436318	436338
Ctr-21ur-00661	TATGGCAGCAGTGATACTACT	14.0925	-15.9	chrIV	436321	436341
Ctr-21ur-00662	TATGGATAAACTTATGCCAAT	0.613863	-11.8	chrIV	437104	437084
Ctr-21ur-00663	TAGGAAGTCGAGTATTTCGAT	0.153466	-12	chrIV	437359	437339
Ctr-21ur-00664	TATTAGGAAGTCGAGTATTTC	9.94897	-12	chrIV	437362	437342
Ctr-21ur-00665	TAGAGTTTGTTTCGAGTGTCG	0.390242	-14.3	chrIV	437390	437370
Ctr-21ur-00666	TTAGAGTTTGTTTCGAGTGTC	0.144696	-13	chrIV	437391	437371
Ctr-21ur-00667	TGACTAATCGAGATAGGGCTG	8.22577	-13.3	chrIV	437655	437675
Ctr-21ur-00668	TAATAACATCAGATTTTTTCA	3.08247	-9.2	chrIV	437741	437761
Ctr-21ur-00669	TAACATCAGATTTTTTCATAA	0.434089	-9.2	chrIV	437744	437764
Ctr-21ur-00670	TCACTTCTTCCTCAACACAAA	4.4812	-11.9	chrIV	438106	438086
Ctr-21ur-00671	TGAATGGCTGGAAGGCAGTAG	0.995335	-15.6	chrIV	464593	464613
Ctr-21ur-00672	TTTTTCAAAGATCGGAGGTAA	0.122773	-10.7	chrIV	464705	464685
Ctr-21ur-00673	TTTGAAAAGATCGAAGCGAGT	0.995335	-13.4	chrIV	473508	473488
Ctr-21ur-00674	TCATAAAATCAAAAAAAATTT	0.394626	-6.3	chrIV	473980	473960
Ctr-21ur-00675	TGTAAGGTAGCTTAGCGGATA	0.368318	-14.3	chrIV	474117	474097
Ctr-21ur-00676	TTGAAATGAGCATTCAGAACT	0.977796	-10.5	chrIV	474635	474655
Ctr-21ur-00677	TAAACTCAATTATTGGATCTG	0.179774	-10	chrIV	474689	474669
Ctr-21ur-00678	TTCATCGATATGTCAATCTTT	1.52589	-12.2	chrIV	474823	474843
Ctr-21ur-00679	TCATCGATATGTCAATCTTTC	0.504245	-11.3	chrIV	474824	474844
Ctr-21ur-00680	TCATAACCTCATAAATGACAT	0.153466	-8.2	chrIV	475477	475457
Ctr-21ur-00681	TTTGGCTTGTTTGAAAGGGCA	0.442858	-14.6	chrIV	475538	475558
Ctr-21ur-00682	TAGGTTTTGGATATCAGAACC	0.543707	-11.8	chrIV	475792	475812
Ctr-21ur-00683	TTATTTTGTTGGGAGAAGAAA	0.201698	-13.6	chrIV	476296	476276
Ctr-21ur-00684	TTACTAGTAATTTTTTTGATC	4.41543	-7.6	chrIV	476363	476383
Ctr-21ur-00685	TACTAGTAATTTTTTTGATCC	1.13565	-10.2	chrIV	476364	476384
Ctr-21ur-00686	TAGTAATTTTTTTGATCCATA	0.302547	-11.6	chrIV	476367	476387
Ctr-21ur-00687	TAGAAATATTTCTCTCTTTGG	2.83254	-9.4	chrIV	476474	476454
Ctr-21ur-00688	TTCTCAACTATCATATTTGTA	0.504245	-10.3	chrIV	476551	476531
Ctr-21ur-00689	TACACACTCGTCGAATTTCAA	5.39761	-12	chrIV	476721	476741
Ctr-21ur-00690	TATCATCACCTAAATTTATTT	0.688404	-6.5	chrIV	476802	476822
Ctr-21ur-00691	TTAGACTTTCTGCAGTTGAAT	0.605094	-14.6	chrIV	476918	476938
Ctr-21ur-00692	TTCGACTCACTTTGAATTTTT	7.70398	-9.6	chrIV	477660	477680
Ctr-21ur-00693	TCACATGAAGACTTGACCATA	1.11811	-13.2	chrIV	477912	477932
Ctr-21ur-00694	TACTGTATCGGGATATTCAAA	12.7859	-10.9	chrIV	478092	478112
Ctr-21ur-00695	TTTTATTTGATTTATCACAGT	10.6768	-11.8	chrIV	478287	478307
Ctr-21ur-00696	TACAATTTCTAGTTTTTTGAA	3.31486	-10.1	chrIV	478610	478630
Ctr-21ur-00697	TGCTGGGCTATCTCGGGTGCT	0.144696	-17.1	chrIV	478651	478671
Ctr-21ur-00698	TGGGCTATCTCGGGTGCTTGA	10.7119	-15.3	chrIV	478654	478674
Ctr-21ur-00699	TCCCTGACCATGTTCAATAGC	13.4918	-12.1	chrIV	479268	479288
Ctr-21ur-00700	TACGTTTTCTAAATATTCTGG	3.77087	-8.4	chrIV	479711	479731
Ctr-21ur-00701	TTTGGATGACAAGTCGCTCAT	0.280623	-15.4	chrIV	479815	479835
Ctr-21ur-00702	TTGGATGACAAGTCGCTCATG	2.52122	-14.5	chrIV	479816	479836
Ctr-21ur-00703	TTAGTAAACCAGCCTTCGTCT	1.28473	-10.4	chrIV	480042	480062
Ctr-21ur-00704	TAGTAAACCAGCCTTCGTCTT	8.76509	-10.4	chrIV	480043	480063
Ctr-21ur-00705	TAAACCAGCCTTCGTCTTGAC	2.09152	-11	chrIV	480046	480066
Ctr-21ur-00706	TACTTGGATATTTGTAAAAGG	0.149081	-7.4	chrIV	480261	480281
Ctr-21ur-00707	TTGGATATTTGTAAAAGGTAC	9.00186	-7.8	chrIV	480264	480284
Ctr-21ur-00708	TGGGAGAGATTTTTAGCCAAT	3.63056	-12.8	chrIV	480358	480378
Ctr-21ur-00709	TTTCAAAATAACCCCTTCAGT	9.66834	-10.1	chrIV	480482	480502
Ctr-21ur-00710	TTTTACTTTACCGATAGTTTT	1.06111	-9.2	chrIV	480661	480641
Ctr-21ur-00711	TACGCAACCGACATTTATTCT	8.60285	-13	chrIV	480786	480766
Ctr-21ur-00712	TTTTCTATACCGTATTCAATC	0.644556	-8.9	chrIV	480885	480905
Ctr-21ur-00713	TTTCTATACCGTATTCAATCT	11.5406	-9.5	chrIV	480886	480906
Ctr-21ur-00714	TGGATCGATCACATCCAACGT	2.78431	-13.2	chrIV	481741	481721
Ctr-21ur-00715	TGAAGATACTGAAGTATAAAA	2.42476	-8.1	chrIV	481983	481963
Ctr-21ur-00716	TGCTTTTTTTGAAAAACTAAA	0.214852	-7.7	chrIV	481985	482005
Ctr-21ur-00717	TTAGACAGTTGCTCTCATACT	2.10467	-15.2	chrIV	482226	482246
Ctr-21ur-00718	TTTATTGCTGGATCGATGTTT	0.24993	-8.7	chrIV	482389	482409
Ctr-21ur-00719	TTATTGCTGGATCGATGTTTT	0.16662	-8.7	chrIV	482390	482410
Ctr-21ur-00720	TATTGCTGGATCGATGTTTTT	0.438474	-8.8	chrIV	482391	482411
Ctr-21ur-00721	TTGCTGGATCGATGTTTTTAT	0.302547	-8.8	chrIV	482393	482413
Ctr-21ur-00722	TGCTGGATCGATGTTTTTATA	7.48913	-8.7	chrIV	482394	482414
Ctr-21ur-00723	TGATTTCTACTGTCCAATGTC	0.618248	-10.4	chrIV	482501	482521
Ctr-21ur-00724	TGTCATTATGCCTTCCTAGTC	0.346394	-12	chrIV	482518	482538
Ctr-21ur-00725	TAGACTAGGAAGGCATAATGA	1.90298	-10.7	chrIV	482540	482520
Ctr-21ur-00726	TGAATGACAATTACTATGTAC	2.52561	-8.4	chrIV	482653	482633
Ctr-21ur-00727	TTCGATTATACCGTGTTTTTA	4.45051	-9.1	chrIV	482736	482756
Ctr-21ur-00728	TCACTATCACAACCACTATCA	3.43325	-15.4	chrIV	482832	482852
Ctr-21ur-00729	TATGTATGCTTCCCCGAAAGA	25.4139	-11.2	chrIV	482936	482956
Ctr-21ur-00730	TATGAAAACTTCCGCCTTCTC	0.66648	-14.6	chrIV	482967	482987
Ctr-21ur-00731	TTGTTCGTGCCCTGTGCTCTT	0.201698	-15.8	chrIV	483236	483256
Ctr-21ur-00732	TGTTCGTGCCCTGTGCTCTTT	9.70781	-16.7	chrIV	483237	483257
Ctr-21ur-00733	TACTTCGTGAATGGTAAACGC	14.873	-11	chrIV	483434	483454
Ctr-21ur-00734	TGGAATCCAAATGGTCTTGCG	10.4883	-16.1	chrIV	483565	483585
Ctr-21ur-00735	TAGTAAATGTCTAATTTTTAG	0.144696	-6.6	chrIV	483865	483885
Ctr-21ur-00736	TGTAGAGGTGAACATTCAATA	1.10934	-10.7	chrIV	484065	484045
Ctr-21ur-00737	TTGTAGAGGTGAACATTCAAT	13.9742	-10.7	chrIV	484066	484046
Ctr-21ur-00738	TTCTCGGGAACAAACTTCTGC	1.68812	-16.3	chrIV	484202	484222
Ctr-21ur-00739	TAAACAGAAAGAATAGTGAAG	10.7119	-10.9	chrIV	484374	484354
Ctr-21ur-00740	TATCAAAGTTTCCTTGTGCTC	2.73608	-13.2	chrIV	484505	484525
Ctr-21ur-00741	TTTTTTCATCGGGTCCAGTAT	0.328855	-15.7	chrIV	485219	485239
Ctr-21ur-00742	TTTTTCATCGGGTCCAGTATC	14.2811	-15.9	chrIV	485220	485240
Ctr-21ur-00743	TGACTTTGGAACATAAGAGTA	0.530553	-11.3	chrIV	485362	485382
Ctr-21ur-00744	TGTTGTCGGACGTGCTGGACC	15.7982	-17.8	chrIV	485517	485497
Ctr-21ur-00745	TAGTTTTTTAAATGAGCGGGT	12.4	-12.6	chrIV	485791	485811
Ctr-21ur-00746	TTTTTTAAATGAGCGGGTTCT	0.100849	-13.7	chrIV	485794	485814
Ctr-21ur-00747	TGAACTGTAGGTCACCTGCCC	6.62972	-12.7	chrIV	486025	486005
Ctr-21ur-00748	TTTATAATCCGCTGAGCTATC	8.40554	-13.1	chrIV	486168	486188
Ctr-21ur-00749	TTATAATCCGCTGAGCTATCC	2.9597	-13.1	chrIV	486169	486189
Ctr-21ur-00750	TACAACCAGTAGAAAACTAAA	3.5034	-13.5	chrIV	486645	486625
Ctr-21ur-00751	TTTTCTGTGATGCTTAAAAAA	0.578785	-9.4	chrIV	486777	486797
Ctr-21ur-00752	TGGTTTGCCGTCATTTCTTCC	9.06764	-13.9	chrIV	486887	486907
Ctr-21ur-00753	TAGAAAAGTATAGAAGAACAT	5.18276	-10.4	chrIV	487114	487094
Ctr-21ur-00754	TACGTGTATATTGGTTAACTT	10.8785	-8.3	chrIV	487377	487397
Ctr-21ur-00755	TCCGATAGTCGAAAAAAAAAT	9.62011	-10.9	chrIV	487478	487498
Ctr-21ur-00756	TAACATGATCGTTACTTTATG	0.644556	-10.5	chrIV	487586	487606
Ctr-21ur-00757	TAATCTTTCGATTTTTCAGAA	5.13014	-9.8	chrIV	487706	487726
Ctr-21ur-00758	TAACACGAACGACGGTAATCC	25.9752	-13.2	chrIV	488446	488466
Ctr-21ur-00759	TCTCAGACTCCATTTTTATGG	15.7324	-14.4	chrIV	488648	488668
Ctr-21ur-00760	TGTAGCCATTTTTACATTTTA	3.23594	-8.3	chrIV	489096	489076
Ctr-21ur-00761	TTCATCTTTCTTTGATCGTTT	1.17072	-13.6	chrIV	489228	489248
Ctr-21ur-00762	TTGTTTCGTATGAATCGGAAA	0.363933	-15.5	chrIV	489296	489276
Ctr-21ur-00763	TTAACTCGATCTGAAACCCCG	8.56339	-13.2	chrIV	489361	489341
Ctr-21ur-00764	TGGGACTTTACTATCCATTCT	4.1085	-12.6	chrIV	489486	489506
Ctr-21ur-00765	TATTCGAGGGAATTCTTCACT	0.114003	-14.5	chrIV	489704	489684
Ctr-21ur-00766	TAGTATTCGAGGGAATTCTTC	0.670865	-13.1	chrIV	489707	489687
Ctr-21ur-00767	TACTTGGGTCTACTGTTCTGG	1.38996	-11.8	chrIV	489805	489825
Ctr-21ur-00768	TCAAGTATTATGATATGTTTT	4.23127	-7.1	chrIV	489828	489848
Ctr-21ur-00769	TAAACCGCCGAAAAAAGAGAA	0.627017	-12.9	chrIV	490277	490257
Ctr-21ur-00770	TAAATTAATACTTTTAGAATC	0.192928	-8.5	chrIV	490381	490361
Ctr-21ur-00771	TACAATTTATTTTTCTCTCGC	0.350779	-8.6	chrIV	490383	490403
Ctr-21ur-00772	TGCTTGGATATTGAATGACCC	19.7752	-10.3	chrIV	490527	490507
Ctr-21ur-00773	TTGCTTGGATATTGAATGACC	0.33324	-8.7	chrIV	490528	490508
Ctr-21ur-00774	TACTATGTTTTCGTTATGTTT	9.07641	-8.8	chrIV	490654	490674
Ctr-21ur-00775	TAACTCCATTTCAATTTGAAC	3.24909	-14.6	chrIV	491287	491267
Ctr-21ur-00776	TAATAACTCCATTTCAATTTG	5.43707	-14.6	chrIV	491290	491270
Ctr-21ur-00777	TTGATGAAATTGCTTTAGGAA	0.280623	-10.1	chrIV	491354	491374
Ctr-21ur-00778	TGAAATTGCTTTAGGAATTCA	0.578785	-8.5	chrIV	491358	491378
Ctr-21ur-00779	TTATAAAATTGTAAATTGAAA	0.495475	-7	chrIV	491435	491455
Ctr-21ur-00780	TCATTGATAGTGCGCCGGCTG	1.87667	-13.8	chrIV	491586	491606
Ctr-21ur-00781	TTAAAGGGTCCCTACTCTCTA	0.324471	-11.8	chrIV	491631	491611
Ctr-21ur-00782	TTATTTCAATATTATAATTTT	0.192928	-4.3	chrIV	491700	491680
Ctr-21ur-00783	TTTTAAAAATTAGCCTAAATC	1.22773	-8.7	chrIV	491760	491780
Ctr-21ur-00784	TTCGTAACCGGAAAAATACTT	4.21373	-11.5	chrIV	491803	491823
Ctr-21ur-00785	TCGTAACCGGAAAAATACTTT	1.26719	-11.5	chrIV	491804	491824
Ctr-21ur-00786	TTCTGCTTATTGTTTTAAACG	0.49986	-9.7	chrIV	491882	491902
Ctr-21ur-00787	TTCCTGATTTCTTGCCACTAA	0.41655	-11.1	chrIV	492333	492353
Ctr-21ur-00788	TCCTGATTTCTTGCCACTAAA	0.920795	-11.1	chrIV	492334	492354
Ctr-21ur-00789	TTAAGTAGTCTACTCAAACTC	1.95559	-9.5	chrIV	492478	492498
Ctr-21ur-00790	TGCTAGGGTTGTAACTTTTCT	2.80185	-8	chrIV	492597	492617
Ctr-21ur-00791	TAGGGTTGTAACTTTTCTACT	0.24993	-10	chrIV	492600	492620
Ctr-21ur-00792	TGAACATTACAAATCTTGTCT	2.66154	-8.9	chrIV	492814	492794
Ctr-21ur-00793	TGTTATTGGATGAAGGAAACC	10.4444	-10.3	chrIV	492945	492925
Ctr-21ur-00794	TTCTTCCGATCCAAGCCTTTC	3.66564	-17	chrIV	493113	493133
Ctr-21ur-00795	TTCCCAAAAAGTGTTCTAAAA	2.84131	-12.1	chrIV	493136	493156
Ctr-21ur-00796	TCAGTTGAGGTCATTAGGATC	16.6883	-10.7	chrIV	493491	493511
Ctr-21ur-00797	TAGAAGGCGAGCTAACTGAGT	27.1985	-14.7	chrIV	493605	493585
Ctr-21ur-00798	TTTGGATGTTCAATTTTATTT	5.18714	-8.1	chrIV	493715	493735
Ctr-21ur-00799	TGCTCATGGCAACCATACTCA	3.18332	-14.5	chrIV	493785	493765
Ctr-21ur-00800	TTTGTGGCTGTAAAAGGACGT	6.8665	-11.6	chrIV	493892	493912
Ctr-21ur-00801	TAAATTAATTCGATTAGCTTC	1.8372	-7.8	chrIV	494143	494163
Ctr-21ur-00802	TGATATTATGGAAGATCTTCC	8.97556	-11.6	chrIV	494316	494336
Ctr-21ur-00803	TCGGAATTCGCGGTTTCTTGC	10.8654	-13.6	chrIV	494441	494461
Ctr-21ur-00804	TTTCTGGCTCAACAGTGAGAA	0.640172	-17.1	chrIV	494978	494958
Ctr-21ur-00805	TTTTTGTGGCTTCGTCAGAAA	0.350779	-11.9	chrIV	495096	495116
Ctr-21ur-00806	TTTTGTGGCTTCGTCAGAAAA	0.420935	-11.9	chrIV	495097	495117
Ctr-21ur-00807	TTTTCGCAGATACAGTAAGCT	2.07837	-12.3	chrIV	495165	495185
Ctr-21ur-00808	TTCTTTGAAAACATAATGAGA	6.34471	-10.5	chrIV	495217	495197
Ctr-21ur-00809	TTACTACAGCGATAAGCGGAG	0.228006	-13.2	chrIV	495322	495342
Ctr-21ur-00810	TACTACAGCGATAAGCGGAGT	10.9048	-13.2	chrIV	495323	495343
Ctr-21ur-00811	TACAGCGATAAGCGGAGTCCG	0.442858	-16.1	chrIV	495326	495346
Ctr-21ur-00812	TCCGAACGTGGTCAACAAATC	6.58587	-15.3	chrIV	495377	495357
Ctr-21ur-00813	TATTGGTGGAGGTATCTCAAA	5.26607	-12.3	chrIV	495552	495532
Ctr-21ur-00814	TTAGAGCAAATACGTGGAGAA	0.118388	-18.8	chrIV	495659	495679
Ctr-21ur-00815	TAGAGCAAATACGTGGAGAAC	18.451	-19.1	chrIV	495660	495680
Ctr-21ur-00816	TAATAATACGAATTACAGAAA	2.758	-8.1	chrIV	495743	495723
Ctr-21ur-00817	TAAACGCGGATCAAATATTCA	8.72124	-12.1	chrIV	495844	495864
Ctr-21ur-00818	TTATGCATCCCCTCTTTTCCC	8.388	-10.9	chrIV	496044	496064
Ctr-21ur-00819	TTTGTCGCAAATCTCATTAAT	0.267469	-12	chrIV	496122	496142
Ctr-21ur-00820	TTGTCGCAAATCTCATTAATG	0.109618	-11.1	chrIV	496123	496143
Ctr-21ur-00821	TCAAGGCATATCATTTAATTT	7.34882	-8.7	chrIV	496180	496160
Ctr-21ur-00822	TAATCAAGGCATATCATTTAA	3.39817	-8.7	chrIV	496183	496163
Ctr-21ur-00823	TTAATCAAGGCATATCATTTA	0.24993	-8.7	chrIV	496184	496164
Ctr-21ur-00824	TTTGACTGTACATATAACTTG	0.377087	-10.8	chrIV	496436	496416
Ctr-21ur-00825	TAATTTGACTGTACATATAAC	3.45956	-10.8	chrIV	496439	496419
Ctr-21ur-00826	TTAACACCTTCCAAAAGATCT	0.144696	-12.3	chrIV	496437	496457
Ctr-21ur-00827	TTTAAGTATTTTGAACTTCTG	0.355164	-9.4	chrIV	496504	496524
Ctr-21ur-00828	TACTCTTGTATCACATTCTTC	5.96324	-8.7	chrIV	496597	496577
Ctr-21ur-00829	TCCCATTATTGCCACTTAATG	3.74457	-14.3	chrIV	496736	496756
Ctr-21ur-00830	TAGCCCTCTTTTCATTTGATT	7.6426	-9.9	chrIV	496831	496811
Ctr-21ur-00831	TAGAACGTAGCCAATCCCAAA	2.02136	-13.5	chrIV	497075	497055
Ctr-21ur-00832	TTAGAACGTAGCCAATCCCAA	1.62674	-12.9	chrIV	497076	497056
Ctr-21ur-00833	TATTGCGAAAAAGTGCCCTAA	0.973412	-15.2	chrIV	497154	497134
Ctr-21ur-00834	TGTTATTGCGAAAAAGTGCCC	4.4812	-11.7	chrIV	497157	497137
Ctr-21ur-00835	TAACTAACAGAAATACAATTT	9.58065	-7.5	chrIV	497225	497245
Ctr-21ur-00836	TTAGCAATTATTCCATATGCT	1.90298	-11	chrIV	497594	497574
Ctr-21ur-00837	TTAGTTAGCAATTATTCCATA	0.320086	-11	chrIV	497598	497578
Ctr-21ur-00838	TTGACGGACTTTCGCCAACCT	0.539323	-13.5	chrIV	497706	497686
Ctr-21ur-00839	TATTTGACGGACTTTCGCCAA	0.390242	-10.7	chrIV	497709	497689
Ctr-21ur-00840	TTATTTGACGGACTTTCGCCA	0.131542	-10.6	chrIV	497710	497690
Ctr-21ur-00841	TTTGGTGAGGTGTGAAAGGTT	21.9763	-12.5	chrIV	498124	498144
Ctr-21ur-00842	TTCCCATTCTCTTTTCAACTT	7.76098	-15.6	chrIV	498327	498307
Ctr-21ur-00843	TTTCCCATTCTCTTTTCAACT	0.171005	-15.5	chrIV	498328	498308
Ctr-21ur-00844	TCTGTCGCTTTTTTTTTGAAG	7.39705	-12.7	chrIV	498411	498431
Ctr-21ur-00845	TGTGATCCATTCTCGATTTCT	2.07398	-13.8	chrIV	498646	498666
Ctr-21ur-00846	TTCTTGTTTTGAATTGGTAAA	7.28743	-9.6	chrIV	498710	498690
Ctr-21ur-00847	TGGGTCCAGATGATGCAAACG	14.5135	-15.3	chrIV	499490	499510
Ctr-21ur-00848	TCAGTGTTTCAAAAGTTTGTC	0.328855	-12.8	chrIV	499611	499631
Ctr-21ur-00849	TGTTTCAAAAGTTTGTCTTAC	3.36748	-8.2	chrIV	499615	499635
Ctr-21ur-00850	TCTTGCTGTAAAATCTTCATT	2.20114	-9.3	chrIV	499660	499680
Ctr-21ur-00851	TAGTAGATTGCATAACGCTTC	0.587555	-14.3	chrIV	499705	499685
Ctr-21ur-00852	TGATAGTAGATTGCATAACGC	0.442858	-14.2	chrIV	499708	499688
Ctr-21ur-00853	TTTCGCTCTTTTAATCCACAT	3.2754	-17.5	chrIV	499883	499903
Ctr-21ur-00854	TTCGCTCTTTTAATCCACATG	0.135927	-17.5	chrIV	499884	499904
Ctr-21ur-00855	TTTCTCTGGACTCGTGGACCA	0.219237	-16.1	chrIV	499965	499945
Ctr-21ur-00856	TCTGAACAGTTGTTTCAAAAA	0.157851	-10.4	chrIV	499970	499990
Ctr-21ur-00857	TTTGTGCGTTTCAATAATTCA	0.315701	-8.2	chrIV	500016	499996
Ctr-21ur-00858	TTGAGTTGACGTGCTCGCTGT	1.07865	-17.5	chrIV	500138	500158
Ctr-21ur-00859	TCTTGTCTTACTCGGAAATCC	13.0051	-15.7	chrIV	500426	500446
Ctr-21ur-00860	TCTGTTCAATGTTTAAATGTA	14.8774	-9.7	chrIV	500687	500667
Ctr-21ur-00861	TAGTTGTCTTTTTCTAACATA	3.41133	-7.6	chrIV	500799	500819
Ctr-21ur-00862	TGTATCAGTCGTTTCCTAAAG	7.26989	-11.1	chrIV	501065	501045
Ctr-21ur-00863	TTGGCAACTGTTCGCTAATTA	0.350779	-11.5	chrIV	501160	501180
Ctr-21ur-00864	TATGTCCCTTTTTGATCTATT	12.6368	-10.7	chrIV	501304	501324
Ctr-21ur-00865	TATTATTCCGGCATTGCTTTT	0.16662	-11.7	chrIV	501428	501448
Ctr-21ur-00866	TATTCCGGCATTGCTTTTTTT	5.98078	-11.7	chrIV	501431	501451
Ctr-21ur-00867	TGGGTCGTTGGGATAAAATGA	20.2531	-12.2	chrIV	501626	501606
Ctr-21ur-00868	TCATTGGGTCGTTGGGATAAA	0.622633	-12.2	chrIV	501630	501610
Ctr-21ur-00869	TGAATCCATGAATTGTTTATT	7.0682	-8.3	chrIV	501774	501754
Ctr-21ur-00870	TGTTCGAAAAAGAAAAAAAAA	0.556862	-6.4	chrIV	502000	501980
Ctr-21ur-00871	TTCTGAAAAAGGTTTATTTTT	0.153466	-8.5	chrIV	502037	502057
Ctr-21ur-00872	TAGCACTAACGCATCGAATGG	11.7599	-13.1	chrIV	502104	502124
Ctr-21ur-00873	TCATTCTAAAAACTGTTTATC	1.67058	-7.1	chrIV	502267	502287
Ctr-21ur-00874	TCATCTTAATCATTATCATCT	6.1474	-8.5	chrIV	502779	502799
Ctr-21ur-00875	TTCTGTCGACTTTACCCGTAA	0.114003	-12.8	chrIV	503110	503130
Ctr-21ur-00876	TCTGTCGACTTTACCCGTAAT	10.348	-12.8	chrIV	503111	503131
Ctr-21ur-00877	TTATCCTCATGTTTTGAAACC	0.236776	-12.5	chrIV	503212	503192
Ctr-21ur-00878	TTTTCTATTTGCTTTGAAAAT	0.425319	-10.9	chrIV	503237	503257
Ctr-21ur-00879	TTCCATCACAAATAATATTGC	6.33156	-9.5	chrIV	503313	503333
Ctr-21ur-00880	TTATTAACAGGAAAACGGTAT	4.63467	-9.7	chrIV	503391	503411
Ctr-21ur-00881	TATTAACAGGAAAACGGTATT	0.969027	-9.7	chrIV	503392	503412
Ctr-21ur-00882	TAACAGGAAAACGGTATTAGA	0.464782	-9.7	chrIV	503395	503415
Ctr-21ur-00883	TGTCTGTTTTTTTGTTATGAT	6.57272	-8.1	chrIV	503523	503543
Ctr-21ur-00884	TCATTTAGTTCTGGATGCAGC	12.7508	-13.1	chrIV	503810	503830
Ctr-21ur-00885	TGACAATTCATACAGTGAAAG	0.201698	-9.3	chrIV	506999	507019
Ctr-21ur-00886	TATTTCTTTTCTCTTTTCTAA	4.17427	-9.6	chrIV	507747	507727
Ctr-21ur-00887	TATTATTTCTTTTCTCTTTTC	0.819946	-8.5	chrIV	507750	507730
Ctr-21ur-00888	TCTTCTCATGATGCTCTCAAA	7.40144	-13.5	chrIV	507848	507868
Ctr-21ur-00889	TCTTTCGTACATCAAAAAACC	1.93367	-12.2	chrIV	509182	509162
Ctr-21ur-00890	TATCAAGAACTTTTGTACAGC	6.57272	-10	chrIV	509330	509310
Ctr-21ur-00891	TAATGAAATCATTGCTATTCT	1.4952	-8.6	chrIV	509522	509542
Ctr-21ur-00892	TGAAATCATTGCTATTCTGTA	0.692788	-11.6	chrIV	509525	509545
Ctr-21ur-00893	TGATTCTTAATGAGCTGTTTT	4.48559	-12.3	chrIV	509833	509813
Ctr-21ur-00894	TGCCTCTAAAATTCAGATCAC	0.285008	-12.3	chrIV	509835	509855
Ctr-21ur-00895	TAGTGCTTTAGAGACCGTTGC	0.381472	-11.2	chrIV	510430	510410
Ctr-21ur-00896	TGCTAGTGCTTTAGAGACCGT	20.0646	-13.8	chrIV	510433	510413
Ctr-21ur-00897	TTCAAGATTTGGTCTGGTGCA	1.47766	-13.6	chrIV	511232	511252
Ctr-21ur-00898	TCGTATTGATAATCAGGGTGG	11.3433	-10.1	chrIV	512292	512272
Ctr-21ur-00899	TTTGTTGAAGCCAGTTAGAAG	0.144696	-13.1	chrIV	518123	518143
Ctr-21ur-00900	TTGTTGAAGCCAGTTAGAAGA	5.16522	-13.1	chrIV	518124	518144
Ctr-21ur-00901	TTAAAAGAGCTGATCATAAAA	0.149081	-11.2	chrIV	518486	518506
Ctr-21ur-00902	TACGGTGATTTTCATCCAATT	0.267469	-14	chrIV	520366	520386
Ctr-21ur-00903	TATTTTCCTTGATTTTTTCGG	0.425319	-9	chrIV	520411	520391
Ctr-21ur-00904	TTCCTGTCTACTTCATATCAT	7.43651	-10.2	chrIV	522536	522556
Ctr-21ur-00905	TAGCTTTAGAAATACGGTAGA	0.219237	-12.2	chrIV	522583	522563
Ctr-21ur-00906	TAGAATCTTGCTCATTGAGAA	10.6549	-11.6	chrIV	522708	522688
Ctr-21ur-00907	TTGATGCTCTGGAGATCTCAG	14.0399	-17.2	chrIV	522985	523005
Ctr-21ur-00908	TACACACATACCTAACAGTGG	3.44202	-9.5	chrIV	523872	523852
Ctr-21ur-00909	TCCTATTCTCTTACGAAAAAT	6.84457	-11.2	chrIV	523992	523972
Ctr-21ur-00910	TCAGTCGTATCGGAAGCAGAA	20.8319	-14.1	chrIV	524233	524213
Ctr-21ur-00911	TTCAGTCGTATCGGAAGCAGA	0.153466	-14.1	chrIV	524234	524214
Ctr-21ur-00912	TATTCAGTCGTATCGGAAGCA	0.355164	-13.8	chrIV	524236	524216
Ctr-21ur-00913	TTCTTGTACGGTTTCCTATAA	1.95559	-11.1	chrIV	524377	524357
Ctr-21ur-00914	TTGGTTCTTGTACGGTTTCCT	1.13565	-12.2	chrIV	524381	524361
Ctr-21ur-00915	TTTGGTTCTTGTACGGTTTCC	0.33324	-12.2	chrIV	524382	524362
Ctr-21ur-00916	TCGTTGGACGTTCTATCTTTC	6.24825	-13.2	chrIV	524494	524474
Ctr-21ur-00917	TTATTCGTTGTAGTTAGCTGG	10.633	-10.9	chrIV	524578	524598
Ctr-21ur-00918	TTCTTCATCTAGATTAAACAT	0.933949	-7.7	chrIV	524903	524883
Ctr-21ur-00919	TGGGAAGACTGCTTATCATGG	6.37541	-12.9	chrIV	524986	525006
Ctr-21ur-00920	TACGATCTTCCTCTTTTTGCT	16.548	-12.1	chrIV	525256	525236
Ctr-21ur-00921	TTTGGATGGAATAACTCTATC	0.223622	-10.4	chrIV	525337	525357
Ctr-21ur-00922	TTAAATATCGAGTTAATAGGA	7.08135	-9.9	chrIV	525406	525386
Ctr-21ur-00923	TATGGAAATAGAGAAGAGTTT	0.293777	-12.8	chrIV	525435	525415
Ctr-21ur-00924	TTATGGAAATAGAGAAGAGTT	1.06549	-12.8	chrIV	525436	525416
Ctr-21ur-00925	TAATACGTTGAGTTTAGGATT	15.7982	-8.8	chrIV	526039	526019
Ctr-21ur-00926	TTTGGAACAGGAATCGTACTT	0.298162	-14.7	chrIV	526463	526443
Ctr-21ur-00927	TTTTTTTTAGTAATTAGAGCG	1.84597	-11.1	chrIV	526486	526466
Ctr-21ur-00928	TTTTTGTAACCGGAATACATC	0.412165	-11.3	chrIV	526498	526518
Ctr-21ur-00929	TTTTGTAACCGGAATACATCT	2.28445	-11.4	chrIV	526499	526519
Ctr-21ur-00930	TGATCTTACTTTCGATCCTCC	0.228006	-12.3	chrIV	526592	526612
Ctr-21ur-00931	TCTTACTTTCGATCCTCCACT	0.491091	-14.6	chrIV	526595	526615
Ctr-21ur-00932	TAGATTCTTTTGGAGCTATAA	0.241161	-13.2	chrIV	526674	526654
Ctr-21ur-00933	TGGTAAAAAGCGAGTTGAATT	15.7193	-13.1	chrIV	526743	526763
Ctr-21ur-00934	TAAAAAGCGAGTTGAATTAGC	0.640172	-11.6	chrIV	526746	526766
Ctr-21ur-00935	TTCTTTCAAAAATTCTATTTG	6.09917	-7.2	chrIV	526897	526917
Ctr-21ur-00936	TACCTCGTTCTACTTCGGCAC	12.9525	-16.4	chrIV	526975	526955
Ctr-21ur-00937	TATTACCTCGTTCTACTTCGG	0.451628	-14.6	chrIV	526978	526958
Ctr-21ur-00938	TGATAGGTTATTCAAGTTGTG	0.271854	-8.7	chrIV	527077	527097
Ctr-21ur-00939	TAGGTTATTCAAGTTGTGAAT	21.6387	-8.2	chrIV	527080	527100
Ctr-21ur-00940	TGTGAAGACATAATTGCTGTT	23.7434	-11.2	chrIV	527216	527196
Ctr-21ur-00941	TTCTCAATAATCTAAAGGAAG	0.456013	-9.6	chrIV	527325	527345
Ctr-21ur-00942	TACTTCATCAGTTTGAAATCC	0.635787	-14.8	chrIV	527599	527579
Ctr-21ur-00943	TGAAGAGAATCTATTGAGCCA	4.58205	-14.2	chrIV	527753	527733
Ctr-21ur-00944	TCTAAGGACAACATTGATTGC	6.54203	-13.9	chrIV	527873	527853
Ctr-21ur-00945	TTTCATGGAATATACCTATGG	0.552477	-9.6	chrIV	528272	528292
Ctr-21ur-00946	TCTCTATGCCATAGGTATATT	0.442858	-12.8	chrIV	528300	528280
Ctr-21ur-00947	TTATTCAACATATTCCTAGGA	7.93637	-7.8	chrIV	528520	528540
Ctr-21ur-00948	TATTCAACATATTCCTAGGAC	2.02136	-10.4	chrIV	528521	528541
Ctr-21ur-00949	TCAACATATTCCTAGGACAAC	2.77992	-11.7	chrIV	528524	528544
Ctr-21ur-00950	TTGCCCAGAAATGGTTACTGT	0.33324	-13.1	chrIV	528590	528570
Ctr-21ur-00951	TCCGTTTGGGTAATATTACGA	3.75333	-11.8	chrIV	528714	528734
Ctr-21ur-00952	TTCTTCGTGTACAGCTCTGTC	14.2986	-14.2	chrIV	528853	528873
Ctr-21ur-00953	TTCGCGGCATACTCAGACTTG	8.69055	-14.4	chrIV	528951	528931
Ctr-21ur-00954	TTCTTTCGCTCAACATTTTCC	9.43157	-10.4	chrIV	529489	529509
Ctr-21ur-00955	TCTTTCGCTCAACATTTTCCA	0.100849	-11	chrIV	529490	529510
Ctr-21ur-00956	TAGACATGACGTTCAAATTGA	5.687	-10.8	chrIV	529746	529726
Ctr-21ur-00957	TGGTTGGATGATGTGAGCATA	6.56834	-13.2	chrIV	529847	529827
Ctr-21ur-00958	TACATAATCGATGTTTTTAAA	0.342009	-7.7	chrIV	530716	530696
Ctr-21ur-00959	TTCAACACACTCCAAAGCCCT	0.210467	-15.1	chrIV	531462	531442
Ctr-21ur-00960	TCAGTTTGGAAGGTAAATAGG	25.2605	-10.6	chrIV	531673	531653
Ctr-21ur-00961	TAGTCAGTTTGGAAGGTAAAT	1.59166	-10.6	chrIV	531676	531656
Ctr-21ur-00962	TTACAAGTTCGGTCCTACTTT	2.4993	-11.6	chrIV	531805	531825
Ctr-21ur-00963	TCCTACTTTTCGAAATCTCTG	0.289393	-12	chrIV	531817	531837
Ctr-21ur-00964	TAAATATAATTATTGGGGGAA	0.407781	-12.8	chrIV	531848	531868
Ctr-21ur-00965	TTGGTTTATGGGTTTTTCGGC	3.70072	-12.4	chrIV	531880	531900
Ctr-21ur-00966	TTTATGGGTTTTTCGGCATTC	1.10934	-12.6	chrIV	531884	531904
Ctr-21ur-00967	TATTCAATGGATACAGCACTA	3.57795	-12.9	chrIV	531931	531911
Ctr-21ur-00968	TTAATAATTGTGAAAAGGGAC	3.31048	-11	chrIV	532115	532135
Ctr-21ur-00969	TTTAGTTGTTTTTCTTTGGTA	3.71826	-7.5	chrIV	532186	532206
Ctr-21ur-00970	TTAGTTGTTTTTCTTTGGTAA	0.425319	-7.9	chrIV	532187	532207
Ctr-21ur-00971	TATCTTAACTAGTCAAGAATG	0.219237	-7.9	chrIV	532296	532276
Ctr-21ur-00972	TCATTAGCCATTTTTTATATT	12.4307	-8.3	chrIV	532473	532453
Ctr-21ur-00973	TCACAGTGAGCAGTCTTTTCA	12.5053	-13.9	chrIV	532728	532748
Ctr-21ur-00974	TGTTCTTATGACAGGGGTTGC	10.6637	-11.3	chrIV	533297	533277
Ctr-21ur-00975	TAGGTTCTGCCAGGTCATAAA	5.09945	-12.7	chrIV	533433	533453
Ctr-21ur-00976	TTCAGATGGCAAGTTTTAAGT	2.1266	-10.8	chrIV	533487	533467
Ctr-21ur-00977	TAGATACATTGCTTATTCCAT	4.61274	-9.1	chrIV	533564	533584
Ctr-21ur-00978	TCTGAGACATCTGTTAAGACT	4.92844	-11.8	chrIV	533628	533608
Ctr-21ur-00979	TTAGTGGTCCATTTCTCGAAA	0.960257	-15.2	chrIV	533705	533725
Ctr-21ur-00980	TAGTGGTCCATTTCTCGAAAT	7.58559	-15.2	chrIV	533706	533726
Ctr-21ur-00981	TTGGGTCGTAGAATTCGAACG	9.07202	-11	chrIV	533885	533865
Ctr-21ur-00982	TTTTCGCAAATAACATGTAAT	1.31542	-9.9	chrIV	534337	534317
Ctr-21ur-00983	TCCCAGCTTAGGCGTTTTTCA	6.11232	-16.3	chrIV	534514	534494
Ctr-21ur-00984	TCATTCCCAGCTTAGGCGTTT	0.210467	-16.5	chrIV	534518	534498
Ctr-21ur-00985	TTTTTACCCTTTTTTATTTCT	0.447243	-7.9	chrIV	534865	534845
Ctr-21ur-00986	TTTTTTACCCTTTTTTATTTC	3.62179	-7.6	chrIV	534866	534846
Ctr-21ur-00987	TGCTTTCCATTCTGCTATCAC	5.35815	-16.1	chrIV	535573	535553
Ctr-21ur-00988	TTTGGCGTCTTCTTCATGATT	12.2641	-13.3	chrIV	535882	535862
Ctr-21ur-00989	TATTTCCTCGCTAGTCAATGT	0.482321	-12.9	chrIV	535903	535883
Ctr-21ur-00990	TTTTGAATATATCTTGAAGTT	3.21401	-8.1	chrIV	536111	536091
Ctr-21ur-00991	TTTTTGAATATATCTTGAAGT	0.841869	-9	chrIV	536112	536092
Ctr-21ur-00992	TTTCGTCAAGTTATTAAAAAT	0.236776	-7.3	chrIV	536290	536270
Ctr-21ur-00993	TATTTTCGTCAAGTTATTAAA	0.407781	-7.3	chrIV	536293	536273
Ctr-21ur-00994	TTGGTTTTTTGTTGCCGATAA	0.627017	-9.4	chrIV	536398	536418
Ctr-21ur-00995	TTCTTCTAGTGGTTTTTGAAA	0.530553	-10.6	chrIV	536441	536421
Ctr-21ur-00996	TATTTCTTCTAGTGGTTTTTG	1.63551	-10.7	chrIV	536444	536424
Ctr-21ur-00997	TTGACTAGGTTGCGAAGATAT	1.50396	-11.5	chrIV	536462	536442
Ctr-21ur-00998	TTGATAAATGATGGTATTATT	8.13807	-7.4	chrIV	536521	536541
Ctr-21ur-00999	TGATAAATGATGGTATTATTT	0.425319	-7.2	chrIV	536522	536542
Ctr-21ur-01000	TTTGTGATGGCCTACGAGATC	9.78673	-13	chrIV	536645	536625
Ctr-21ur-01001	TAGTTTGTGATGGCCTACGAG	0.762944	-13	chrIV	536648	536628
Ctr-21ur-01002	TTTTTTATGCGAGAAAAATTT	0.271854	-10.4	chrIV	537846	537826
Ctr-21ur-01003	TTTTGTAGACGAGTCCATGTT	8.19069	-13.5	chrIV	538004	537984
Ctr-21ur-01004	TGCGACGAGCTATGAGCTTAA	3.34994	-15	chrIV	539142	539162
Ctr-21ur-01005	TCACTTCACAAAATTAAGATA	10.6374	-9.3	chrIV	539455	539435
Ctr-21ur-01006	TACTCTTAGAGTTTTCCGGTC	32.4777	-14.1	chrIV	539591	539571
Ctr-21ur-01007	TCTCAAAATATTAGTTTTGTA	0.153466	-7.2	chrIV	539698	539678
Ctr-21ur-01008	TTACGTATGTATTTCAGGTGT	20.4855	-8.4	chrIV	539949	539929
Ctr-21ur-01009	TCCGTTCACAAAGTTCTCTTT	20.696	-13.7	chrIV	540098	540118
Ctr-21ur-01010	TGCTTGTTTTGTATAAAGAGA	0.447243	-12.8	chrIV	540132	540112
Ctr-21ur-01011	TACGTTTAAATCTTTAAAATG	1.5215	-6.2	chrIV	540284	540264
Ctr-21ur-01012	TTGGATTACAAACCGATAAAC	0.613863	-8.2	chrIV	540435	540455
Ctr-21ur-01013	TTCTTACCGATTTTCGTTGGA	0.49986	-14.6	chrIV	540505	540485
Ctr-21ur-01014	TTTCTTACCGATTTTCGTTGG	2.60892	-14.6	chrIV	540506	540486
Ctr-21ur-01015	TTCTTCTTCTCTTTAGATTTC	0.342009	-13.4	chrIV	540592	540572
Ctr-21ur-01016	TCAATTAATACATTCATACAC	1.42942	-8.2	chrIV	540705	540685
Ctr-21ur-01017	TAATCAATTAATACATTCATA	0.710327	-6.1	chrIV	540708	540688
Ctr-21ur-01018	TACACACTCATGACAACAAAA	16.9602	-13.2	chrIV	540884	540904
Ctr-21ur-01019	TTCGGAATTGATAATAAGGCC	0.311316	-10.7	chrIV	541290	541310
Ctr-21ur-01020	TCGGAATTGATAATAAGGCCG	2.9597	-12.3	chrIV	541291	541311
Ctr-21ur-01021	TTTTCACTCAATTAAAAATAT	2.29322	-10.7	chrIV	541421	541401
Ctr-21ur-01022	TAGTTTTTGCAATTTAAATGC	0.210467	-8.6	chrIV	541574	541594
Ctr-21ur-01023	TTTTTGCAATTTAAATGCATT	0.605094	-8.3	chrIV	541577	541597
Ctr-21ur-01024	TCGAAGTGATTATCTGTTTAG	6.67357	-15.6	chrIV	541754	541734
Ctr-21ur-01025	TTGCGACGAATTTGGTGTACA	7.89253	-20.3	chrIV	541970	541950
Ctr-21ur-01026	TGATTGCGACGAATTTGGTGT	9.95335	-19.1	chrIV	541973	541953
Ctr-21ur-01027	TTTTTCGAAAAAATTGCAAAC	0.526168	-10.9	chrIV	542086	542066
Ctr-21ur-01028	TAATATACTGGTTTTTTTCGA	8.6467	-10.3	chrIV	542198	542218
Ctr-21ur-01029	TATACTGGTTTTTTTCGACTA	0.508629	-8.7	chrIV	542201	542221
Ctr-21ur-01030	TACTTGGTTAAAATATAGTTG	0.635787	-6.1	chrIV	542283	542303
Ctr-21ur-01031	TAAATTAGTAAGACAAATCGA	4.45489	-10.7	chrIV	542450	542470
Ctr-21ur-01032	TCATATCATCCGAGACAGATT	23.6644	-15.6	chrIV	542531	542511
Ctr-21ur-01033	TACTGCCATTAATTTTGCTAG	0.276238	-9.9	chrIV	542656	542636
Ctr-21ur-01034	TGAGATAGTGGGGAACTAGAT	7.08573	-13.6	chrIV	542774	542754
Ctr-21ur-01035	TCAATGAGATAGTGGGGAACT	0.175389	-13.6	chrIV	542778	542758
Ctr-21ur-01036	TATCTCATTGAGCATTGCGGT	20.6126	-12.2	chrIV	542768	542788
Ctr-21ur-01037	TGTAATAGGTTTAAAACTTAG	0.149081	-6	chrIV	542905	542885
Ctr-21ur-01038	TAAATACTCCTACTACAAATT	0.149081	-10.1	chrIV	544048	544028
Ctr-21ur-01039	TGTTAAATACTCCTACTACAA	5.53354	-10.1	chrIV	544051	544031
Ctr-21ur-01040	TTCTACATTGTTGTGTATCTA	0.149081	-9.5	chrIV	544150	544170
Ctr-21ur-01041	TGGTCTTCTATTTTTTCAGCT	11.4836	-9.5	chrIV	544853	544873
Ctr-21ur-01042	TCCAAGTCTAGCTGTGTACTC	5.05122	-12.1	chrIV	544915	544935
Ctr-21ur-01043	TTTCCTTTTTATTTTCCGGTT	0.162235	-11.8	chrIV	545023	545043
Ctr-21ur-01044	TTCCTTTTTATTTTCCGGTTT	3.88926	-11.8	chrIV	545024	545044
Ctr-21ur-01045	TACTAACATCGGATGGATACA	6.24825	-9.7	chrIV	545085	545105
Ctr-21ur-01046	TTGAATCTTATCAGGTCGAGT	0.280623	-13	chrIV	545209	545229
Ctr-21ur-01047	TGAATCTTATCAGGTCGAGTA	5.84485	-12.7	chrIV	545210	545230
Ctr-21ur-01048	TAAAACTATTGTTTCTGTTCC	4.08219	-9.6	chrIV	546609	546629
Ctr-21ur-01049	TCACGTATTGTCTAGCTGTGC	0.618248	-11	chrIV	546671	546691
Ctr-21ur-01050	TTCTAAGTGTTCAAAAAATAA	7.31374	-6.7	chrIV	546786	546806
Ctr-21ur-01051	TTCTATTGTCTTCTTAAGAAC	4.36281	-8.9	chrIV	546908	546928
Ctr-21ur-01052	TTTGTTTTTGATTTTATTTAA	5.41953	-6.3	chrIV	547068	547088
Ctr-21ur-01053	TAAATAATTGGTGTTCCCAGG	1.67497	-11	chrIV	547250	547230
Ctr-21ur-01054	TGACAATCCAACAACTTCCAT	7.4979	-14.3	chrIV	547639	547619
Ctr-21ur-01055	TTGACAATCCAACAACTTCCA	0.135927	-14.5	chrIV	547640	547620
Ctr-21ur-01056	TGGTGTGGGATTCACGATAGC	0.385857	-14	chrIV	547773	547753
Ctr-21ur-01057	TAATGGTGTGGGATTCACGAT	8.52831	-12.9	chrIV	547776	547756
Ctr-21ur-01058	TTATTCGACTTCAATTTTTTC	3.32802	-8.5	chrIV	547843	547823
Ctr-21ur-01059	TTATGCGTAAAATATCATATA	0.41655	-10.8	chrIV	547949	547969
Ctr-21ur-01060	TTCTGTTTTCAAATCGAATCG	1.67497	-8.5	chrIV	548230	548250
Ctr-21ur-01061	TAGAGTATTAGGCTAGGTTGT	19.7006	-11.3	chrIV	548503	548483
Ctr-21ur-01062	TTGTCTTTAAAAAACCAATCG	0.41655	-11.1	chrIV	548643	548623
Ctr-21ur-01063	TAGAAGGAGCTGAGAAAATAC	1.42504	-13.6	chrIV	548743	548763
Ctr-21ur-01064	TATAGCTATAATTTTTTTTTG	3.79718	-5.5	chrIV	548786	548766
Ctr-21ur-01065	TACTGGTTGTGAGATTGAAAA	12.3781	-12.7	chrIV	548891	548911
Ctr-21ur-01066	TAACCCTATTATTGGCGAAAA	0.723482	-15.5	chrIV	548962	548942
Ctr-21ur-01067	TCTTTGTCAAATGTTTCTTTT	13.3603	-11.8	chrIV	549125	549105
Ctr-21ur-01068	TGAACGGATGCTTTTTATTGA	15.1317	-10	chrIV	549228	549248
Ctr-21ur-01069	TAAAAAATTGTTAAGGCAGTG	1.62674	-10.7	chrIV	549628	549648
Ctr-21ur-01070	TATACGGAAATTTCCATTTTT	2.03452	-12.2	chrIV	549680	549660
Ctr-21ur-01071	TTTTTCATTAACTACGTGATT	0.135927	-8.3	chrIV	549762	549782
Ctr-21ur-01072	TTCGCCTGTACGGTCCTCTAT	0.144696	-15	chrIV	549853	549833
Ctr-21ur-01073	TGGTTCGCCTGTACGGTCCTC	0.188544	-13.7	chrIV	549856	549836
Ctr-21ur-01074	TTCTGCACAATCTAGACGATC	7.30936	-14	chrIV	549912	549932
Ctr-21ur-01075	TCTGCACAATCTAGACGATCA	0.561246	-14.1	chrIV	549913	549933
Ctr-21ur-01076	TCGCAACGCGTTGTAGGTTAT	3.43763	-14.1	chrIV	550043	550063
Ctr-21ur-01077	TCCTCTGCCTTGATCAGTACT	4.98106	-15.7	chrIV	550160	550140
Ctr-21ur-01078	TGTTATTTCTTGGTCCATAAT	2.88516	-10.9	chrIV	550215	550235
Ctr-21ur-01079	TATTTCTTGGTCCATAATATT	5.63439	-10.9	chrIV	550218	550238
Ctr-21ur-01080	TGTTGAAGATTCAGACTTTCT	3.28417	-12.9	chrIV	550361	550341
Ctr-21ur-01081	TAGGTAGAGCCAAACTTTTAA	6.12109	-15.8	chrIV	550419	550439
Ctr-21ur-01082	TACCATCGTGTTTTGTGTTTT	2.60453	-11.2	chrIV	550607	550627
Ctr-21ur-01083	TTGTGATCCTAGATGTCGTGC	0.140312	-14.9	chrIV	550738	550758
Ctr-21ur-01084	TGTGATCCTAGATGTCGTGCA	14.018	-14.9	chrIV	550739	550759
Ctr-21ur-01085	TTAAAACAGCAAAAAGGTAAT	0.171005	-10.8	chrIV	550815	550835
Ctr-21ur-01086	TAAAACAGCAAAAAGGTAATT	11.6678	-10.8	chrIV	550816	550836
Ctr-21ur-01087	TGAAATGATAATGAATAACTG	3.45079	-7.1	chrIV	550944	550924
Ctr-21ur-01088	TTCAGTCATTATGAAAGTCAA	0.477936	-10.7	chrIV	550941	550961
Ctr-21ur-01089	TAAAAAAAATAGTGTTTTGGG	0.175389	-9.7	chrIV	551000	550980
Ctr-21ur-01090	TATTTCTCGAGAGTCGTAAAC	0.140312	-13	chrIV	551082	551102
Ctr-21ur-01091	TACTGATTGATGGGATAGAAT	2.73169	-11.2	chrIV	551456	551476
Ctr-21ur-01092	TTTTTAAGGCTCTCTTATAAA	0.16662	-8.1	chrIV	551691	551671
Ctr-21ur-01093	TTTTTTAAGGCTCTCTTATAA	0.118388	-8.1	chrIV	551692	551672
Ctr-21ur-01094	TTTTCAGGCGGTATCATTCGG	0.214852	-13.6	chrIV	551899	551879
Ctr-21ur-01095	TTTTTCAGGCGGTATCATTCG	5.91063	-12.5	chrIV	551900	551880
Ctr-21ur-01096	TATTTTAGGATTCTCTTGAAT	3.56041	-10.9	chrIV	552068	552088
Ctr-21ur-01097	TTAACAAATCATTCAAAATTT	4.19181	-6.2	chrIV	552321	552341
Ctr-21ur-01098	TAACAAATCATTCAAAATTTC	0.271854	-6.7	chrIV	552322	552342
Ctr-21ur-01099	TTTGTTTGGTAGCGGATCGAG	9.66396	-12.4	chrIV	553022	553042
Ctr-21ur-01100	TTGTTTGGTAGCGGATCGAGT	0.622633	-13.3	chrIV	553023	553043
Ctr-21ur-01101	TTAAAAATATACTGTCTTCCC	0.337625	-9.1	chrIV	553672	553652
Ctr-21ur-01102	TATCTTTAACAGATTGCATTT	0.302547	-11.7	chrIV	553690	553710
Ctr-21ur-01103	TATTCGTGCTGAACCGCAAAA	1.95559	-14	chrIV	553914	553894
Ctr-21ur-01104	TTTAACAAGAATAGAAACAGC	1.02164	-10.3	chrIV	553943	553963
Ctr-21ur-01105	TTAACAAGAATAGAAACAGCG	3.39817	-11.8	chrIV	553944	553964
Ctr-21ur-01106	TTTAATCTTTATAAAAAAATC	0.24993	-7.4	chrIV	554083	554063
Ctr-21ur-01107	TCGAGCTTTAAGTGATTGTTC	3.33678	-14.9	chrIV	554285	554265
Ctr-21ur-01108	TGTTCGAGCTTTAAGTGATTG	1.43819	-14.2	chrIV	554288	554268
Ctr-21ur-01109	TTTTTTTGTGACGACGATAAG	2.00382	-10.5	chrIV	554394	554414
Ctr-21ur-01110	TTTTTTGTGACGACGATAAGT	15.8508	-10.5	chrIV	554395	554415
Ctr-21ur-01111	TATGTTATCCATACTTGTCAT	1.28473	-9.4	chrIV	555746	555726
Ctr-21ur-01112	TTAATAAACGAAAGTGAACTA	0.175389	-12.2	chrIV	555856	555876
Ctr-21ur-01113	TAAACGAAAGTGAACTATCTA	0.824331	-12.2	chrIV	555860	555880
Ctr-21ur-01114	TTTTTGAAGAAGATTCGGGCA	5.73524	-17.8	chrIV	556000	555980
Ctr-21ur-01115	TTGTCTTCGCATTTCCCTCTT	7.60752	-16.2	chrIV	556437	556457
Ctr-21ur-01116	TCGGTTTGAATTTACAATTTC	6.45872	-11.9	chrIV	556560	556540
Ctr-21ur-01117	TCAGAATGCGTTATCACAATT	33.9949	-11.1	chrIV	556771	556751
Ctr-21ur-01118	TTCTTCTTTCATTCTTTAGGG	5.35376	-11.9	chrIV	556935	556915
Ctr-21ur-01119	TAATTACATAGTACTTAACAT	0.342009	-6.1	chrIV	557164	557144
Ctr-21ur-01120	TTAAATACCGATTAATTTATT	0.302547	-7.6	chrIV	557184	557164
Ctr-21ur-01121	TTTTTTTGCCGTTGCACAAAA	0.298162	-12.6	chrIV	557238	557218
Ctr-21ur-01122	TACATTGGATATAAAACCATC	3.09124	-8.4	chrIV	557386	557366
Ctr-21ur-01123	TCCAGCTTCGTGTCCTACTTG	7.60752	-12.4	chrIV	557503	557483
Ctr-21ur-01124	TCTCGTTGCAGTTAGGACATG	22.0728	-16.1	chrIV	558305	558325
Ctr-21ur-01125	TTTCTTCGTGACGTTCACCGG	2.02136	-13.9	chrIV	558421	558401
Ctr-21ur-01126	TTTTCTTCGTGACGTTCACCG	0.49986	-14.1	chrIV	558422	558402
Ctr-21ur-01127	TTTACGTTTTGAATGGTCAAT	1.99067	-9.7	chrIV	558517	558497
Ctr-21ur-01128	TTTTACGTTTTGAATGGTCAA	0.271854	-9.7	chrIV	558518	558498
Ctr-21ur-01129	TCTAGAGAGTTATGAGAGATT	0.657711	-12.7	chrIV	558525	558545
Ctr-21ur-01130	TGCATCTAACAATGAACGAAT	3.87611	-9.9	chrIV	558763	558783
Ctr-21ur-01131	TTCGTAGCTGATGGAACGTTC	8.34854	-14	chrIV	558874	558894
Ctr-21ur-01132	TAAACCGGGAGTTTCGTAAAT	3.39379	-11.4	chrIV	558969	558949
Ctr-21ur-01133	TGATAAACCGGGAGTTTCGTA	0.385857	-11.8	chrIV	558972	558952
Ctr-21ur-01134	TGAGCGTTTTCTTTCAATTCC	4.98106	-11.8	chrIV	559102	559082
Ctr-21ur-01135	TTCTGACCTGATGGAAAACTC	0.91641	-14	chrIV	559109	559129
Ctr-21ur-01136	TCTTGGACAGTGATCTATTAT	2.52999	-11.9	chrIV	559216	559196
Ctr-21ur-01137	TTGAGACTAGGAAAAAAGTCG	1.04795	-11	chrIV	559436	559456
Ctr-21ur-01138	TTTTTTAGTCGCATTATCAGA	0.245545	-9.3	chrIV	560082	560102
Ctr-21ur-01139	TTTTTAGTCGCATTATCAGAA	6.12109	-9.4	chrIV	560083	560103
Ctr-21ur-01140	TTGGATATCGATGAAATTATT	3.69195	-11.1	chrIV	560168	560148
Ctr-21ur-01141	TTTGGATATCGATGAAATTAT	0.403396	-12	chrIV	560169	560149
Ctr-21ur-01142	TTTATTTGGATATCGATGAAA	0.16662	-12	chrIV	560173	560153
Ctr-21ur-01143	TTTTATTTGGATATCGATGAA	0.363933	-12	chrIV	560174	560154
Ctr-21ur-01144	TTCTTGAAATCACTATTTTCA	6.61657	-10	chrIV	560297	560317
Ctr-21ur-01145	TAACGTGACTATTGCCATGAT	1.16634	-15.7	chrIV	560525	560505
Ctr-21ur-01146	TTTTTCTCACATTGTTAGTCA	2.80185	-11.3	chrIV	560610	560630
Ctr-21ur-01147	TGTGTTTCCGTTCTCAAAATT	12.5184	-8.9	chrIV	560829	560809
Ctr-21ur-01148	TTTGCCTTTCTCCAGTCTTGT	1.62235	-15.7	chrIV	560912	560932
Ctr-21ur-01149	TGTGAGAATGAAATCAATTTT	8.62916	-14.4	chrIV	561140	561120
Ctr-21ur-01150	TTGTGAGAATGAAATCAATTT	0.122773	-14.6	chrIV	561141	561121
Ctr-21ur-01151	TTTCTCATTATCCACTCTTGT	11.9572	-12.8	chrIV	561224	561244
Ctr-21ur-01152	TTGATTGCCGTAGCTGTTTTC	4.29704	-17.7	chrIV	561397	561377
Ctr-21ur-01153	TTTGATTGCCGTAGCTGTTTT	0.149081	-17.4	chrIV	561398	561378
Ctr-21ur-01154	TTTTGACCAAATAGATCTCTT	8.17753	-10.8	chrIV	562057	562037
Ctr-21ur-01155	TGGTGGGTTTGTAAAAATATT	6.11671	-11.5	chrIV	562139	562159
Ctr-21ur-01156	TGGGTTTGTAAAAATATTAAT	0.486706	-8	chrIV	562142	562162
Ctr-21ur-01157	TATCACTTTAGATCACATAAG	8.99748	-11.4	chrIV	562317	562297
Ctr-21ur-01158	TTAAGAATCGGTCACTTTCGC	6.32279	-14.7	chrIV	562402	562422
Ctr-21ur-01159	TCCTGACGTTGATCATTCAAG	12.8473	-10.7	chrIV	562560	562540
Ctr-21ur-01160	TTTTCGCATAGTCTCTACGCT	5.05122	-12.5	chrIV	562679	562699
Ctr-21ur-01161	TCGAAGCTGCCTGATCAGATG	9.9402	-15.8	chrIV	562794	562774
Ctr-21ur-01162	TGTTTTTAAACTACTTTTTGG	0.530553	-11.6	chrIV	562864	562884
Ctr-21ur-01163	TGGTCTTTTTTTAACCAAGAA	0.920795	-10.2	chrIV	562910	562930
Ctr-21ur-01164	TCTGCTTCATATTTGACAAAC	5.60369	-12.7	chrIV	563312	563292
Ctr-21ur-01165	TATTCTGCTTCATATTTGACA	0.206083	-12.7	chrIV	563315	563295
Ctr-21ur-01166	TTGGATTAATGTATGTACTTC	8.43623	-12	chrIV	563450	563470
Ctr-21ur-01167	TTTCTTTTTCAGTATACGGTG	1.95998	-13.6	chrIV	563572	563592
Ctr-21ur-01168	TTCTTTTTCAGTATACGGTGA	7.27428	-13	chrIV	563573	563593
Ctr-21ur-01169	TAAAATTTCCGAAAAACGCGT	0.131542	-11.5	chrIV	563624	563644
Ctr-21ur-01170	TAAGTTTGTGAGTCTCCTAGA	10.4401	-14.1	chrIV	563674	563654
Ctr-21ur-01171	TGTTAAGTTTGTGAGTCTCCT	1.04357	-13.4	chrIV	563677	563657
Ctr-21ur-01172	TTGGACATTGATTGATACATT	0.591939	-11.1	chrIV	563816	563796
Ctr-21ur-01173	TGCTTGGACATTGATTGATAC	15.8333	-9.8	chrIV	563819	563799
Ctr-21ur-01174	TTCGTCGGTTGAACTCTTCAG	3.7051	-15	chrIV	564010	563990
Ctr-21ur-01175	TGTTTCGTCGGTTGAACTCTT	0.127157	-12.9	chrIV	564013	563993
Ctr-21ur-01176	TAGCCTATTTCCTTGTTGTTT	0.184159	-9.3	chrIV	564189	564169
Ctr-21ur-01177	TTCGGGAACTCTTTGAAACTG	6.42802	-15.5	chrIV	564234	564214
Ctr-21ur-01178	TGTTTCGGGAACTCTTTGAAA	0.311316	-14.4	chrIV	564237	564217
Ctr-21ur-01179	TTTGAAACTTCAATGAACGGG	11.1679	-11.9	chrIV	564261	564281
Ctr-21ur-01180	TTTGTGACTCCCCCCTACTAT	4.11727	-12.1	chrIV	564560	564540
Ctr-21ur-01181	TTATTGAAATTAAAAATCCTT	0.188544	-5.5	chrIV	564802	564782
Ctr-21ur-01182	TTCCTAGAAAACAATTGCATT	18.9684	-11	chrIV	564819	564839
Ctr-21ur-01183	TCCTAGAAAACAATTGCATTC	0.241161	-10.8	chrIV	564820	564840
Ctr-21ur-01184	TGGAAGATAGATCCACAAATC	0.574401	-14.5	chrIV	565283	565263
Ctr-21ur-01185	TATTTCGATTCCCTTAGCGTC	4.5382	-14.4	chrIV	565513	565493
Ctr-21ur-01186	TCTACTTCAAATGCACCGGCA	10.9092	-12	chrIV	565664	565644
Ctr-21ur-01187	TGAGTATGATGTTCATTCAAT	5.20468	-9.1	chrIV	565868	565848
Ctr-21ur-01188	TGCTGAGTATGATGTTCATTC	13.7593	-9.6	chrIV	565871	565851
Ctr-21ur-01189	TTCTGTGTGACATATGTAGAC	5.36692	-13.7	chrIV	565997	565977
Ctr-21ur-01190	TGTTGACTCTGAGTCGATCAA	0.179774	-12.2	chrIV	566086	566066
Ctr-21ur-01191	TGATTTTCCAGTTCTAAAAAC	3.68318	-12.6	chrIV	566255	566275
Ctr-21ur-01192	TGGGACGTCTAGTAGAACCGT	10.2647	-17	chrIV	566397	566417
Ctr-21ur-01193	TCCGACCGTTGTCTGAGGAAG	15.8464	-16.3	chrIV	566543	566523
Ctr-21ur-01194	TATCCAAAAACATTTTTTTTC	0.24993	-6.9	chrIV	566610	566590
Ctr-21ur-01195	TTACTATCCAAAAACATTTTT	0.118388	-8.4	chrIV	566614	566594
Ctr-21ur-01196	TGTACCATTATTCGAACTTCC	6.06848	-13.3	chrIV	566648	566628
Ctr-21ur-01197	TTGAAAGGTATTTGAAGGTGA	8.73878	-12	chrIV	566854	566874
Ctr-21ur-01198	TGAAAGGTATTTGAAGGTGAA	0.412165	-12.9	chrIV	566855	566875
Ctr-21ur-01199	TTCATTTATAGGTAAGGCAAT	6.26579	-11.2	chrIV	566890	566910
Ctr-21ur-01200	TCATTTATAGGTAAGGCAATG	0.727866	-12	chrIV	566891	566911
Ctr-21ur-01201	TCAATGTGCCGGTAATCGAAT	19.1832	-13.9	chrIV	566972	566952
Ctr-21ur-01202	TTCAATGTGCCGGTAATCGAA	0.153466	-13.9	chrIV	566973	566953
Ctr-21ur-01203	TGAAGATTTGAGAAGCGCTTC	1.7232	-12.8	chrIV	567504	567484
Ctr-21ur-01204	TGGACGTCATTGAGGATAAAA	0.140312	-12.6	chrIV	567583	567563
Ctr-21ur-01205	TATTGGACGTCATTGAGGATA	12.0229	-12.6	chrIV	567586	567566
Ctr-21ur-01206	TATTCATCCTTCACCTGACCG	16.3595	-12.3	chrIV	567785	567765
Ctr-21ur-01207	TTAATATTCATCCTTCACCTG	0.8331	-11	chrIV	567789	567769
Ctr-21ur-01208	TTTTTTTAAAGACTACGGATG	0.228006	-8.6	chrIV	568009	567989
Ctr-21ur-01209	TGCAGAGAAAAAATTCAAATT	11.203	-10.4	chrIV	568090	568070
Ctr-21ur-01210	TCTTCATGGATCTTTCTGAAA	4.50751	-11.2	chrIV	568168	568148
Ctr-21ur-01211	TATGTCCAATTAATCCTGATC	10.6154	-10.3	chrIV	568303	568323
Ctr-21ur-01212	TCGCGTTCAAAGATTAGATAA	0.912025	-11.1	chrIV	568466	568446
Ctr-21ur-01213	TAGTCGCGTTCAAAGATTAGA	7.74345	-11.1	chrIV	568469	568449
Ctr-21ur-01214	TTAGTCGCGTTCAAAGATTAG	1.13565	-11.1	chrIV	568470	568450
Ctr-21ur-01215	TTACTTTTATGATTGTATTCA	0.635787	-7.3	chrIV	568601	568581
Ctr-21ur-01216	TTATTGTTAACTACAAACAAT	0.41655	-7.5	chrIV	568602	568622
Ctr-21ur-01217	TAAACGATAGAAAAATACCCT	13.6321	-9.6	chrIV	568767	568747
Ctr-21ur-01218	TATGGTCGTATCAAATTCGAA	0.236776	-9.3	chrIV	569055	569035
Ctr-21ur-01219	TATTATGGTCGTATCAAATTC	6.87088	-8.3	chrIV	569058	569038
Ctr-21ur-01220	TTATTATGGTCGTATCAAATT	0.197313	-8.3	chrIV	569059	569039
Ctr-21ur-01221	TTTTGCTGTTATTTTTTAAGT	5.26168	-6.8	chrIV	569194	569214
Ctr-21ur-01222	TAAATTGCAGCTGGGTTTGTT	14.0487	-12.2	chrIV	569414	569394
Ctr-21ur-01223	TGGTAGGCGTAGAATATCAAA	3.25347	-13.2	chrIV	569561	569581
Ctr-21ur-01224	TAGGCGTAGAATATCAAATTT	0.171005	-13.2	chrIV	569564	569584
Ctr-21ur-01225	TATTAACTCTAATCTTGAATT	3.39379	-9	chrIV	571233	571213
Ctr-21ur-01226	TCGAAGAACTGATCTAGCGCG	7.84868	-15.7	chrIV	571292	571312
Ctr-21ur-01227	TGGGTACGGTGGAGTAATAAT	19.249	-11.7	chrIV	571489	571469
Ctr-21ur-01228	TTGGGTACGGTGGAGTAATAA	0.201698	-12.6	chrIV	571490	571470
Ctr-21ur-01229	TCGAATGTTTAAGACAAAAAA	0.135927	-10.4	chrIV	571622	571602
Ctr-21ur-01230	TGTTCGAATGTTTAAGACAAA	1.29788	-10.1	chrIV	571625	571605
Ctr-21ur-01231	TGAACGACAAAGAAACGATTA	3.99888	-12.2	chrIV	571862	571842
Ctr-21ur-01232	TTGAACGACAAAGAAACGATT	0.289393	-11.5	chrIV	571863	571843
Ctr-21ur-01233	TATGTCGGTTCCTCCCACAAA	0.399011	-14.5	chrIV	571977	571957
Ctr-21ur-01234	TGATCGCGGTTAATCATTTGA	10.2208	-11.3	chrIV	572055	572075
Ctr-21ur-01235	TTAATAGATGGGTGTTGATAG	8.7914	-15.2	chrIV	572106	572086
Ctr-21ur-01236	TGGATCAGGAATAATATGTCA	15.5483	-10.1	chrIV	572201	572181
Ctr-21ur-01237	TTGAAACGGAGTTTTTTGGGC	15.9297	-10.9	chrIV	572240	572260
Ctr-21ur-01238	TTGTCGACTTGGCTTTGGTGG	0.885717	-15.1	chrIV	572498	572478
Ctr-21ur-01239	TTTGTCGACTTGGCTTTGGTG	0.258699	-15.1	chrIV	572499	572479
Ctr-21ur-01240	TATTTGTCGACTTGGCTTTGG	0.732251	-14.5	chrIV	572501	572481
Ctr-21ur-01241	TGAGCCTGACTTTGACTTACT	10.1551	-10	chrIV	572622	572602
Ctr-21ur-01242	TGACTCCTATAAAGCCTGTAT	8.85717	-11.4	chrIV	572627	572647
Ctr-21ur-01243	TATGGATATTGTTTCTAATCA	0.736636	-9.1	chrIV	572732	572712
Ctr-21ur-01244	TGATCTCTTGCGGTTTTGGTA	0.184159	-16.9	chrIV	573032	573012
Ctr-21ur-01245	TGCTGATCTCTTGCGGTTTTG	3.04301	-14.6	chrIV	573035	573015
Ctr-21ur-01246	TCGTTTAACTATCTTCAACTA	10.4138	-9.7	chrIV	573158	573178
Ctr-21ur-01247	TAAACAATTTTCGAGCAAATG	9.31757	-12.3	chrIV	573249	573229
Ctr-21ur-01248	TGTGATCTCGTGTTATACGAA	17.631	-13.5	chrIV	573400	573380
Ctr-21ur-01249	TTGTATCAAGACACTCAGGTA	13.0665	-13.4	chrIV	575373	575353
Ctr-21ur-01250	TTTGTATCAAGACACTCAGGT	0.306932	-14	chrIV	575374	575354
Ctr-21ur-01251	TAGTTTCATTATTTACTTTAA	0.460397	-7.2	chrIV	575549	575529
Ctr-21ur-01252	TTTCAAATTATCTGTATCCAA	0.315701	-11.4	chrIV	575616	575636
Ctr-21ur-01253	TTCAAATTATCTGTATCCAAT	1.49081	-11.2	chrIV	575617	575637
Ctr-21ur-01254	TGGTGTTCGTTTATGGTTGGA	13.7023	-12.2	chrIV	575777	575797
Ctr-21ur-01255	TTTTTTATTAAACGGGTAAAC	0.907641	-8.4	chrIV	575906	575926
Ctr-21ur-01256	TGCGCTTCCGGAAAGTTTACC	19.9286	-18.7	chrIV	575940	575920
Ctr-21ur-01257	TAGGCTTGTAACTTTTTTACT	0.263084	-8	chrIV	577095	577075
Ctr-21ur-01258	TGCTAGGCTTGTAACTTTTTT	3.59987	-8.2	chrIV	577098	577078
Ctr-21ur-01259	TTAAGTAGTCTACTCAAACTT	1.33296	-9.5	chrIV	577216	577196
Ctr-21ur-01260	TTCCACTGTGCTCATTTGTCC	4.0208	-15.7	chrIV	577359	577339
Ctr-21ur-01261	TAATTTTACCGGTCTTATGAG	5.44584	-10.9	chrIV	577874	577854
Ctr-21ur-01262	TTTTAAAAATGAGCCTAAATC	5.26168	-9.5	chrIV	577917	577897
Ctr-21ur-01263	TTATTCCAATATCAATTTTTT	2.30637	-8	chrIV	577976	577996
Ctr-21ur-01264	TTTGATAATTTTCCCTCCGTT	5.30553	-15.4	chrIV	578191	578211
Ctr-21ur-01265	TTCCCCTTGGTCTAAATCACA	7.40144	-11	chrIV	579632	579652
Ctr-21ur-01266	TTTTGGATTATTACATTTATC	1.0918	-9.1	chrIV	580400	580380
Ctr-21ur-01267	TTTACGTTATTTCTATCAGGG	0.815561	-8.3	chrIV	581005	581025
Ctr-21ur-01268	TACATTTAATGCGGATTTTTC	7.11204	-8.1	chrIV	581347	581327
Ctr-21ur-01269	TGTCATGTAAAGTAATTGGGA	20.3233	-11.3	chrIV	581825	581805
Ctr-21ur-01270	TTGTCATGTAAAGTAATTGGG	0.574401	-10.9	chrIV	581826	581806
Ctr-21ur-01271	TCATTGTCATGTAAAGTAATT	0.705943	-7.7	chrIV	581829	581809
Ctr-21ur-01272	TTGGCTAATGAAATAAGGTAA	2.18798	-11.4	chrIV	581960	581940
Ctr-21ur-01273	TTTGGCTAATGAAATAAGGTA	3.9068	-10.4	chrIV	581961	581941
Ctr-21ur-01274	TTGCATTCTACTGAGCTTGGG	0.157851	-11.6	chrIV	582027	582047
Ctr-21ur-01275	TGCATTCTACTGAGCTTGGGT	22.1605	-11.6	chrIV	582028	582048
Ctr-21ur-01276	TGTCACGAAATTTGTTCTAAT	8.49324	-9.2	chrIV	582202	582182
Ctr-21ur-01277	TATGAATATGATATGAAGGAG	0.771714	-10	chrIV	582222	582242
Ctr-21ur-01278	TATTAATTGTACAATAAAAAC	0.784868	-6.7	chrIV	582303	582323
Ctr-21ur-01279	TCACAAAAAACTTCGTGCTTT	0.328855	-9.1	chrIV	582392	582372
Ctr-21ur-01280	TAATTCTCGGATTCTGTGATA	3.10001	-14.9	chrIV	582400	582420
Ctr-21ur-01281	TTGTCGGGTGTAGGCTCTATT	0.315701	-12.7	chrIV	582516	582496
Ctr-21ur-01282	TTTGTCGGGTGTAGGCTCTAT	4.38912	-12.8	chrIV	582517	582497
Ctr-21ur-01283	TTGAATGTGCGAATTACCATG	6.77003	-11.8	chrIV	582645	582665
Ctr-21ur-01284	TATCATTAGGTTGTGTGTCTA	7.32251	-8.5	chrIV	582761	582741
Ctr-21ur-01285	TTATCATTAGGTTGTGTGTCT	0.184159	-8.5	chrIV	582762	582742
Ctr-21ur-01286	TGAAATGGCAAATTCTAGACA	6.90596	-14.4	chrIV	582964	582984
Ctr-21ur-01287	TTATTTCATTGATACAGAACT	0.385857	-9.8	chrIV	583897	583877
Ctr-21ur-01288	TAATTATTTCATTGATACAGA	0.105234	-8.5	chrIV	583900	583880
Ctr-21ur-01289	TAATTCTCTTGTGGAAACATT	4.06465	-11.5	chrIV	583927	583947
Ctr-21ur-01290	TAGTTGAAACACAGATTCCGT	4.59082	-12	chrIV	584105	584085
Ctr-21ur-01291	TGTGTTTTTGATTTCCTTCAG	6.73934	-12.2	chrIV	584218	584198
Ctr-21ur-01292	TAAGTCATTGAAAATAGTAAT	3.99011	-7.6	chrIV	584378	584398
Ctr-21ur-01293	TGACTTAAGTCGACTTTTTTC	0.298162	-11.6	chrIV	584851	584871
Ctr-21ur-01294	TCATTCTCTCTTCTTAGATTC	0.969027	-12.1	chrIV	585060	585040
Ctr-21ur-01295	TTCGAAAACTTTGTTTCTACA	5.41077	-11.8	chrIV	585122	585142
Ctr-21ur-01296	TTTCATTTATATTGGACAAAG	1.67935	-8.8	chrIV	585204	585184
Ctr-21ur-01297	TTTTTCAAAGATTGTAAACCC	0.285008	-6.5	chrIV	585329	585349
Ctr-21ur-01298	TGCGCGATTCTCAGTTGATGA	1.1488	-19.1	chrIV	585421	585401
Ctr-21ur-01299	TTGTTAGGTTTCGTGAAAAAA	7.31374	-12.6	chrIV	585599	585619
Ctr-21ur-01300	TGTTAGGTTTCGTGAAAAAAT	0.175389	-12.6	chrIV	585600	585620
Ctr-21ur-01301	TGAAAAAGTGATAATTTTTGA	0.929564	-9	chrIV	585652	585632
Ctr-21ur-01302	TAGGTTGTTGTCGAAGAAGAT	11.8388	-14.2	chrIV	585813	585833
Ctr-21ur-01303	TTCATTCGCTCAGTAGTTAAA	7.66014	-12.6	chrIV	585911	585931
Ctr-21ur-01304	TCATTCGCTCAGTAGTTAAAA	0.381472	-11.7	chrIV	585912	585932
Ctr-21ur-01305	TCGCTCAGTAGTTAAAAAAAC	0.153466	-11.5	chrIV	585916	585936
Ctr-21ur-01306	TCTTGAAGATCGGCAATTTGA	10.1507	-19.3	chrIV	586886	586866
Ctr-21ur-01307	TGGCAAACTATTTGATGACTT	10.0279	-11.8	chrIV	586964	586944
Ctr-21ur-01308	TTGGCAAACTATTTGATGACT	0.328855	-11.8	chrIV	586965	586945
Ctr-21ur-01309	TGATACATCAATACATGTCAA	0.144696	-8.5	chrIV	588046	588066
Ctr-21ur-01310	TAGCTCGTGACTTTCAGATGG	14.5266	-14.2	chrIV	588166	588146
Ctr-21ur-01311	TTTAGCCATATGTCCATTTCT	13.2331	-11.7	chrIV	588337	588357
Ctr-21ur-01312	TTAGCCATATGTCCATTTCTT	0.447243	-11.7	chrIV	588338	588358
Ctr-21ur-01313	TTAAACCAGAAATCGCTTAGA	0.841869	-9.7	chrIV	588397	588377
Ctr-21ur-01314	TTTACTTAAACCAGAAATCGC	4.48559	-9.5	chrIV	588402	588382
Ctr-21ur-01315	TAGAACAGAAACACCAAACAT	0.175389	-11.1	chrIV	588436	588456
Ctr-21ur-01316	TAATACTGAGTTTCCTACAAG	24.7957	-10.3	chrIV	588546	588566
Ctr-21ur-01317	TAAAATATTTGCATGATTACC	0.254315	-10.9	chrIV	588624	588644
Ctr-21ur-01318	TTTTCTATAACGCTAATTTTT	2.34583	-8.3	chrIV	589413	589393
Ctr-21ur-01319	TACTTTTCTATAACGCTAATT	0.66648	-8.3	chrIV	589416	589396
Ctr-21ur-01320	TACTGCTACCGGAGTATGGTA	0.188544	-16.3	chrIV	589462	589442
Ctr-21ur-01321	TAACATCAATTGCTTAAGAAA	4.41543	-8.5	chrIV	589506	589486
Ctr-21ur-01322	TGCGTCGTCTAATAAGCTTTG	10.3918	-12.6	chrIV	589645	589665
Ctr-21ur-01323	TTTTTGGTTGCTTGTTGTCTT	0.214852	-12.7	chrIV	589786	589806
Ctr-21ur-01324	TTTTGGTTGCTTGTTGTCTTA	1.80651	-12.7	chrIV	589787	589807
Ctr-21ur-01325	TATTGGAATCGGTCCTTGATA	1.6662	-15.5	chrIV	589843	589823
Ctr-21ur-01326	TACGTCCCGAATTTTCTTCAT	7.28305	-12.1	chrIV	589924	589904
Ctr-21ur-01327	TAGGAACTAAACTTCGAAATT	3.97696	-9.3	chrIV	590657	590637
Ctr-21ur-01328	TACATATGCATCAAAATGGGT	21.0073	-9.6	chrIV	590760	590780
Ctr-21ur-01329	TTATAAATTGTTTTGGCTTTT	1.17511	-9.3	chrIV	590850	590830
Ctr-21ur-01330	TTCACTCATAAGTAACATGGA	0.16662	-10.6	chrIV	590959	590979
Ctr-21ur-01331	TATTTGCTAGTTTTTTGTATT	9.8525	-10.1	chrIV	591306	591286
Ctr-21ur-01332	TCGATTTTGTTCAATAAATTC	0.526168	-8.5	chrIV	591488	591508
Ctr-21ur-01333	TCAGCTTTTCGTCGAACAACA	5.32746	-11.7	chrIV	591594	591614
Ctr-21ur-01334	TTAATTATTTAATTGTCGGCT	0.640172	-12.2	chrIV	591952	591972
Ctr-21ur-01335	TTATTTAATTGTCGGCTCATA	16.4954	-12.2	chrIV	591956	591976
Ctr-21ur-01336	TCCTGTTTTCGCATAATAAGA	15.7982	-10.9	chrIV	592018	591998
Ctr-21ur-01337	TTATTGCTAATCCATTTTATT	1.56974	-9.5	chrIV	592160	592180
Ctr-21ur-01338	TGGATACGTATAATAAGGAGT	34.2536	-10.4	chrIV	592202	592222
Ctr-21ur-01339	TCGAAAGAGTTTTAAGAAATA	4.0208	-8.6	chrIV	593089	593069
Ctr-21ur-01340	TTGATATGCAGAGATAATTTG	13.0621	-11.2	chrIV	593353	593333
Ctr-21ur-01341	TTAGTTCGTCGGAAATTTTCT	6.11671	-15.2	chrIV	593482	593502
Ctr-21ur-01342	TTCGTCGGAAATTTTCTAAGA	0.118388	-18.2	chrIV	593486	593506
Ctr-21ur-01343	TATTACTGCCTTACAACATGC	15.8245	-9.3	chrIV	593575	593555
Ctr-21ur-01344	TTCAATATTACTGCCTTACAA	1.42065	-9.3	chrIV	593580	593560
Ctr-21ur-01345	TATTGATCAACTATGATAGTT	0.719097	-10.7	chrIV	593851	593831
Ctr-21ur-01346	TTTTTTTGTAATACTTTTTTG	0.324471	-7.2	chrIV	593938	593958
Ctr-21ur-01347	TCATGTTAACGAGCAACGTTT	8.48447	-9.8	chrIV	594658	594638
Ctr-21ur-01348	TTCATGGTCATTAGCTACCGT	2.31953	-11.8	chrIV	594991	594971
Ctr-21ur-01349	TTTTGCAGCTTACAAAGAGTT	0.153466	-12.1	chrIV	595087	595107
Ctr-21ur-01350	TTACTGAGATAGCGATGCCAT	4.73113	-16.3	chrIV	595195	595215
Ctr-21ur-01351	TGAGTAAATGATGGCATCGCT	2.06521	-11.6	chrIV	595225	595205
Ctr-21ur-01352	TTGATGAGTAAATGATGGCAT	1.05234	-13.2	chrIV	595229	595209
Ctr-21ur-01353	TTACGAGGCAATTACTAATAC	1.71443	-9.9	chrIV	595295	595275
Ctr-21ur-01354	TTTACGAGGCAATTACTAATA	0.859408	-9.9	chrIV	595296	595276
Ctr-21ur-01355	TTCGCTGCCTACTTCTATATG	24.2958	-14.5	chrIV	595420	595440
Ctr-21ur-01356	TTATTAATATTAGCGAAAATA	1.58727	-7.6	chrIV	596485	596505
Ctr-21ur-01357	TATTAATATTAGCGAAAATAA	0.276238	-7.6	chrIV	596486	596506
Ctr-21ur-01358	TAATATTAGCGAAAATAAATC	1.13565	-7.6	chrIV	596489	596509
Ctr-21ur-01359	TTAATGGAACAATTAAGTATA	0.192928	-11.2	chrIV	596845	596865
Ctr-21ur-01360	TAATGGAACAATTAAGTATAA	0.289393	-11.2	chrIV	596846	596866
Ctr-21ur-01361	TGGAACAATTAAGTATAAACA	6.61218	-9.3	chrIV	596849	596869
Ctr-21ur-01362	TTCAAAGAACTTATTTTCTTC	0.232391	-12.5	chrIV	597008	596988
Ctr-21ur-01363	TTTTTACATTACATTTTTTCG	7.45844	-8	chrIV	597161	597181
Ctr-21ur-01364	TAAACTCGAAAAACAGGGTTT	0.328855	-11.1	chrIV	598014	597994
Ctr-21ur-01365	TTCCATTTACACATATCGTCA	9.10271	-10.7	chrIV	598158	598138
Ctr-21ur-01366	TTAGGTTATCGTTATACATTC	0.109618	-9.8	chrIV	598342	598362
Ctr-21ur-01367	TAGGTTATCGTTATACATTCT	6.08163	-11	chrIV	598343	598363
Ctr-21ur-01368	TTTATTGTGTGGGATAAATAA	6.96735	-10.9	chrIV	598465	598485
Ctr-21ur-01369	TCCTGTGTCCAAAATGAAAAC	17.0084	-13.4	chrIV	598813	598833
Ctr-21ur-01370	TGCTTCCCGAATCCCAATACT	9.11148	-13.7	chrIV	599172	599192
Ctr-21ur-01371	TTCCCGAATCCCAATACTCAC	0.109618	-15	chrIV	599175	599195
Ctr-21ur-01372	TCGGTCCTGAATATTTCATAT	18.7404	-11.3	chrIV	599913	599893
Ctr-21ur-01373	TAATCGGTCCTGAATATTTCA	0.929564	-11.3	chrIV	599916	599896
Ctr-21ur-01374	TTGAAAATTGGAAGAAGTATG	5.63877	-10	chrIV	600066	600046
Ctr-21ur-01375	TTTGAAAATTGGAAGAAGTAT	0.456013	-9	chrIV	600067	600047
Ctr-21ur-01376	TGTCGAAAATCTGTTTATCTT	12.343	-11.7	chrIV	600706	600686
Ctr-21ur-01377	TTTGTCGTTTTTTTCTCTGAA	7.23043	-10.7	chrIV	603101	603081
Ctr-21ur-01378	TTTGCTTTGTCGTTTTTTTCT	0.289393	-11.3	chrIV	603106	603086
Ctr-21ur-01379	TATCATCATTGATTTTTTCAG	2.11783	-8.5	chrIV	603201	603181
Ctr-21ur-01380	TTCAGGCAATATCTGCAATTG	3.25786	-14.9	chrIV	603348	603368
Ctr-21ur-01381	TTCCGTATGGAAAGTATATGG	0.228006	-9.5	chrIV	603907	603887
Ctr-21ur-01382	TTTCCGTATGGAAAGTATATG	0.324471	-9.8	chrIV	603908	603888
Ctr-21ur-01383	TTTCGATTGTATGAAACGATT	0.144696	-13.2	chrIV	604099	604079
Ctr-21ur-01384	TTTTCGATTGTATGAAACGAT	4.90652	-12.9	chrIV	604100	604080
Ctr-21ur-01385	TCTTTTCACTTTTCTCGCTCG	11.0057	-14.5	chrIV	604252	604232
Ctr-21ur-01386	TCCTCAAAGGTCTGGTAAATT	3.87611	-11.2	chrIV	604369	604349
Ctr-21ur-01387	TGTTAACTCTATCCGTAAATT	14.1276	-10.8	chrIV	604444	604424
Ctr-21ur-01388	TATTCAATTACAACTTTTGTT	0.232391	-9.8	chrIV	604688	604708
Ctr-21ur-01389	TCCCTGCCCGCTAGACTTTGA	0.460397	-14.9	chrIV	604729	604709
Ctr-21ur-01390	TTCCCTGCCCGCTAGACTTTG	7.91445	-15.1	chrIV	604730	604710
Ctr-21ur-01391	TTAAATAGGCTTCCGTTTAGA	13.9522	-11.9	chrIV	604832	604852
Ctr-21ur-01392	TAAATAGGCTTCCGTTTAGAA	0.184159	-12.8	chrIV	604833	604853
Ctr-21ur-01393	TTACTTGGATATACTCTTTTA	1.48643	-8.9	chrIV	604888	604868
Ctr-21ur-01394	TGGAATCAACTCTATCAAAGC	7.76537	-14.8	chrIV	605036	605016
Ctr-21ur-01395	TAATCCTCTTGTACTATTCCA	0.320086	-9.9	chrIV	606419	606399
Ctr-21ur-01396	TTCCTGAATCATATTTATTTC	2.03013	-9.1	chrIV	606465	606445
Ctr-21ur-01397	TCTATTGTTACCCTCAATAAA	0.846254	-10.7	chrIV	606544	606564
Ctr-21ur-01398	TTCCAATCGGGCAAAAGTTTG	8.39677	-14.4	chrIV	606657	606637
Ctr-21ur-01399	TCCGTTCCATTGATACACAAG	13.6935	-13.1	chrIV	606974	606954
Ctr-21ur-01400	TTGACTAACTGAAGGGACTTC	14.9256	-12.1	chrIV	607060	607080
Ctr-21ur-01401	TGATTTTTAATCTCCTAGATA	0.894486	-10.5	chrIV	607170	607190
Ctr-21ur-01402	TCTTTTGCATGTATGGAAATG	7.16904	-11.4	chrIV	607257	607237
Ctr-21ur-01403	TATTATTCGGATAGCTTTAGG	0.399011	-10.6	chrIV	607305	607325
Ctr-21ur-01404	TATTCGGATAGCTTTAGGAAT	0.789253	-12.8	chrIV	607308	607328
Ctr-21ur-01405	TTGGTGGGGTTGCTGAAAACG	13.0841	-12.2	chrIV	607626	607606
Ctr-21ur-01406	TCAGTAGAGAAAACGGCCACC	0.236776	-18.4	chrIV	607752	607772
Ctr-21ur-01407	TGATTACGCAGTCTGATTATT	13.049	-11.4	chrIV	607887	607867
Ctr-21ur-01408	TGTGGCTATTACATGATTTGA	18.2844	-9.8	chrIV	609006	608986
Ctr-21ur-01409	TTGTGGCTATTACATGATTTG	0.210467	-9.8	chrIV	609007	608987
Ctr-21ur-01410	TGACAATAATTCACAATTTCG	1.41627	-12.3	chrIV	609144	609124
Ctr-21ur-01411	TTTTGTTTTCTCTTGTCAATA	2.2406	-11	chrIV	609295	609275
Ctr-21ur-01412	TTTGAATCCGCGGATGCAAAT	0.495475	-12	chrIV	609430	609450
Ctr-21ur-01413	TGTTTTAAAAATTGTGTAGCA	0.16662	-10.7	chrIV	609497	609517
Ctr-21ur-01414	TTTTAAAAATTGTGTAGCAGA	0.100849	-10.9	chrIV	609499	609519
Ctr-21ur-01415	TTTAAAAATTGTGTAGCAGAA	2.66154	-11.4	chrIV	609500	609520
Ctr-21ur-01416	TCGATTCATTTTTTTTTAAAT	11.9835	-7.1	chrIV	609593	609573
Ctr-21ur-01417	TGCTACTTCTCTTCCAGATTC	2.0389	-15.8	chrIV	609821	609801
Ctr-21ur-01418	TCCATAGAACACAACTGCGTC	14.0312	-13.7	chrIV	609910	609890
Ctr-21ur-01419	TAAAATGTTCCATCGTTCTAG	0.688404	-10.5	chrIV	609941	609921
Ctr-21ur-01420	TTGAGAATTCTTCATAATATC	0.789253	-11.5	chrIV	610078	610098
Ctr-21ur-01421	TTTCCTCCTCCCTTTTTTCAT	0.241161	-11.1	chrIV	610324	610304
Ctr-21ur-01422	TTCTTTCAATAATTCATATAA	0.548092	-7.4	chrIV	610368	610348
Ctr-21ur-01423	TATCACTCCGCTATAAAGGCT	14.9081	-13.1	chrIV	610541	610561
Ctr-21ur-01424	TATTACCTTTTTATTTATTAT	5.36692	-5.2	chrIV	610909	610889
Ctr-21ur-01425	TGCTCACTTTTATTTTCAATC	0.105234	-9	chrIV	611775	611755
Ctr-21ur-01426	TTAAATCTTTACTGTCGCCTG	8.39239	-12.2	chrIV	611833	611813
Ctr-21ur-01427	TAATATGAGGATTTTTCCGCA	1.2628	-12.6	chrIV	611974	611994
Ctr-21ur-01428	TATATAAAAAGGCTTGATTCT	1.4645	-10.3	chrIV	612049	612029
Ctr-21ur-01429	TTAAATCTGAATTGATGAATA	0.482321	-14.6	chrIV	612203	612183
Ctr-21ur-01430	TATTCTCAAAAACAAACTGTT	2.19237	-9	chrIV	612282	612302
Ctr-21ur-01431	TTCGGACCCAGCTACCTCTTG	19.192	-16.5	chrIV	612402	612422
Ctr-21ur-01432	TGAGATCTCAAGAGGTAGCTG	0.407781	-17.9	chrIV	612430	612410
Ctr-21ur-01433	TAACATCCTGGTAATTCTGGA	0.736636	-12.9	chrIV	612512	612532
Ctr-21ur-01434	TCTGGAAACCTATAATGTTAT	0.613863	-8.3	chrIV	612527	612547
Ctr-21ur-01435	TTCGTCCCGGTTAACAGTTTA	8.58531	-16.3	chrIV	612575	612555
Ctr-21ur-01436	TTTCGTCCCGGTTAACAGTTT	0.548092	-15.6	chrIV	612576	612556
Ctr-21ur-01437	TAGTCGGTTCCGTTATCTTAT	1.45135	-13.1	chrIV	612691	612671
Ctr-21ur-01438	TTTTGGTGTTAGTCGGTTCCG	0.105234	-11	chrIV	612700	612680
Ctr-21ur-01439	TAGGTCATTCACTCGATTATT	4.55136	-15.7	chrIV	612799	612779
Ctr-21ur-01440	TTTATTCATGTGATATAAATC	1.69689	-8.6	chrIV	612881	612901
Ctr-21ur-01441	TTCTGTTATGGTAATGGTTTT	1.77582	-13.2	chrIV	612925	612945
Ctr-21ur-01442	TATTAGATTTAGTCAAGATGA	2.39407	-9.8	chrIV	613033	613053
Ctr-21ur-01443	TAGATTTAGTCAAGATGAAGC	6.2351	-9.9	chrIV	613036	613056
Ctr-21ur-01444	TCTCTATCGACGCTTCATCTT	7.9583	-12.2	chrIV	613067	613047
Ctr-21ur-01445	TTTGTCAGGTGTGAAATTTAT	15.0309	-8.9	chrIV	613186	613166
Ctr-21ur-01446	TTTTGTCAGGTGTGAAATTTA	0.192928	-8.9	chrIV	613187	613167
Ctr-21ur-01447	TTGCTTTCTTCATCCAGTTAA	0.105234	-18.5	chrIV	613245	613265
Ctr-21ur-01448	TTTCAAGTCGTTAACTGCCCC	0.727866	-10.9	chrIV	613539	613519
Ctr-21ur-01449	TCCTGTTAACAACTATCTATA	0.543707	-8.6	chrIV	613672	613692
Ctr-21ur-01450	TAACAACTATCTATAAAAAAA	0.127157	-6.7	chrIV	613678	613698
Ctr-21ur-01451	TAATTAGACTTCTTCTACACA	0.596324	-10.9	chrIV	613719	613739
Ctr-21ur-01452	TTAGACTTCTTCTACACAGAA	0.473552	-10.9	chrIV	613722	613742
Ctr-21ur-01453	TATCGTGCGCCATTGAACTTG	1.8679	-13.4	chrIV	613834	613814
Ctr-21ur-01454	TTAATTGACGTAAGTTCCCTT	0.355164	-10.5	chrIV	613839	613859
Ctr-21ur-01455	TTGACGTAAGTTCCCTTTGTA	7.56367	-12.6	chrIV	613843	613863
Ctr-21ur-01456	TTTTATCATCATCTCCTCGAG	0.298162	-14.2	chrIV	613949	613929
Ctr-21ur-01457	TAGACCACTTGGCCGTGAATG	5.27484	-15.3	chrIV	614069	614049
Ctr-21ur-01458	TTTGAATAATAATAAGTTTTT	1.79774	-4.3	chrIV	614124	614144
Ctr-21ur-01459	TGGACTTCTCATTATTCTAAA	1.31542	-12.3	chrIV	614163	614143
Ctr-21ur-01460	TCCTCGAAATTATTTCCATTT	0.412165	-9.9	chrIV	614223	614203
Ctr-21ur-01461	TCTTGATTAATTATTATAACA	7.56367	-7.1	chrIV	614285	614305
Ctr-21ur-01462	TTTCTTGGTACTAATGAAGGT	1.51273	-10.6	chrIV	614359	614339
Ctr-21ur-01463	TGTATCTAGAAATTGCATAAT	2.09152	-9.6	chrIV	614468	614448
Ctr-21ur-01464	TTCTGGCACAAAAATATTTTT	0.789253	-7.5	chrIV	614613	614633
Ctr-21ur-01465	TGTGAAGCATCGTTAGCTAAA	8.85278	-10.3	chrIV	614686	614706
Ctr-21ur-01466	TTCATCCAAAACTGAATATTC	0.377087	-11.4	chrIV	615008	615028
Ctr-21ur-01467	TTGGAATTTATCACCGCTTTT	0.885717	-11.1	chrIV	615140	615120
Ctr-21ur-01468	TTTGGAATTTATCACCGCTTT	0.605094	-11.1	chrIV	615141	615121
Ctr-21ur-01469	TCGAATCTCGTTAAACAGATT	0.890102	-15.3	chrIV	615304	615324
Ctr-21ur-01470	TTGGGTTCAATTAATTGTGGC	0.157851	-8.6	chrIV	616587	616607
Ctr-21ur-01471	TGGGTTCAATTAATTGTGGCC	16.0964	-9	chrIV	616588	616608
Ctr-21ur-01472	TCTGATTTCCTTTAACGGATT	5.41077	-13.8	chrIV	616726	616706
Ctr-21ur-01473	TCAATGTGACGGCCCCTGTTC	4.27512	-13.1	chrIV	616894	616914
Ctr-21ur-01474	TAATTGATTAATCAGGAAAGC	5.52038	-9	chrIV	617001	616981
Ctr-21ur-01475	TCCACAACCGTAACAAGGTGC	5.15207	-15.5	chrIV	617140	617120
Ctr-21ur-01476	TCATCTTTGGTTATTTTTTTT	7.76537	-8.5	chrIV	617222	617242
Ctr-21ur-01477	TGTATAAAAAAAATAACCAAA	0.973412	-8.4	chrIV	617247	617227
Ctr-21ur-01478	TTTGCACAATGAATATAAGTG	0.767329	-7.3	chrIV	617289	617269
Ctr-21ur-01479	TACTGGAAGTTCTCATCTACC	0.16662	-15.4	chrIV	617393	617373
Ctr-21ur-01480	TCAGTACTGGAAGTTCTCATC	2.20552	-16.6	chrIV	617397	617377
Ctr-21ur-01481	TTCAGTACTGGAAGTTCTCAT	5.48531	-16.6	chrIV	617398	617378
Ctr-21ur-01482	TGACTTCACCATTGAAACAGA	13.6716	-14.1	chrIV	617481	617501
Ctr-21ur-01483	TCCGCTCGCTGGACAGAAGTT	13.4348	-18.1	chrIV	617610	617590
Ctr-21ur-01484	TGACAACCATTCATCATTGCC	10.0717	-13.3	chrIV	617696	617716
Ctr-21ur-01485	TTCACAATAGCAGGATGTACT	32.8461	-11.5	chrIV	617814	617794
Ctr-21ur-01486	TTCCTCTATGAACTGTTCAAA	8.40993	-10.3	chrIV	617897	617917
Ctr-21ur-01487	TGGGATGAAAAAATAATATCC	1.40312	-9.2	chrIV	617948	617928
Ctr-21ur-01488	TTATTGGGATGAAAAAATAAT	0.16662	-8.3	chrIV	617952	617932
Ctr-21ur-01489	TAAACGTCGAATCAGTATCAA	3.82788	-11	chrIV	617977	617957
Ctr-21ur-01490	TATTAAACGTCGAATCAGTAT	1.43819	-11	chrIV	617980	617960
Ctr-21ur-01491	TACAATTTTGAAACTGGGAAA	0.697173	-9.2	chrIV	618010	618030
Ctr-21ur-01492	TTCATATTTTTTTCCCAGTTT	0.973412	-12.2	chrIV	618040	618020
Ctr-21ur-01493	TAATAAATCGTGCGCCTTTCA	0.149081	-13.2	chrIV	618087	618107
Ctr-21ur-01494	TAAATCGTGCGCCTTTCAAAC	20.3496	-13.2	chrIV	618090	618110
Ctr-21ur-01495	TCTGACTTTCAGAAGAGCGAA	5.93693	-18.3	chrIV	618157	618137
Ctr-21ur-01496	TAGAAATTCAAATTTTTATTT	0.109618	-8.1	chrIV	618232	618212
Ctr-21ur-01497	TCGACACACGAGACATGTATG	28.8823	-13.1	chrIV	618352	618332
Ctr-21ur-01498	TTTCCATCGTTGTGCTCCGCT	0.109618	-15.4	chrIV	618538	618558
Ctr-21ur-01499	TAAAGAGTAACCGTGAATTGT	3.10001	-11.6	chrIV	618667	618647
Ctr-21ur-01500	TCTGGGTCGCGTGCGCACGAG	16.377	-15.7	chrIV	619073	619053
Ctr-21ur-01501	TTACCGTCATTTTATATAAAT	0.144696	-6.6	chrIV	619273	619293
Ctr-21ur-01502	TACCGTCATTTTATATAAATT	14.6143	-6.6	chrIV	619274	619294
Ctr-21ur-01503	TATACACGGCATCTTCGAAAA	14.4346	-9.4	chrIV	619610	619590
Ctr-21ur-01504	TTCTGACAAATCAGATATGCC	0.184159	-10.1	chrIV	619667	619687
Ctr-21ur-01505	TGCGGTAGTCTTTGGGTTTTG	0.201698	-14	chrIV	619734	619714
Ctr-21ur-01506	TAGAGACTGAACTTAATTCGA	14.8993	-10.5	chrIV	619763	619743
Ctr-21ur-01507	TCATTAGAGACTGAACTTAAT	0.135927	-10.7	chrIV	619767	619747
Ctr-21ur-01508	TAGTTCTGTAGCTACATATAG	2.53438	-13.2	chrIV	619843	619823
Ctr-21ur-01509	TTTGGCTAAGGGTATTCGAAA	5.77908	-12.3	chrIV	619945	619965
Ctr-21ur-01510	TGATGATAGAAATACCTGAAA	1.96875	-11.3	chrIV	620149	620129
Ctr-21ur-01511	TGAGTTAGGGGGTTTCCGATT	6.69988	-13.7	chrIV	620232	620212
Ctr-21ur-01512	TATATTGTCGCAAATGATTCT	2.69223	-12.6	chrIV	620334	620354
Ctr-21ur-01513	TTGGTCGTTATTGATAAAAAA	3.57356	-8.7	chrIV	620487	620467
Ctr-21ur-01514	TCGCGGTTTTTTATCGATGTC	0.179774	-14	chrIV	621102	621082
Ctr-21ur-01515	TCTGGTTGTCGCAGGTTCTTC	4.32335	-13.4	chrIV	621754	621734
Ctr-21ur-01516	TATGTTTTTTTTACTAAAAAA	5.98955	-7.5	chrIV	622337	622357
Ctr-21ur-01517	TTTTGCTCAGTTATTTACAAA	0.420935	-7.5	chrIV	622383	622363
Ctr-21ur-01518	TTACTATGTACTTTTAATACT	0.206083	-11	chrIV	622483	622503
Ctr-21ur-01519	TATGTACTTTTAATACTGAGC	4.70044	-12.9	chrIV	622487	622507
Ctr-21ur-01520	TCTCCATCTCGTCATCAACCA	7.0375	-15.7	chrIV	623222	623202
Ctr-21ur-01521	TATTTTCAACGTGACGAAATT	3.58671	-10.9	chrIV	623398	623418
Ctr-21ur-01522	TTTCAACGTGACGAAATTTCC	2.06521	-10.7	chrIV	623401	623421
Ctr-21ur-01523	TGAAAAAAGAATTTCGAACTC	1.06111	-8.4	chrIV	623628	623608
Ctr-21ur-01524	TGTGTTTCTGACGGATAACAA	0.705943	-11	chrIV	623739	623759
Ctr-21ur-01525	TTTAACGGTTATTGTCAACAT	0.118388	-11.9	chrIV	623885	623905
Ctr-21ur-01526	TTAACGGTTATTGTCAACATT	12.137	-11.9	chrIV	623886	623906
Ctr-21ur-01527	TTTTCAGTGTAAAATAATTTC	1.38558	-8.7	chrIV	624070	624090
Ctr-21ur-01528	TTTCAGTGTAAAATAATTTCA	0.171005	-8.7	chrIV	624071	624091
Ctr-21ur-01529	TTTATAATTCTCTATTCAATC	0.140312	-9.4	chrIV	624136	624156
Ctr-21ur-01530	TTATAATTCTCTATTCAATCT	5.46777	-9.4	chrIV	624137	624157
Ctr-21ur-01531	TGGGTATCTTTTTATGTTAAG	26.9135	-8.7	chrIV	624780	624800
Ctr-21ur-01532	TTGACATAGAATTAGCGGATG	20.1698	-14.3	chrIV	624925	624905
Ctr-21ur-01533	TGAATAATCGAGAATCAATAT	0.58317	-10.5	chrIV	624957	624937
Ctr-21ur-01534	TGCTGTATAAACCGTTTCCAA	1.33296	-12.1	chrIV	625080	625060
Ctr-21ur-01535	TGTTGCTGTATAAACCGTTTC	8.15561	-12.7	chrIV	625083	625063
Ctr-21ur-01536	TTGTTGCTGTATAAACCGTTT	0.442858	-12.7	chrIV	625084	625064
Ctr-21ur-01537	TAGGTATGGTATATCATGTTT	3.27978	-8.5	chrIV	625245	625265
Ctr-21ur-01538	TGCGAGCTTAGGTCTTTCTAT	3.06932	-11.7	chrIV	625306	625286
Ctr-21ur-01539	TTTAGAGACAGCTACCCATTT	2.45984	-21.1	chrIV	625430	625450
Ctr-21ur-01540	TTAGAGACAGCTACCCATTTT	19.6524	-21.1	chrIV	625431	625451
Ctr-21ur-01541	TAATTTGCTGCAACAAGTGTC	0.539323	-11.5	chrIV	625543	625523
Ctr-21ur-01542	TAAGATCCATATAATAATTTA	7.76098	-8.2	chrIV	625652	625632
Ctr-21ur-01543	TTCATTTAAACTTAAAAATAA	0.285008	-5.5	chrIV	625669	625689
Ctr-21ur-01544	TCATGAGATTTTAGAGGTATT	13.7725	-11.4	chrIV	625775	625755
Ctr-21ur-01545	TCTCACTATCTCATATATTTA	3.62618	-10.5	chrIV	626180	626160
Ctr-21ur-01546	TATTCTCACTATCTCATATAT	0.254315	-11.4	chrIV	626183	626163
Ctr-21ur-01547	TTATTCTCACTATCTCATATA	9.34826	-11.4	chrIV	626184	626164
Ctr-21ur-01548	TGCTGAGTGTATCGATACATC	1.64866	-11	chrIV	626286	626266
Ctr-21ur-01549	TTGCTGAGTGTATCGATACAT	11.6152	-11.9	chrIV	626287	626267
Ctr-21ur-01550	TGTGAACGCCATTTTTTATGA	18.7009	-12	chrIV	626389	626369
Ctr-21ur-01551	TTGCATTGCCTTAAAATGAAA	2.20114	-12.4	chrIV	626536	626556
Ctr-21ur-01552	TGCATTGCCTTAAAATGAAAG	0.105234	-11.5	chrIV	626537	626557
Ctr-21ur-01553	TAGATGATGGTTTGTATTTGA	10.6988	-10.2	chrIV	626901	626921
Ctr-21ur-01554	TCCGTCAACGAAAACGATTCC	3.54287	-14.3	chrIV	626976	626996
Ctr-21ur-01555	TTGGATCATGGTTTATTTGTG	0.267469	-8.8	chrIV	627066	627086
Ctr-21ur-01556	TGGATCATGGTTTATTTGTGG	25.4402	-8.8	chrIV	627067	627087
Ctr-21ur-01557	TTGTGCAATTGTGTATTTTCA	0.377087	-8.9	chrIV	627323	627343
Ctr-21ur-01558	TCTTATCACTTCGTATAGTTC	0.837485	-9.3	chrIV	627472	627492
Ctr-21ur-01559	TATTATATGAACTTGACAGGT	0.135927	-10.3	chrIV	627634	627654
Ctr-21ur-01560	TATATGAACTTGACAGGTCGG	4.60836	-14	chrIV	627637	627657
Ctr-21ur-01561	TTTGAAAATTTTCATTGTCAT	0.477936	-8.9	chrIV	627737	627717
Ctr-21ur-01562	TGTGATATTGTATGATATTCC	0.114003	-8.5	chrIV	627897	627877
Ctr-21ur-01563	TTTTTCATAAACCACTTGTTC	2.59138	-13.1	chrIV	628326	628306
Ctr-21ur-01564	TAATAATAAATTATCTATAAT	0.767329	-5.6	chrIV	628402	628422
Ctr-21ur-01565	TACTTCAATAGGGCCCGGAAG	7.37074	-16.6	chrIV	628655	628675
Ctr-21ur-01566	TCGTCAAATGATCCCTCTATC	8.12492	-19.6	chrIV	628755	628735
Ctr-21ur-01567	TTCTTGGTTTCATGCAAGTCC	0.153466	-16.9	chrIV	629004	629024
Ctr-21ur-01568	TTTTTTTTTAATTTTTTCCTT	3.31486	-5.3	chrIV	629075	629055
Ctr-21ur-01569	TGGTGCTCGGTTTGTACGTCA	8.51077	-15.6	chrIV	629221	629241
Ctr-21ur-01570	TGTGTTCTTTGTGAATGTCGA	2.72292	-10.4	chrIV	629364	629384
Ctr-21ur-01571	TAATAAACCATCTCAAATATG	20.9108	-10.2	chrIV	629531	629511
Ctr-21ur-01572	TTAATAAACCATCTCAAATAT	0.153466	-10.2	chrIV	629532	629512
Ctr-21ur-01573	TTCTTATAGTACTCATCCGAA	0.289393	-11.1	chrIV	629631	629651
Ctr-21ur-01574	TACGAGAGATTTTGTGAGCTA	19.6787	-16.1	chrIV	629732	629712
Ctr-21ur-01575	TACGATACGGGTAGAAGAATT	0.618248	-14.1	chrIV	630116	630096
Ctr-21ur-01576	TCTGAAGTTTCACCAACTTTT	2.5563	-10.9	chrIV	630276	630296
Ctr-21ur-01577	TGACATTGCTAGTCGCAGATC	6.19563	-13	chrIV	630390	630370
Ctr-21ur-01578	TTAATGACATTGCTAGTCGCA	0.631402	-11.5	chrIV	630394	630374
Ctr-21ur-01579	TCAAAAACTTTTTTATCGGTC	8.13807	-7.4	chrIV	630534	630514
Ctr-21ur-01580	TGGTTCCAAGAGACTGAAAAA	7.43651	-14.2	chrIV	630689	630709
Ctr-21ur-01581	TATTAATTGGGATTATTTGAA	1.10934	-9.5	chrIV	630819	630799
Ctr-21ur-01582	TCGTTATTAATTGGGATTATT	40.1554	-10.9	chrIV	630823	630803
Ctr-21ur-01583	TGTGTTCGCAAATCAGTAAAA	6.22194	-10.4	chrIV	630957	630977
Ctr-21ur-01584	TTAAGATTTCTCATAAAAATT	0.640172	-11.1	chrIV	631327	631307
Ctr-21ur-01585	TGATTAAGATTTCTCATAAAA	0.58317	-11.1	chrIV	631330	631310
Ctr-21ur-01586	TCTTCGGTTCTGTTGAAATCA	2.46861	-13	chrIV	631482	631462
Ctr-21ur-01587	TGCATCTTTCTTCTTGTTCGT	4.27073	-10.3	chrIV	631572	631552
Ctr-21ur-01588	TGTTGCATCTTTCTTCTTGTT	0.412165	-11.7	chrIV	631575	631555
Ctr-21ur-01589	TGTTCATTGGAAAGTTAATGT	0.328855	-8.1	chrIV	631593	631573
Ctr-21ur-01590	TTCTCCTAGGACCAACATTTT	4.81006	-11.7	chrIV	632044	632064
Ctr-21ur-01591	TTTGTGAAGCTCTACCATTGA	7.57683	-12.6	chrIV	632532	632552
Ctr-21ur-01592	TTGTGAAGCTCTACCATTGAA	2.26252	-12.6	chrIV	632533	632553
Ctr-21ur-01593	TTTGAATTTAGCATTAATGAA	0.271854	-7	chrIV	633608	633628
Ctr-21ur-01594	TTGAATTTAGCATTAATGAAT	3.77087	-7	chrIV	633609	633629
Ctr-21ur-01595	TAGAACTTTGGTACACGAATT	0.969027	-9.2	chrIV	633918	633938
Ctr-21ur-01596	TGGTTTTAACTTCAATGGACG	0.574401	-12.4	chrIV	634224	634244
Ctr-21ur-01597	TTTTAACTTCAATGGACGCAG	6.2044	-9.9	chrIV	634227	634247
Ctr-21ur-01598	TTTAACTTCAATGGACGCAGC	0.153466	-10.6	chrIV	634228	634248
Ctr-21ur-01599	TGGAAAAAAGAAATGAGCTGT	16.6006	-11.9	chrIV	634476	634456
Ctr-21ur-01600	TTTCTTTTTTCCAATACTCAC	0.504245	-9.5	chrIV	634464	634484
Ctr-21ur-01601	TTCTTTTTTCCAATACTCACA	1.95559	-8.9	chrIV	634465	634485
Ctr-21ur-01602	TCCAATTTTTCAAAAAACCTA	0.469167	-6.7	chrIV	634490	634510
Ctr-21ur-01603	TGGGCTAGTCGTAGTAATTCA	2.99478	-11.8	chrIV	635114	635134
Ctr-21ur-01604	TGGGTTCGCGACAGTAACTTG	1.05672	-10.7	chrIV	635222	635242
Ctr-21ur-01605	TGTTAACATCGGAGTGCGGTT	12.3123	-15.5	chrIV	635400	635420
Ctr-21ur-01606	TTGGTATCGAACTTTCAACAT	0.153466	-8.3	chrIV	635518	635538
Ctr-21ur-01607	TGGTATCGAACTTTCAACATT	19.2271	-8.1	chrIV	635519	635539
Ctr-21ur-01608	TATCGAACTTTCAACATTAGA	0.114003	-7.4	chrIV	635522	635542
Ctr-21ur-01609	TAACATTGTGGTTTAAACATT	6.21756	-10.1	chrIV	636217	636197
Ctr-21ur-01610	TTTATCCTGGAATCATTTCCT	4.09534	-11.2	chrIV	636335	636315
Ctr-21ur-01611	TTTTATCCTGGAATCATTTCC	5.38446	-11	chrIV	636336	636316
Ctr-21ur-01612	TGGACCATGGATTACAGCTTC	12.8473	-14.1	chrIV	636413	636433
Ctr-21ur-01613	TTCTCTAATGTGCAAACCTCT	0.447243	-14.3	chrIV	636713	636693
Ctr-21ur-01614	TAGTTCTCTAATGTGCAAACC	2.83692	-9.5	chrIV	636716	636696
Ctr-21ur-01615	TGTTATCTCATTTGTATTTTG	7.34443	-11.1	chrIV	636822	636802
Ctr-21ur-01616	TCAAATACGACCTAAGTACGG	7.08135	-10.6	chrIV	636900	636920
Ctr-21ur-01617	TACCACGTTTGGTTCTAACTT	1.89859	-11.3	chrIV	637098	637078
Ctr-21ur-01618	TCAAAAAACTTAAAAATGAGA	6.26579	-9.3	chrIV	637112	637132
Ctr-21ur-01619	TCCATTTAGGGTTGCTTACTC	2.28445	-12	chrIV	637217	637197
Ctr-21ur-01620	TTGCTTATGTCGTCCGAGAAT	22.7436	-14.2	chrIV	637296	637276
Ctr-21ur-01621	TTACTTGCTTATGTCGTCCGA	0.679634	-13.6	chrIV	637300	637280
Ctr-21ur-01622	TTTACTTGCTTATGTCGTCCG	0.228006	-11.6	chrIV	637301	637281
Ctr-21ur-01623	TAGATAATTGACTCCCATTAA	3.44202	-10.8	chrIV	637416	637396
Ctr-21ur-01624	TGAGTTGACTTTCTGATTCCA	1.60481	-15.5	chrIV	637494	637514
Ctr-21ur-01625	TTCGCCTTTTTAAATCAAAAG	0.114003	-9.4	chrIV	637595	637575
Ctr-21ur-01626	TATTTCGCCTTTTTAAATCAA	11.3302	-9.4	chrIV	637598	637578
Ctr-21ur-01627	TTATTTCGCCTTTTTAAATCA	0.811176	-9.4	chrIV	637599	637579
Ctr-21ur-01628	TTCGAGGTCTTTCTATTGATT	14.8818	-10.9	chrIV	637700	637720
Ctr-21ur-01629	TAATCATCAAAATCGGAAATA	3.30171	-14.6	chrIV	637939	637959
Ctr-21ur-01630	TACTAGAATCGTTAGATCGCT	1.3505	-9.3	chrIV	638748	638728
Ctr-21ur-01631	TAAAAAGATGCTTTTCCGGGG	0.131542	-11.9	chrIV	649406	649426
Ctr-21ur-01632	TGCACCCCCGGAAAAGCATCT	20.7749	-18.7	chrIV	649431	649411
Ctr-21ur-01633	TTTTGCTTAGCAGGCTTGTAA	0.280623	-13.1	chrIV	649489	649509
Ctr-21ur-01634	TTCGACCCCGCTTTTCACGAA	11.5626	-10.8	chrIV	649632	649652
Ctr-21ur-01635	TACATGGAATTCATCGGGTCT	13.3252	-16.4	chrIV	649708	649728
Ctr-21ur-01636	TAACGCTCTCTCCTCTTGAAC	5.38446	-14.4	chrIV	649783	649763
Ctr-21ur-01637	TCGGTAACGCTCTCTCCTCTT	0.149081	-15.6	chrIV	649787	649767
Ctr-21ur-01638	TCTAAGGGTAACTAATCCTTT	0.701558	-9.5	chrIV	650006	650026
Ctr-21ur-01639	TTGGACATTTTGAGCATTTGA	11.3784	-11.6	chrIV	650383	650363
Ctr-21ur-01640	TAGTTGGACATTTTGAGCATT	0.644556	-11.2	chrIV	650386	650366
Ctr-21ur-01641	TATCATACGCTTAGAATGGCA	1.2058	-11.8	chrIV	650488	650468
Ctr-21ur-01642	TCCTGTCATGTTCAGAAATTA	1.2365	-11.6	chrIV	650545	650565
Ctr-21ur-01643	TGATGTCTAGCAGAAGGAAAG	0.192928	-14.1	chrIV	650665	650645
Ctr-21ur-01644	TGGTGATGTCTAGCAGAAGGA	0.197313	-14.8	chrIV	650668	650648
Ctr-21ur-01645	TTGGTGATGTCTAGCAGAAGG	17.2364	-14.4	chrIV	650669	650649
Ctr-21ur-01646	TTCTTCTGTTTTTCTCTTCGA	6.09478	-16.5	chrIV	650731	650751
Ctr-21ur-01647	TTGGAACTATTCTTCTGCCAT	2.99916	-13.3	chrIV	650817	650837
Ctr-21ur-01648	TATGGCATATTCTTCTTTCTC	8.79578	-10.9	chrIV	651181	651201
Ctr-21ur-01649	TGGGTACCATTTTTTCCGGAA	10.462	-13	chrIV	651365	651385
Ctr-21ur-01650	TTCATTCAGAGGTATTACTTA	0.605094	-14.3	chrIV	651440	651460
Ctr-21ur-01651	TCATTCAGAGGTATTACTTAT	4.33212	-14.3	chrIV	651441	651461
Ctr-21ur-01652	TCAGAGGTATTACTTATTTTT	4.72236	-14.1	chrIV	651445	651465
Ctr-21ur-01653	TAACCTAATCTTTTGATTCAC	1.07865	-10.8	chrIV	651734	651754
Ctr-21ur-01654	TAAGATTATGCATTCTAAATC	2.88954	-8.7	chrIV	651862	651882
Ctr-21ur-01655	TTTTCCACCAAAATTGATTTA	2.49492	-11.5	chrIV	651983	652003
Ctr-21ur-01656	TACGTTGTTTTCTTTTGGAAC	17.9204	-10.6	chrIV	652076	652056
Ctr-21ur-01657	TTCTTGTCCGGATAGGCTATA	0.591939	-15.3	chrIV	652135	652155
Ctr-21ur-01658	TCATAATAGGATGGGGAATAT	1.4075	-12.9	chrIV	652212	652192
Ctr-21ur-01659	TTCGTTTGGCGCGACAGAACA	0.960257	-17	chrIV	652484	652464
Ctr-21ur-01660	TAGTTCGTTTGGCGCGACAGA	5.61246	-16.2	chrIV	652487	652467
Ctr-21ur-01661	TTGTATTGGTGAAATTTTGAG	10.6768	-8.4	chrIV	652749	652769
Ctr-21ur-01662	TGTATTGGTGAAATTTTGAGC	0.815561	-10.7	chrIV	652750	652770
Ctr-21ur-01663	TTTGTCGTTTGAATCCAGTTA	11.7774	-14.9	chrIV	652831	652811
Ctr-21ur-01664	TTTAAGATCATTGTGTAAACC	14.1539	-8.5	chrIV	652912	652932
Ctr-21ur-01665	TACGTGCTAGTTAAACAAGCC	4.49874	-14	chrIV	653004	652984
Ctr-21ur-01666	TTAGCTAATGGAATAACGATG	0.16662	-11.7	chrIV	653064	653084
Ctr-21ur-01667	TAGCTAATGGAATAACGATGG	12.5754	-11.9	chrIV	653065	653085
Ctr-21ur-01668	TTCCGAATCAAGTTTGTTCTT	0.776098	-12.3	chrIV	653169	653149
Ctr-21ur-01669	TTTCCGAATCAAGTTTGTTCT	6.04655	-11.7	chrIV	653170	653150
Ctr-21ur-01670	TTAAACACATCTTATTGAGCT	12.3693	-13.4	chrIV	653250	653270
Ctr-21ur-01671	TTCGTCCCCAGTTAAACGAGC	2.30637	-16.3	chrIV	653353	653333
Ctr-21ur-01672	TAATTCGTCCCCAGTTAAACG	0.91641	-12.1	chrIV	653356	653336
Ctr-21ur-01673	TATCTAATGGAAAGACGGTGA	11.3784	-11.3	chrIV	653414	653434
Ctr-21ur-01674	TTTCATCGTAAGTATTTGATT	0.298162	-9.7	chrIV	653516	653496
Ctr-21ur-01675	TTTTCATCGTAAGTATTTGAT	0.127157	-9.7	chrIV	653517	653497
Ctr-21ur-01676	TATTTTCATCGTAAGTATTTG	0.894486	-7.8	chrIV	653519	653499
Ctr-21ur-01677	TTCGTGGAACTCTGTTGCTTG	16.8549	-16	chrIV	653772	653792
Ctr-21ur-01678	TCGTGGAACTCTGTTGCTTGT	0.587555	-16.2	chrIV	653773	653793
Ctr-21ur-01679	TAATATGATACATAAAATTTA	0.776098	-6.6	chrIV	654764	654784
Ctr-21ur-01680	TATGATACATAAAATTTATGT	0.171005	-6.6	chrIV	654767	654787
Ctr-21ur-01681	TGCTTTAATCGGATCCAGGTC	11.7555	-14.4	chrIV	654935	654955
Ctr-21ur-01682	TACCAGTTGATCACGTATGGG	2.92462	-12	chrIV	655068	655048
Ctr-21ur-01683	TTTTCAACTGAATTGGTTTTC	5.12576	-9.2	chrIV	655209	655189
Ctr-21ur-01684	TACTTTTTTTCGCTTTTCAAC	0.429704	-9.1	chrIV	655222	655202
Ctr-21ur-01685	TTCGTCCTCACAATATATATA	1.96875	-11.8	chrIV	655252	655232
Ctr-21ur-01686	TTTTCCAACTAATTGAAACAA	0.114003	-8.7	chrIV	655294	655274
Ctr-21ur-01687	TAATGAATGTTAGAAAAGAAT	0.236776	-7.3	chrIV	655317	655337
Ctr-21ur-01688	TGAATGTTAGAAAAGAATCAG	2.0389	-10.6	chrIV	655320	655340
Ctr-21ur-01689	TCGTACTTTCTTACTTTGGTA	17.6749	-8.9	chrIV	655450	655430
Ctr-21ur-01690	TAAAAAATGCAGGTTTCCTCT	0.58317	-12.9	chrIV	655506	655486
Ctr-21ur-01691	TCTTTTCACGAAATCTTACCT	0.206083	-9.5	chrIV	655584	655604
Ctr-21ur-01692	TTTTAAATACACTGATTTATT	1.20142	-8.4	chrIV	656266	656246
Ctr-21ur-01693	TAATAATGTAAGTTGGGCTAA	7.99338	-12.3	chrIV	656313	656333
Ctr-21ur-01694	TAATGTAAGTTGGGCTAATAT	3.63056	-11.1	chrIV	656316	656336
Ctr-21ur-01695	TGAGTGAGGTTCTTCAGCTTT	1.17949	-12.1	chrIV	656423	656403
Ctr-21ur-01696	TGATCCTAACATGATATTCCC	1.63551	-14	chrIV	656502	656482
Ctr-21ur-01697	TCGATGTTTGAGACCCGAATC	3.15701	-14.4	chrIV	656596	656576
Ctr-21ur-01698	TTAATGGTGGAGACCGTTTGG	0.219237	-14.6	chrIV	657103	657123
Ctr-21ur-01699	TAACAGGGTATAACTCAATTT	5.3143	-12.3	chrIV	657782	657802
Ctr-21ur-01700	TCGATGATTGATGAATCCTAA	1.02603	-14.3	chrIV	657923	657903
Ctr-21ur-01701	TTCTCAGTTGGTCTTAATAGG	0.184159	-12.5	chrIV	657996	657976
Ctr-21ur-01702	TAGTTCTCAGTTGGTCTTAAT	5.11699	-12.6	chrIV	657999	657979
Ctr-21ur-01703	TTTTGAATGGTTGTTCGTGTA	0.162235	-11.5	chrIV	658217	658237
Ctr-21ur-01704	TAAATAGGGTTTTCTGCACCT	6.05094	-12.7	chrIV	658882	658862
Ctr-21ur-01705	TATTAAATAGGGTTTTCTGCA	0.679634	-12.7	chrIV	658885	658865
Ctr-21ur-01706	TTATTTTCCGACGTTCATTTT	6.69111	-11.7	chrIV	659864	659844
Ctr-21ur-01707	TGATTATTTTCCGACGTTCAT	0.16662	-11.4	chrIV	659867	659847
Ctr-21ur-01708	TTTTCTGCAAGATGTTCCATT	0.780483	-12	chrIV	659968	659988
Ctr-21ur-01709	TACTCTTCAATGGTTATTCGT	0.135927	-11.8	chrIV	660071	660091
Ctr-21ur-01710	TTGATTGGGACCGTTTGGATC	0.105234	-15.1	chrIV	660149	660169
Ctr-21ur-01711	TCTCTCATTATTATCACATTC	0.228006	-10.5	chrIV	660372	660392
Ctr-21ur-01712	TGATCCTGGTATCGTTCTTTG	7.91445	-14.6	chrIV	660627	660607
Ctr-21ur-01713	TAACCAAATCAGAAACAGACT	14.8643	-13	chrIV	663020	663000
Ctr-21ur-01714	TGACCCGCATGGTGGTGAGAC	2.13098	-14.5	chrIV	666354	666334
Ctr-21ur-01715	TAGCTAGAGGGAAAATAGAAC	3.00354	-13.1	chrIV	666457	666437
Ctr-21ur-01716	TTTTCGACTTCATCAGCTTTT	5.42392	-13.7	chrIV	666536	666556
Ctr-21ur-01717	TCCAAAAAACTGTATCAAGAA	0.153466	-12.5	chrIV	666667	666687
Ctr-21ur-01718	TTATTTCCAGTTTTAATTCAA	0.149081	-10.6	chrIV	666842	666862
Ctr-21ur-01719	TTCCAGTTTTAATTCAATTAG	0.328855	-10.6	chrIV	666846	666866
Ctr-21ur-01720	TACCGCAATTTCATTTCTTTG	3.42886	-8.1	chrIV	666891	666871
Ctr-21ur-01721	TATTACCGCAATTTCATTTCT	10.3567	-7.6	chrIV	666894	666874
Ctr-21ur-01722	TACCAGGTTCGTTATCGTTCG	3.31486	-15.2	chrIV	666976	666996
Ctr-21ur-01723	TGAGAACTCAATATGGATGGT	23.796	-9.6	chrIV	667458	667478
Ctr-21ur-01724	TTGTTTGGTTTTTTTGGCAGA	4.72675	-12.8	chrIV	667647	667667
Ctr-21ur-01725	TTGGTTTTTTTGGCAGAACCC	0.135927	-12.8	chrIV	667651	667671
Ctr-21ur-01726	TGATGCCACACAAGCTTACCA	4.13042	-14.1	chrIV	667903	667923
Ctr-21ur-01727	TGCCACACAAGCTTACCAGAA	0.263084	-14.4	chrIV	667906	667926
Ctr-21ur-01728	TCGACTTTCAACTTCAGCATG	9.69027	-9.5	chrIV	668095	668115
Ctr-21ur-01729	TCTCTTCACACTTTTTGAGTC	3.31925	-16.9	chrIV	668169	668189
Ctr-21ur-01730	TAAAAATTTGGGATTTAACCA	6.06848	-10.8	chrIV	668336	668316
Ctr-21ur-01731	TGGATCAAAGAATAAGTAATT	35.3234	-8.3	chrIV	668581	668561
Ctr-21ur-01732	TACGTCCAGAATAAGGATATT	0.302547	-15	chrIV	668958	668978
Ctr-21ur-01733	TTAAAGGCGCAGAGGTTCCAG	0.16662	-16.4	chrIV	669087	669067
Ctr-21ur-01734	TTGTTTAAAGGCGCAGAGGTT	1.16196	-12.1	chrIV	669091	669071
Ctr-21ur-01735	TTTTTTCTCAAATATCTTGCC	0.105234	-10	chrIV	670423	670443
Ctr-21ur-01736	TTTTTCTCAAATATCTTGCCT	7.66452	-11.7	chrIV	670424	670444
Ctr-21ur-01737	TGACCACGAACACTTTCGAAA	0.184159	-14.5	chrIV	670609	670629
Ctr-21ur-01738	TAGTTCATTGTAAGGCTTTGT	9.87881	-10.9	chrIV	670682	670702
Ctr-21ur-01739	TCGTAGAAGGCTGCAGAAGAT	12.9087	-16.3	chrIV	670804	670784
Ctr-21ur-01740	TTCGTAGAAGGCTGCAGAAGA	0.210467	-16.3	chrIV	670805	670785
Ctr-21ur-01741	TCATTCGTAGAAGGCTGCAGA	2.45107	-16.3	chrIV	670808	670788
Ctr-21ur-01742	TCATAGATAAGTTTGCGTGTT	14.2855	-9.5	chrIV	670907	670927
Ctr-21ur-01743	TTTAGAAAACCCTGTTCTAGA	0.271854	-10.3	chrIV	670950	670930
Ctr-21ur-01744	TCTTTCTGAGTAATAACAAAA	14.8906	-7.1	chrIV	671207	671187
Ctr-21ur-01745	TATTGAATGCGGACTATTCTG	4.51189	-13.1	chrIV	671368	671388
Ctr-21ur-01746	TGAATGCGGACTATTCTGAAC	0.245545	-13.2	chrIV	671371	671391
Ctr-21ur-01747	TTTTCCAACTTCTTACGAATT	12.3913	-12.9	chrIV	671472	671492
Ctr-21ur-01748	TTTCAAATAAGAAATGAAGTC	0.245545	-9.6	chrIV	671562	671582
Ctr-21ur-01749	TCTACAATGATTACCCATTGA	0.201698	-12.2	chrIV	671658	671638
Ctr-21ur-01750	TTCTACAATGATTACCCATTG	1.13126	-11.3	chrIV	671659	671639
Ctr-21ur-01751	TATTTCAGAAAAATTAATTTT	3.71387	-6.6	chrIV	671709	671729
Ctr-21ur-01752	TCGCTGCTTTGGATCCTATGC	0.114003	-16.5	chrIV	671775	671795
Ctr-21ur-01753	TGCTTTGGATCCTATGCAAAG	6.91035	-13.6	chrIV	671779	671799
Ctr-21ur-01754	TTTCTTGAATTCGTTTTGTTG	0.342009	-7.5	chrIV	671824	671844
Ctr-21ur-01755	TCTGATCGTGTCAACAAAACG	30.6888	-10.5	chrIV	671855	671835
Ctr-21ur-01756	TGTACCCGTAGAAATGTTTCT	16.9821	-12	chrIV	672007	672027
Ctr-21ur-01757	TTAGAAACATTTCTACGGGTA	0.289393	-9.7	chrIV	672029	672009
Ctr-21ur-01758	TACAAGTTAAAATTTTTTATT	4.06465	-5.9	chrIV	672322	672342
Ctr-21ur-01759	TTATAAGAAGGTTGTCGTCTA	1.45573	-13.5	chrIV	672422	672442
Ctr-21ur-01760	TATAAGAAGGTTGTCGTCTAA	14.8204	-13.5	chrIV	672423	672443
Ctr-21ur-01761	TCCTGTAGAAACGATTATGAT	0.114003	-12.9	chrIV	672510	672530
Ctr-21ur-01762	TTAATGCGATATCTGAACAAA	1.21896	-11.9	chrIV	672578	672598
Ctr-21ur-01763	TGCGATATCTGAACAAACATT	21.5729	-11.8	chrIV	672582	672602
Ctr-21ur-01764	TAATCAACTTTTTGAAACAGG	0.41655	-9.9	chrIV	672701	672681
Ctr-21ur-01765	TTAACGCAGTGTAATAACACA	19.477	-12	chrIV	672729	672749
Ctr-21ur-01766	TGTTAGTTATGAAGATATCAA	5.55108	-8.8	chrIV	673289	673309
Ctr-21ur-01767	TATGTCGGCCGCAGTATCTTC	11.0101	-15.7	chrIV	673401	673421
Ctr-21ur-01768	TTTTTTGAAGCTTTTTGGTAA	0.618248	-10.1	chrIV	673511	673531
Ctr-21ur-01769	TTAATCTATTAGAAATAATGT	0.657711	-7.6	chrIV	673542	673562
Ctr-21ur-01770	TAAGTAGAGTCTTCTCGAAAA	0.210467	-13	chrIV	673639	673619
Ctr-21ur-01771	TCAACAAAGCTTTCTGATCGC	11.8651	-10.9	chrIV	673862	673882
Ctr-21ur-01772	TTTCACATTAAAAGAACGAAT	9.0501	-8	chrIV	674048	674028
Ctr-21ur-01773	TATTTTTCTTTGGTTCGTACT	5.98517	-13.3	chrIV	674157	674177
Ctr-21ur-01774	TTACTCAAAACAGTCGTTTCA	4.45928	-11.5	chrIV	674188	674208
Ctr-21ur-01775	TTAGTGGATATAGAAAGTTAA	0.298162	-7.6	chrIV	674232	674212
Ctr-21ur-01776	TGGTCCTTGAAGACTGTCCAG	1.6092	-19	chrIV	674270	674250
Ctr-21ur-01777	TTTTCCTTGCTTTTTTCTTCT	4.71359	-11.8	chrIV	674372	674392
Ctr-21ur-01778	TATCTAGTTGAGCAATATTTG	11.7686	-13.9	chrIV	674609	674629
Ctr-21ur-01779	TTTTCCTCTCTTCGCAAAAAA	0.105234	-12.6	chrIV	674876	674856
Ctr-21ur-01780	TTATTTTTCCTCTCTTCGCAA	3.38502	-11.5	chrIV	674880	674860
Ctr-21ur-01781	TTCTGCAATTTTTTTCCCATC	6.64288	-11.8	chrIV	675014	674994
Ctr-21ur-01782	TTCGGCTATAACCAGTTCTTC	1.02603	-15.2	chrIV	675113	675093
Ctr-21ur-01783	TTTAATACTCTCTTGAAATAA	0.188544	-6.9	chrIV	675363	675343
Ctr-21ur-01784	TAATTTAATACTCTCTTGAAA	9.62888	-6.9	chrIV	675366	675346
Ctr-21ur-01785	TAACTGTCGGTTCAGTGCTGT	5.05999	-13.9	chrIV	675461	675441
Ctr-21ur-01786	TCCGATGGTAAATAGTTGATT	24.0459	-11.5	chrIV	675593	675573
Ctr-21ur-01787	TGCAGTGATTTTACAAAATTT	0.140312	-11.3	chrIV	675762	675742
Ctr-21ur-01788	TATTCTTAGATTTTCCAATGA	0.109618	-9.5	chrIV	675874	675854
Ctr-21ur-01789	TTATTCTTAGATTTTCCAATG	6.68672	-9.5	chrIV	675875	675855
Ctr-21ur-01790	TTCCGGTTATTCTTAGATTTT	0.412165	-11.4	chrIV	675881	675861
Ctr-21ur-01791	TGTTTCGGCTGTTTCTTTACT	5.53354	-11.1	chrIV	675929	675909
Ctr-21ur-01792	TACGTACATATCCGCGAAGAG	1.39435	-16.7	chrIV	676011	675991
Ctr-21ur-01793	TTGTGATCCGAAATATGAGGT	9.13341	-12	chrIV	676124	676104
Ctr-21ur-01794	TTTGTGATCCGAAATATGAGG	7.18658	-11.5	chrIV	676125	676105
Ctr-21ur-01795	TGGAGCTAAATCATTCACGTT	14.7809	-15.3	chrIV	676218	676198
Ctr-21ur-01796	TGATCCTGTTGCGGAACTCTA	0.407781	-16.5	chrIV	676291	676271
Ctr-21ur-01797	TGGTGATCCTGTTGCGGAACT	0.33324	-14.2	chrIV	676294	676274
Ctr-21ur-01798	TATTGAATAGGAAAACGGGAC	1.12249	-12.3	chrIV	677693	677673
Ctr-21ur-01799	TAGATCCTAACTTTCCAATTT	6.76126	-11.1	chrIV	677934	677954
Ctr-21ur-01800	TTTATGTGGAAAGTGAAAGAT	7.23043	-9.3	chrIV	677979	677959
Ctr-21ur-01801	TAATTTTCCATTCTGATGCAG	8.28715	-15.3	chrIV	678004	678024
Ctr-21ur-01802	TGCGACTGTAAGGCTAAAAAA	8.51516	-13.6	chrIV	678212	678192
Ctr-21ur-01803	TCTGCTGCGACTGTAAGGCTA	0.574401	-15.4	chrIV	678217	678197
Ctr-21ur-01804	TACATGAGGTGCCTGTATTAA	7.66014	-14.4	chrIV	678607	678627
Ctr-21ur-01805	TTGTCTTTCTGTGTCAAATCC	0.24993	-11.5	chrIV	678800	678820
Ctr-21ur-01806	TTCAGAATTTTCATTTTTCGC	0.109618	-12.6	chrIV	678825	678845
Ctr-21ur-01807	TTTGGGAAAAATCATCGTTTT	9.37457	-11.8	chrIV	678866	678886
Ctr-21ur-01808	TTGGGAAAAATCATCGTTTTA	7.79606	-11.8	chrIV	678867	678887
Ctr-21ur-01809	TTTGTGAAAACCGCTAGTTTT	0.346394	-10.2	chrIV	678972	678952
Ctr-21ur-01810	TTTTGTGAAAACCGCTAGTTT	0.254315	-10.2	chrIV	678973	678953
Ctr-21ur-01811	TGTTACTATATTTCGGGATTT	0.504245	-11.1	chrIV	679170	679150
Ctr-21ur-01812	TAATAAATCGAATATGGGAAA	2.13975	-9.6	chrIV	679309	679329
Ctr-21ur-01813	TAAATCGAATATGGGAAAATA	23.8179	-9.6	chrIV	679312	679332
Ctr-21ur-01814	TCTTGCCGTAACTATTTAAAA	14.9256	-8.6	chrIV	679627	679607
Ctr-21ur-01815	TTTGAAACCTTGAATTACAGA	3.77964	-9.8	chrIV	679665	679685
Ctr-21ur-01816	TTTAATTTGATGGATACTTTT	10.5935	-9.1	chrIV	679707	679687
Ctr-21ur-01817	TTTTAATTTGATGGATACTTT	0.8331	-8.2	chrIV	679708	679688
Ctr-21ur-01818	TTGTACCGCAACCTTACTAGA	20.411	-9.3	chrIV	680223	680203
Ctr-21ur-01819	TAACGTGGTTTAAATTGATTT	2.20991	-10.7	chrIV	680381	680361
Ctr-21ur-01820	TTTTGTTTTGAGATGTCCTTG	1.44258	-13.7	chrIV	680484	680504
Ctr-21ur-01821	TAGGTTGACAATTTTAACCAT	0.118388	-10.8	chrIV	680599	680579
Ctr-21ur-01822	TGAAACGTTTTTCATTTTTTC	1.20142	-6.6	chrIV	680813	680793
Ctr-21ur-01823	TAATCTTGGATGTTATTTACA	0.197313	-8.7	chrIV	681050	681030
Ctr-21ur-01824	TTAATCTTGGATGTTATTTAC	3.99011	-7.6	chrIV	681051	681031
Ctr-21ur-01825	TAAGTTTCTTTCATCGCAAAC	3.91119	-12	chrIV	681109	681129
Ctr-21ur-01826	TTTTTTATTTTTACTTTTTCC	0.105234	-6	chrIV	681830	681810
Ctr-21ur-01827	TAAAAGCAAGTTCTAACGCCT	8.03722	-11.6	chrIV	681938	681918
Ctr-21ur-01828	TAAGTAAACTGTAGAAAATTT	9.8832	-7.2	chrIV	682353	682333
Ctr-21ur-01829	TCAAGCAACAGAAAAAAGGTT	1.76705	-10	chrIV	682390	682410
Ctr-21ur-01830	TTTTTTTGTCGTGAAACAAGA	6.6648	-10.7	chrIV	682538	682518
Ctr-21ur-01831	TTTACAAAGTTTTGTTAGGGG	6.55957	-9.8	chrIV	682580	682560
Ctr-21ur-01832	TGAATTTGATTTTCGTTTTCA	0.587555	-8.4	chrIV	682639	682619
Ctr-21ur-01833	TCAATGAATTTGATTTTCGTT	0.188544	-8.6	chrIV	682643	682623
Ctr-21ur-01834	TTACACTTTATGAGATGAGCT	10.0016	-14.4	chrIV	682709	682729
Ctr-21ur-01835	TATGGATTTGAGACATTTCAT	9.80427	-12.8	chrIV	686725	686705
Ctr-21ur-01836	TGGATATGTGGTATGAGCGCA	0.578785	-18	chrIV	686862	686882
Ctr-21ur-01837	TATTGAAAACTATCACTAGTT	0.587555	-7.2	chrIV	686955	686935
Ctr-21ur-01838	TTATTGAAAACTATCACTAGT	0.570016	-7.2	chrIV	686956	686936
Ctr-21ur-01839	TGTATAAACCTTCAGTTTCTT	2.06521	-10	chrIV	687413	687393
Ctr-21ur-01840	TGCAGAATCTTTAATCGTTTC	5.55108	-16.8	chrIV	687822	687842
Ctr-21ur-01841	TCCACGTATTATAAGTCTTTT	9.62011	-9.4	chrIV	687971	687951
Ctr-21ur-01842	TGTGATATGATCGGTTTAATA	0.328855	-8.6	chrIV	688058	688038
Ctr-21ur-01843	TTGTTGTGATATGATCGGTTT	9.5938	-8.3	chrIV	688062	688042
Ctr-21ur-01844	TTCAAAATTCACCTAAAATCT	0.16662	-6.6	chrIV	688308	688288
Ctr-21ur-01845	TAATCGTCAGTAAGGATGCAT	0.473552	-12.2	chrIV	688366	688386
Ctr-21ur-01846	TTATTTCGTTGTCACCTCTCT	4.84952	-13.7	chrIV	688643	688623
Ctr-21ur-01847	TTTATTTCGTTGTCACCTCTC	0.701558	-13.4	chrIV	688644	688624
Ctr-21ur-01848	TAGGTAATTTTTAGTTGTTTC	1.04795	-6.9	chrIV	688835	688815
Ctr-21ur-01849	TTAATGGACTGTACGGTTTTA	0.986566	-13.5	chrIV	688945	688925
Ctr-21ur-01850	TTTAATGGACTGTACGGTTTT	0.311316	-13.5	chrIV	688946	688926
Ctr-21ur-01851	TGTACGCATACCAATCAAGGC	17.4907	-10.6	chrIV	689071	689091
Ctr-21ur-01852	TGTACAACGCGTTCCGATCAT	14.1759	-14.2	chrIV	689261	689241
Ctr-21ur-01853	TCGAGCAACCAATCCTTAGAT	0.688404	-14.7	chrIV	689420	689400
Ctr-21ur-01854	TCTAAGGATTGGTTGCTCGAA	0.131542	-13.1	chrIV	689401	689421
Ctr-21ur-01855	TTCGAGCAACCAATCCTTAGA	6.47626	-13.9	chrIV	689421	689401
Ctr-21ur-01856	TAGATCCTCGGACGAGCTTAT	3.52094	-15.7	chrIV	689493	689473
Ctr-21ur-01857	TTGATTCGTGGAAATGCACTA	9.13341	-15.9	chrIV	689571	689551
Ctr-21ur-01858	TTGACGGTTGAACGAAAAGGG	1.06111	-13.9	chrIV	689784	689804
Ctr-21ur-01859	TCTCAGGCGACAAATCGTATC	9.90951	-12.4	chrIV	689884	689864
Ctr-21ur-01860	TCATTCATAAGATGACCTAAC	0.24993	-10.6	chrIV	689991	690011
Ctr-21ur-01861	TGTATCATTACTCTCAAATTT	0.574401	-8.4	chrIV	690112	690092
Ctr-21ur-01862	TATGCTCTTTTTTTCAACGTT	18.8851	-10.1	chrIV	690525	690505
Ctr-21ur-01863	TATTTTACTTTTTAATGTCTC	1.96875	-6.3	chrIV	690681	690661
Ctr-21ur-01864	TTTTTCCATGTTTCTTAATTT	0.355164	-9.8	chrIV	690735	690715
Ctr-21ur-01865	TGGTTACTTCTTCCCATGTGA	0.855024	-15.9	chrIV	690865	690845
Ctr-21ur-01866	TGGCTCTCAGCTACGAGCATC	0.482321	-16.1	chrIV	691591	691611
Ctr-21ur-01867	TTTTTCGAATCAGAATATTTT	0.149081	-8.7	chrIV	692166	692146
Ctr-21ur-01868	TATCGGGAGTAGAAACTACCC	6.82265	-17	chrIV	692440	692420
Ctr-21ur-01869	TATAGGTGACGGAAAGTATAA	9.02817	-9.8	chrIV	692455	692475
Ctr-21ur-01870	TCACTTTATAAATACACCTTC	0.653326	-8.6	chrIV	697329	697349
Ctr-21ur-01871	TTTGTTAGACTTAGGATACGG	0.122773	-9.6	chrIV	697904	697924
Ctr-21ur-01872	TAGACTTAGGATACGGTTACG	13.3822	-11	chrIV	697909	697929
Ctr-21ur-01873	TAAATTATTTCCAGGAGAATG	18.8807	-12.4	chrIV	698155	698135
Ctr-21ur-01874	TACAATCCTAACTTCCCCCTA	0.784868	-13.4	chrIV	698248	698228
Ctr-21ur-01875	TCGGAGTTTGGTGAAGGTGGT	14.3907	-14.1	chrIV	698353	698333
Ctr-21ur-01876	TACTTATATACCTTGGTAATT	2.80185	-7.9	chrIV	698477	698497
Ctr-21ur-01877	TTATATACCTTGGTAATTCGA	0.363933	-10	chrIV	698480	698500
Ctr-21ur-01878	TCGTCATTCAGTGTCTTCTTA	5.06437	-13.6	chrIV	698652	698632
Ctr-21ur-01879	TGCTCGTCATTCAGTGTCTTC	0.337625	-14.2	chrIV	698655	698635
Ctr-21ur-01880	TTGTAGATTGTCATGTCATAT	0.206083	-11.1	chrIV	698855	698875
Ctr-21ur-01881	TGTCAAATTCAACCCTAGTGA	9.97966	-10.1	chrIV	699036	699016
Ctr-21ur-01882	TTTTTGAGCTTGTTTAAAGGC	0.363933	-11.6	chrIV	699138	699118
Ctr-21ur-01883	TCTAATGTTTATACCGCAAAT	4.54697	-8.2	chrIV	699487	699467
Ctr-21ur-01884	TAAGTCTTTCTGATTTTGTCT	1.02603	-10.9	chrIV	700002	700022
Ctr-21ur-01885	TGCTTCTTTATTCAAATAGTT	3.39379	-7.9	chrIV	700101	700081
Ctr-21ur-01886	TAATGTGTAATATTTTTAAAA	0.254315	-5.2	chrIV	700196	700176
Ctr-21ur-01887	TAAGATCCGGTTTCTTTTTTC	3.33678	-12.2	chrIV	701343	701323
Ctr-21ur-01888	TTCTACGTTGGTGACTCACCA	7.82237	-12.3	chrIV	701445	701465
Ctr-21ur-01889	TTTCTTTCTTTTCCAACATTT	1.30227	-9.6	chrIV	701733	701713
Ctr-21ur-01890	TTTTCTTTCTTTTCCAACATT	4.42858	-9.6	chrIV	701734	701714
Ctr-21ur-01891	TCATACTAATTTTTGAACCAC	0.613863	-12.7	chrIV	702074	702054
Ctr-21ur-01892	TAATACTGTCCTAAAATACTC	3.84103	-8.3	chrIV	702182	702202
Ctr-21ur-01893	TACTGTCCTAAAATACTCCTC	0.127157	-11.6	chrIV	702185	702205
Ctr-21ur-01894	TAACACATATGTGGAAAGAAT	2.46422	-8.3	chrIV	702327	702307
Ctr-21ur-01895	TGAAGCTGATACTCCTTTGAG	8.53708	-12	chrIV	702567	702547
Ctr-21ur-01896	TATTGAAGCTGATACTCCTTT	0.377087	-11.7	chrIV	702570	702550
Ctr-21ur-01897	TTATTGAAGCTGATACTCCTT	0.982181	-11.7	chrIV	702571	702551
Ctr-21ur-01898	TTTATTGAAGCTGATACTCCT	0.280623	-11.7	chrIV	702572	702552
Ctr-21ur-01899	TGTAAGAATTTTCTATAAATC	1.45573	-6.5	chrIV	702687	702707
Ctr-21ur-01900	TGTGAGCGGCTGACGCGTCCC	1.71443	-22.3	chrIV	702798	702818
Ctr-21ur-01901	TATTATATTAGGTTCCAAATC	5.54231	-8.9	chrIV	706951	706971
Ctr-21ur-01902	TTACACTTAGAATTTTTGGCT	14.7678	-10.8	chrIV	707070	707090
Ctr-21ur-01903	TGTTTGCTGTTGAAGACGCTT	3.63495	-9.7	chrIV	708252	708232
Ctr-21ur-01904	TTATAAATGCATGTTTCTCAA	6.06848	-11	chrIV	708395	708375
Ctr-21ur-01905	TTAATACCATTTCTATCGTTA	0.179774	-10.9	chrIV	708629	708649
Ctr-21ur-01906	TAATACCATTTCTATCGTTAA	7.62506	-10.9	chrIV	708630	708650
Ctr-21ur-01907	TACCATTTCTATCGTTAAAGC	0.311316	-10.9	chrIV	708633	708653
Ctr-21ur-01908	TCAAGTTAGCCTGCTTTTGTT	6.95858	-10.4	chrIV	708838	708858
Ctr-21ur-01909	TGAACAGGTAGCTTTGGCAAT	9.38334	-14.9	chrIV	708888	708868
Ctr-21ur-01910	TAATCTAAGCATAATACCATA	0.74979	-9.9	chrIV	709049	709069
Ctr-21ur-01911	TCTAAGCATAATACCATATAA	3.62618	-7.3	chrIV	709052	709072
Ctr-21ur-01912	TATTGGGAGATATAGGTGGAA	9.91389	-12.4	chrIV	710108	710128
Ctr-21ur-01913	TGGGAGATATAGGTGGAATGC	0.434089	-12.5	chrIV	710111	710131
Ctr-21ur-01914	TAAAACTTGCATTCCACCTAT	10.2252	-11.5	chrIV	710139	710119
Ctr-21ur-01915	TTAACTAATACTAGACATTTT	4.27073	-7.1	chrIV	710239	710219
Ctr-21ur-01916	TTTAACTAATACTAGACATTT	0.456013	-6.8	chrIV	710240	710220
Ctr-21ur-01917	TATTTAACTAATACTAGACAT	0.135927	-5.7	chrIV	710242	710222
Ctr-21ur-01918	TTATTTAACTAATACTAGACA	0.504245	-5.7	chrIV	710243	710223
Ctr-21ur-01919	TTTATTTAACTAATACTAGAC	0.144696	-5.1	chrIV	710244	710224
Ctr-21ur-01920	TACGTCGCCCGACTAGGTAAT	9.26495	-13.7	chrIV	710347	710367
Ctr-21ur-01921	TCGACGTGCCGAAATATATAA	1.56535	-12	chrIV	710427	710407
Ctr-21ur-01922	TGAGTCAGTCATCTTTTTCAA	5.61246	-14.6	chrIV	710486	710506
Ctr-21ur-01923	TAACACGTCGGCTAAAATTGC	5.52915	-18.7	chrIV	710624	710644
Ctr-21ur-01924	TGAGTAGTAAATAAGGTAGTT	11.5494	-10.3	chrIV	710878	710898
Ctr-21ur-01925	TCTGTAACGTTTTTTCTATCA	1.05234	-9.1	chrIV	710905	710925
Ctr-21ur-01926	TACTTTCTTCATTTTACTTTA	5.94132	-10.3	chrIV	711012	711032
Ctr-21ur-01927	TAAAGGTTGGTTAAACTGAAG	0.442858	-7.5	chrIV	711158	711138
Ctr-21ur-01928	TTGATGTATGATTAACTTTAA	0.74979	-8.3	chrIV	711225	711245
Ctr-21ur-01929	TGTATGATTAACTTTAAAAGA	0.587555	-8.7	chrIV	711229	711249
Ctr-21ur-01930	TACGAAGCTTGTTTGAAAGTT	0.863793	-8.5	chrIV	711316	711296
Ctr-21ur-01931	TGCGGTTGGTAGGAAACAAAA	0.122773	-10	chrIV	711398	711378
Ctr-21ur-01932	TTTCCTACCAACCGCAATGAC	0.118388	-12.5	chrIV	711383	711403
Ctr-21ur-01933	TTCCTACCAACCGCAATGACG	17.7275	-12.5	chrIV	711384	711404
Ctr-21ur-01934	TAAGGGAAACTGATGTTTAAG	0.197313	-13.5	chrIV	711468	711448
Ctr-21ur-01935	TCAATAAGGGAAACTGATGTT	4.13481	-14.4	chrIV	711472	711452
Ctr-21ur-01936	TTTCCCTTATTGACTATGTAT	0.859408	-11.9	chrIV	711460	711480
Ctr-21ur-01937	TTGGAACGAATTCTATCCGGG	0.201698	-14.7	chrIV	711538	711558
Ctr-21ur-01938	TGGAACGAATTCTATCCGGGC	15.1054	-14.2	chrIV	711539	711559
Ctr-21ur-01939	TACATGGTAAATGTTTTTTTC	0.337625	-10.2	chrIV	711782	711762
Ctr-21ur-01940	TGAGTAGGTCGTGGATAACTC	7.57244	-13.7	chrIV	711891	711911
Ctr-21ur-01941	TTTCTACCGGTAAGTAAAATA	1.82405	-10	chrIV	712055	712075
Ctr-21ur-01942	TTTATGAAACAATAATTTACG	0.219237	-6.1	chrIV	712408	712388
Ctr-21ur-01943	TAAGATTCAAAGATTCTCTTC	1.40312	-12	chrIV	712692	712672
Ctr-21ur-01944	TTCTCTTTTGCCGTTTTCATC	2.20552	-13.8	chrIV	712958	712938
Ctr-21ur-01945	TATCATTTCCATATTCTAATC	5.71331	-7.7	chrIV	713043	713063
Ctr-21ur-01946	TCAACGGATCTGTTTTATGAC	12.4044	-12	chrIV	713153	713133
Ctr-21ur-01947	TGGTTTCGGGAAACTTTTGTT	12.2816	-11.9	chrIV	713309	713329
Ctr-21ur-01948	TATAGGTGTCTTAAGGAAGAA	29.5707	-12.3	chrIV	713788	713768
Ctr-21ur-01949	TTCGGATCATCTTCTATTGCA	10.6768	-12.1	chrIV	714075	714055
Ctr-21ur-01950	TCGTCAAAAGAAATAACGGAC	2.14852	-10.6	chrIV	714435	714455
Ctr-21ur-01951	TATGACTTCAGAAATTTTCAG	0.933949	-7.4	chrIV	714548	714528
Ctr-21ur-01952	TATTATGACTTCAGAAATTTT	1.64866	-6.9	chrIV	714551	714531
Ctr-21ur-01953	TTAGCGGCAGGTGAGTAGAGG	10.0323	-18.3	chrIV	714648	714668
Ctr-21ur-01954	TTGATAAAATACGTGTATTTA	0.346394	-8.4	chrIV	714811	714831
Ctr-21ur-01955	TAAAATACGTGTATTTAACAA	1.09618	-6.2	chrIV	714815	714835
Ctr-21ur-01956	TTCTTGCCCGCTATTCACTAC	13.7812	-13.4	chrIV	714994	715014
Ctr-21ur-01957	TCTAGAATTTTCTGAATGTTC	0.543707	-8.5	chrIV	715055	715035
Ctr-21ur-01958	TTATGGAATGGAGAAGCAAAA	1.0041	-12.8	chrIV	715455	715475
Ctr-21ur-01959	TACGGCGCCTTGTGTTGTTAT	0.456013	-12.3	chrIV	715499	715479
Ctr-21ur-01960	TTTTGATATCGGTATATTAAA	0.548092	-8.3	chrIV	715551	715571
Ctr-21ur-01961	TAGTGTCACGGCTTAACATCG	2.05644	-10.5	chrIV	715658	715678
Ctr-21ur-01962	TGTCACGGCTTAACATCGTTA	5.01175	-11.4	chrIV	715661	715681
Ctr-21ur-01963	TGGTGGCATAGAGCAAACCGG	1.48643	-18.2	chrIV	715945	715925
Ctr-21ur-01964	TTTTTCACAATTTCCCGATTT	4.33212	-10.8	chrIV	716015	715995
Ctr-21ur-01965	TAGTGTTTCCGACTAGTATGT	5.62123	-10.8	chrIV	716181	716201
Ctr-21ur-01966	TGTTTCCGACTAGTATGTAAA	0.214852	-10.8	chrIV	716184	716204
Ctr-21ur-01967	TAAACCTTGCCTTCAAGTTCA	1.42065	-11.2	chrIV	716374	716354
Ctr-21ur-01968	TGGAGATTGAGCGCGAATCAA	10.8873	-24.7	chrIV	716454	716434
Ctr-21ur-01969	TTGGAGATTGAGCGCGAATCA	0.122773	-24.2	chrIV	716455	716435
Ctr-21ur-01970	TCTGGCAAATCCAAGTGTCGA	1.07865	-13	chrIV	716533	716553
Ctr-21ur-01971	TATTAATACACAATTCTTCAA	4.02519	-8.7	chrIV	716678	716698
Ctr-21ur-01972	TAATACACAATTCTTCAAAAA	1.1488	-9.2	chrIV	716681	716701
Ctr-21ur-01973	TAAGAACTTGTCGGCTCTAGT	14.4389	-14.5	chrIV	716943	716923
Ctr-21ur-01974	TTACTATATTTGTCCATAATT	11.5275	-9.5	chrIV	717023	717043
Ctr-21ur-01975	TTGGTTCGTTCATTGCGTTAG	6.85773	-13.5	chrIV	717467	717447
Ctr-21ur-01976	TTACTTTTTAGTCAACTAGAC	0.578785	-14.2	chrIV	717592	717572
Ctr-21ur-01977	TTCCAAAGTACCTTCAGTGGA	5.75716	-11.9	chrIV	717635	717615
Ctr-21ur-01978	TTTCCAAAGTACCTTCAGTGG	0.122773	-11.9	chrIV	717636	717616
Ctr-21ur-01979	TAACTCGTTGACTCAACTAGC	0.539323	-13.4	chrIV	718036	718016
Ctr-21ur-01980	TAAGTAGATAGATTCCTGATT	10.0674	-10.8	chrIV	718201	718181
Ctr-21ur-01981	TGTGTTTCTTCCAAAAAATCG	3.79718	-14	chrIV	718454	718434
Ctr-21ur-01982	TACTGTGTTTCTTCCAAAAAA	0.328855	-13.1	chrIV	718457	718437
Ctr-21ur-01983	TGTCACAACTGAAGATCGTGT	12.1282	-11.7	chrIV	718579	718599
Ctr-21ur-01984	TATGACCGAAATTAGTTTTTT	0.131542	-11.3	chrIV	718756	718736
Ctr-21ur-01985	TCTTGACCACACTCGACATAC	7.02873	-18.6	chrIV	718882	718862
Ctr-21ur-01986	TAATCTTGACCACACTCGACA	0.289393	-18	chrIV	718885	718865
Ctr-21ur-01987	TTAATCTTGACCACACTCGAC	0.41655	-17.9	chrIV	718886	718866
Ctr-21ur-01988	TATCAGTTAAGTATCTATGAA	4.27073	-8.8	chrIV	718983	718963
Ctr-21ur-01989	TTGTCTATTCTTTTTTAGTCT	0.771714	-8.6	chrIV	719506	719486
Ctr-21ur-01990	TATTCCATTCGTTCAAGTTCA	1.28473	-10.2	chrIV	719584	719564
Ctr-21ur-01991	TCTAGGTTCTCAATTTCTATA	0.407781	-10.2	chrIV	720408	720388
Ctr-21ur-01992	TGTAGATTTTAGCTTGAGGAA	0.144696	-15	chrIV	720774	720794
Ctr-21ur-01993	TTTCACGTATTCTCTTTGACG	8.49762	-11.7	chrIV	720960	720980
Ctr-21ur-01994	TATTAGTACATTTAATCGTTT	0.131542	-7.9	chrIV	721017	720997
Ctr-21ur-01995	TACATGGAAAAGAGATTAGAC	5.687	-13.8	chrIV	721122	721142
Ctr-21ur-01996	TTGATCAGGACCATTGCTTGG	11.3872	-16.7	chrIV	721259	721279
Ctr-21ur-01997	TCAGGACCATTGCTTGGACTC	0.118388	-17.5	chrIV	721263	721283
Ctr-21ur-01998	TGTTACCGTTTACAGCTGAAA	2.51245	-8.6	chrIV	721305	721285
Ctr-21ur-01999	TCGTTGCGGAATTCATCGTTG	0.280623	-14.8	chrIV	721404	721424
[truncated: 25,446 more rows]
[truncated: 5,000 more columns]

## Sheet: Top_candidates_binding_energy
ID	duplex	piRNA_duplex_start	piRNA_duplex_end	slow-1_duplex_start	slow-1_duplex_end	G	chromosome	genomic_start	genomic_end
Ctr-21ur-20002	(((((((((((((...((((.&.))))...))))))))))))).	1	21	764	785	-23	chrIV	10130338	10130318
Ctr-21ur-08544	.(((((((((((.(.(.&.).).))))))))))).	1	17	228	244	-22.3	chrIV	1957229	1957209
Ctr-21ur-06949	.(((((((..((((((((.((&.)).))))))))..))))))).	1	21	1356	1377	-21.6	chrIV	1638992	1639012
Ctr-21ur-03864	(((((((((...(((.&.)))...))))))))).	1	16	409	425	-21.2	chrIV	1095244	1095264
Ctr-21ur-25881	.((((((((((.(((.((.&.)).))).)))))))))).	2	20	7	25	-20.9	chrIV	11609668	11609648
Ctr-21ur-17270	((((((((((((.(.&.).)))))))))))).	1	15	479	494	-19.6	chrIV	4133281	4133301
Ctr-21ur-17503	.(((((((.(((((..(((((&.)))))..))))).))))))).	1	21	640	661	-19.4	chrIV	4262640	4262620
Ctr-21ur-13090	((((((((((.((((.&.)))).)))))))))).	1	16	91	107	-19.1	chrIV	2885873	2885893
Ctr-21ur-25881	.(((((((..((((((.&.))))))..))))))).	1	17	492	508	-18.7	chrIV	11609668	11609648
Ctr-21ur-11563	(((((((..((((.(((.&.))).))))..))))))).	1	18	1093	1111	-18.5	chrIV	2580190	2580210
Ctr-21ur-05939	.((((((((..((((((.&.))))))..)))))))).	1	18	582	599	-18.5	chrIV	1492687	1492667
Ctr-21ur-22791	.(((((((((.((((.&.)))).))))))))).	2	17	1348	1363	-18.2	chrIV	11111086	11111106
Ctr-21ur-22963	.(((((((((.((((.&.)))).))))))))).	1	16	1348	1363	-18.2	chrIV	11136960	11136980
Ctr-21ur-24165	.((((((((.((((.&.)))).)))))))).	1	15	1083	1097	-18.1	chrIV	11338169	11338189
Ctr-21ur-08510	.(((((((((.(((.&.))).))))))))).	1	15	1077	1091	-18	chrIV	1952818	1952798
Ctr-21ur-01652	.(((((((.(((((.&.))))).))))))).	1	15	57	71	-17.9	chrIV	651445	651465
Ctr-21ur-03857	.((((((((.(((((.&.))))).)))))))).	2	17	1091	1106	-17.4	chrIV	1094469	1094489
Ctr-21ur-11138	((((((((.(((.(.&.).))).)))))))).	1	15	487	502	-17	chrIV	2478849	2478869
Ctr-21ur-11971	.(((((((((..((.&.))..))))))))).	2	16	982	996	-17	chrIV	2638619	2638599
Ctr-21ur-06098	.((((((((((.((.&.)).)))))))))).	1	15	220	234	-16.9	chrIV	1513626	1513606
Ctr-21ur-20675	.(((((((((..((.&.))..))))))))).	2	16	86	100	-16.7	chrIV	10349124	10349144
Ctr-21ur-20002	.(((((((((.(((.&.))).))))))))).	2	16	644	658	-16	chrIV	10130338	10130318
Ctr-21ur-17953	.((((((((..(((.&.)))..)))))))).	2	16	549	563	-15.9	chrIV	4537791	4537811
Ctr-21ur-09514	(((((((.(((.((((.(.&.).)))).))).))))))).	1	19	318	337	-15.9	chrIV	2150642	2150662
Ctr-21ur-18919	.(((((((((..((.&.))..))))))))).	2	16	374	388	-15.8	chrIV	9825307	9825327
Ctr-21ur-21891	.((((((((..((((.&.))))..)))))))).	2	17	8	23	-15.7	chrIV	10947358	10947338
Ctr-21ur-00742	.(((((((..((((.&.))))..))))))).	2	16	781	795	-15.7	chrIV	485220	485240
Ctr-21ur-17078	.((((((((((..((((.&.))))..)))))))))).	1	18	435	452	-15.5	chrIV	4024138	4024118
Ctr-21ur-13090	.((((((((((.(((.&.))).)))))))))).	2	17	524	539	-15.3	chrIV	2885873	2885893
Ctr-21ur-06917	.(((((((((((((.&.))))))))))))).	1	15	1218	1232	-15.3	chrIV	1634322	1634342
Ctr-21ur-09489	(((((((...(((((((.&.)))))))...))))))).	1	18	366	384	-15.2	chrIV	2137938	2137918
Ctr-21ur-06828	((((((((.(((((.&.))))).)))))))).	1	15	119	134	-15.1	chrIV	1620853	1620873
Ctr-21ur-18919	.(((((((.((((((.&.)))))).))))))).	1	16	1316	1331	-15	chrIV	9825307	9825327
Ctr-21ur-22193	.(((((((.((.((.&.)).)).))))))).	2	16	445	459	-15	chrIV	11002427	11002407
Ctr-21ur-25422	.((((((((((.(((((.&.))))).)))))))))).	2	19	1254	1271	-14.9	chrIV	11554665	11554645
Ctr-21ur-06987	.((((((((.((((.&.)))).)))))))).	1	15	1022	1036	-14.9	chrIV	1643134	1643154

## Sheet: Top_candidate_complementarity
id	piRNA_alignment_start	piRNA_alignment_end	slow-1_alignment_start	slow-1_alignment_end	alignment	alignment_stretch_length	chromosome	genomic_start	genomic_end
Ctr-21ur-06917	2	14	1231	1219	|||||||||||||	13	chrIV	1634322	1634342
Ctr-21ur-26024	1	13	590	578	||||||||	12	chrIV	11633802	11633822
Ctr-21ur-20002	1	13	784	772	|||||||||	12	chrIV	10130338	10130318
Ctr-21ur-08544	2	12	243	233	|||||||||||	11	chrIV	1957229	1957209
Ctr-21ur-07896	1	12	126	115	||||||||	11	chrIV	1760822	1760802
Ctr-21ur-05742	2	12	1326	1316	|||||||||||	11	chrIV	1463445	1463465
Ctr-21ur-02584	2	12	1075	1065	|||||||||||	11	chrIV	835458	835438
Ctr-21ur-23193	2	12	1186	1176	|||||||||||	11	chrIV	11191569	11191549
Ctr-21ur-14538	2	12	1080	1070	|||||||||||	11	chrIV	3287108	3287088
Ctr-21ur-13758	2	12	1444	1434	|||||||||||	11	chrIV	3143913	3143893
Ctr-21ur-12995	2	12	442	432	|||||||||||	11	chrIV	2871484	2871464
Ctr-21ur-08072	2	11	17	8	||||||||||	10	chrIV	1841625	1841645
Ctr-21ur-06157	1	11	1442	1432	||||||||	10	chrIV	1521304	1521324
Ctr-21ur-03169	2	11	828	819	||||||||||	10	chrIV	972671	972691
Ctr-21ur-25407	2	11	1198	1189	||||||||||	10	chrIV	11552748	11552768
Ctr-21ur-02515	2	11	681	672	||||||||||	10	chrIV	817086	817066
Ctr-21ur-23819	1	12	325	314	||||||||||	10	chrIV	11289637	11289657
Ctr-21ur-23780	2	11	1224	1215	||||||||||	10	chrIV	11283395	11283415
Ctr-21ur-02310	2	11	826	817	||||||||||	10	chrIV	786740	786720
Ctr-21ur-23131	2	11	32	23	||||||||||	10	chrIV	11163720	11163740
Ctr-21ur-22494	1	12	1065	1054	||||||||||	10	chrIV	11050905	11050885
Ctr-21ur-20717	2	11	1274	1265	||||||||||	10	chrIV	10360817	10360837
Ctr-21ur-19612	1	11	651	641	||||||||||	10	chrIV	10020700	10020680
Ctr-21ur-19319	2	11	476	467	||||||||||	10	chrIV	9950456	9950436
Ctr-21ur-17634	1	11	590	580	||||||||	10	chrIV	4329369	4329389
Ctr-21ur-17078	2	11	451	442	||||||||||	10	chrIV	4024138	4024118
Ctr-21ur-16646	2	11	880	871	||||||||||	10	chrIV	3757187	3757207
Ctr-21ur-16579	2	11	113	104	||||||||||	10	chrIV	3735840	3735860
Ctr-21ur-01540	2	11	959	950	||||||||||	10	chrIV	625431	625451
Ctr-21ur-14975	2	11	558	549	||||||||||	10	chrIV	3358990	3358970
Ctr-21ur-12566	2	11	528	519	||||||||||	10	chrIV	2770575	2770555
Ctr-21ur-12223	2	11	1191	1182	||||||||||	10	chrIV	2714281	2714261
Ctr-21ur-12188	1	11	127	117	||||||||	10	chrIV	2704729	2704749
Ctr-21ur-10569	2	11	430	421	||||||||||	10	chrIV	2381940	2381960
Ctr-21ur-10202	2	11	628	619	||||||||||	10	chrIV	2264065	2264045
Ctr-21ur-09620	2	11	1191	1182	||||||||||	10	chrIV	2176681	2176701
