# Supplementary material for: Selfish conflict underlies RNA-mediated parent-of-origin effects
Source: Nature. 2024 Mar 6;628(8006):122–9. doi: 10.1038/s41586-024-07155-z (PMC10990930; doi:10.1038/s41586-024-07155-z)
Supplement: Supplementary file 4 — Summary of PRG-1.1 and PRG-1.1 sRNA data. [file 41586_2024_7155_MOESM4_ESM.xlsx]

## Sheet: prg_KOs_and_IPs_table
piRNA	IP_prg.1.1_1	IP_prg.1.1_2	IP_prg.1.1_3	IP_prg.1.2_1	IP_prg.1.2_2	IP_prg.1.2_3	IP_basemean	IP_log2FC	IP_pvalue	IP_padj	wt_EG6180_1	wt_EG6180_2	wt_EG6180_3	prg.1.1_KO_1	prg.1.1_KO_2	prg.1.1_KO_3	prg.1.2_KO_1	prg.1.2_KO_2	prg.1.2_KO_3	KO_basemean	KO_log2FC	KO_pvalue	KO_padj
Ctr-21ur-00001	9	2	0	0	10	9	2.09654	-0.676827788547334	0.672800487758218	NA	4	17	5	6	4	8	2	2	2	5.48993	1.33216	0.181456	NA
Ctr-21ur-00002	43	2	0	1	6	18	3.97691	0.446569341785477	0.729936000624946	NA	2	21	13	8	5	8	5	8	14	7.74919	-0.527435	0.452377	0.680910556313991
Ctr-21ur-00003	1	0	0	0	1	0	0.140123	0.626308648835276	0.875165375208117	NA	5	46	13	10	12	22	21	17	33	18.2873	-0.990498	0.0881312	0.251816390510667
Ctr-21ur-00004	26	11	4	2	11	13	13.8717	1.49793751463118	0.113189080972422	0.486941789954121	1	22	7	3	5	7	2	8	10	5.46238	-0.488487	0.569567	NA
Ctr-21ur-00005	0	0	0	0	0	0	0	NA	NA	NA	4	25	7	9	7	9	13	8	9	10.125	-0.634533	0.386209	0.624885355032921
Ctr-21ur-00006	0	0	0	0	0	0	0	NA	NA	NA	2	19	9	15	6	5	19	8	5	9.98382	-0.817664	0.309484	0.55220234747441
Ctr-21ur-00007	0	0	0	0	0	0	0	NA	NA	NA	1	20	6	6	8	4	6	7	9	6.39789	-0.423361	0.603281	0.790896367086511
Ctr-21ur-00008	51	18	0	1	5	17	6.14014	1.54127505529324	0.1443750050542	NA	2	10	21	18	7	6	5	6	11	8.30924	0.3377	0.651703	0.821400185404972
Ctr-21ur-00009	332	270	9	27	197	193	107.072	0.765857177340944	0.180237542793741	0.578685440303202	62	484	300	292	238	411	206	367	342	265.8	-0.178292	0.502682	0.721812793031078
Ctr-21ur-00010	731	492	27	135	237	336	242.442	0.734128202310536	0.187567995226316	0.58644075424406	67	618	286	259	232	352	265	298	350	272.125	-0.4045	0.22179	0.456477654442066
Ctr-21ur-00011	218	47	0	5	44	105	26.7859	0.554997690897225	0.456991724869248	0.791585380726	12	35	43	66	15	86	14	37	30	33.4433	0.784935	0.118013	0.306090673944501
Ctr-21ur-00012	39	12	0	1	6	9	4.55935	1.43558820005535	0.212708022612174	NA	1	25	7	4	9	1	6	6	5	5.97508	-0.38064	0.686759	NA
Ctr-21ur-00013	0	0	0	0	2	0	0.196749	-0.641828002099153	0.871747816780098	NA	3	30	17	21	19	36	42	33	16	23.8872	-0.738128	0.189666	0.414883194337184
Ctr-21ur-00014	14	23	0	7	16	10	8.10701	-0.0222865066181957	0.983056098831464	NA	5	17	16	19	9	9	2	9	10	9.93589	0.764774	0.278062	0.520395217293034
Ctr-21ur-00015	9	5	0	3	4	11	3.08197	-0.459639434999975	0.725655915386935	NA	423	3077	1665	1460	1682	2172	1353	2205	2972	1710.52	-0.453899	0.134536	0.332868339234043
Ctr-21ur-00016	7	15	0	1	9	6	3.72704	0.764222515553529	0.562606035665465	NA	1	16	6	3	11	5	4	9	9	6.16516	-0.217629	0.794465	0.905222552344047
Ctr-21ur-00017	237	102	0	4	77	102	37.1104	0.78878230238723	0.295733195700259	0.682994533726188	6	46	40	10	18	20	16	45	46	23.5899	-1.24203	0.00766876	0.0435484697712174
Ctr-21ur-00018	34	16	0	4	25	44	9.7134	-0.524546599380928	0.550760294661702	NA	2	18	6	7	5	9	8	13	12	8.02011	-0.875329	0.212119	0.444022929304655
Ctr-21ur-00019	0	0	0	0	0	1	0.0543676	0.422445759711429	0.916350383687875	NA	3	14	14	10	10	17	16	21	16	12.9755	-0.7963	0.166813	0.382203220523409
Ctr-21ur-00020	0	0	0	0	0	0	0	NA	NA	NA	2	41	26	16	6	21	20	16	14	15.0745	-0.652241	0.276675	0.519004192828957
Ctr-21ur-00021	92	24	0	18	41	35	19.322	-0.463411059590387	0.556830070238431	0.843701552721355	1	26	13	4	4	6	4	9	15	6.83493	-1.12302	0.148793	0.355709713891743
Ctr-21ur-00022	13	12	0	2	8	7	3.92701	0.524082362941613	0.66848147238877	NA	3	18	5	11	5	7	2	3	3	5.79071	1.34054	0.143813	NA
Ctr-21ur-00023	15	38	0	2	25	13	9.22981	0.702187628330848	0.506274535816755	NA	2	12	11	16	10	14	7	9	7	8.93827	0.564095	0.389994	0.628416838238172
Ctr-21ur-00024	23	49	0	4	54	23	15.0532	0.0600086187545683	0.950065069597208	0.98834082978863	5	67	21	41	15	26	13	21	27	21.7037	0.231667	0.657457	0.825686684780843
Ctr-21ur-00025	170	120	0	19	90	178	47.4303	0.00750969590285259	0.99109500688301	0.997990617221227	36	361	212	218	154	243	97	181	200	160.515	0.185245	0.490594	0.712452562845674
Ctr-21ur-00026	23	12	0	0	3	5	3.01367	2.20579867836145	0.124024080588966	NA	1	40	13	9	6	9	2	11	4	7.2909	0.406607	0.612778	0.796512164643171
Ctr-21ur-00027	0	0	0	0	0	0	0	NA	NA	NA	2	15	6	7	1	7	6	3	6	5.37159	-0.421843	0.643717	NA
Ctr-21ur-00028	29	10	0	0	7	10	3.68175	1.18006342571577	0.364142710287164	NA	3	28	12	12	7	8	4	8	4	8.06223	0.584235	0.430851	0.662351365624087
Ctr-21ur-00029	68	16	1	3	20	17	11.0341	0.837878425605109	0.315152878877778	NA	1	15	13	2	5	6	7	15	10	6.89464	-1.46644	0.0568816	0.186180396561772
Ctr-21ur-00030	0	0	0	0	0	0	0	NA	NA	NA	2	22	12	6	3	20	21	15	6	11.2539	-1.15316	0.126468	0.320140361179886
Ctr-21ur-00031	0	0	0	0	0	0	0	NA	NA	NA	2	19	6	20	12	17	17	16	14	13.1127	-0.258878	0.669115	0.832889215080841
Ctr-21ur-00032	0	0	0	0	0	0	0	NA	NA	NA	1	11	11	15	12	18	23	7	7	11.9179	-0.297205	0.682004	0.840196154839448
Ctr-21ur-00033	0	0	0	0	0	0	0	NA	NA	NA	2	14	9	12	9	4	13	3	2	7.87655	-0.0572529	0.949577	0.978691557390936
Ctr-21ur-00034	34	5	0	7	11	25	7.03588	-0.74874346067284	0.461461845562179	NA	1	18	12	9	4	6	3	10	8	6.11376	-0.261556	0.736038	NA
Ctr-21ur-00035	107	49	2	8	45	54	25.2728	0.564956869365749	0.382842840380515	0.743734628847589	5	60	52	30	15	25	9	22	30	21.5853	0.0667293	0.886163	0.950406031826998
Ctr-21ur-00036	956	511	19	134	671	792	303.501	-0.1065401658072	0.825371856396213	0.953612996849436	41	363	272	241	139	213	65	197	173	156.934	0.338795	0.213378	0.445767216649507
Ctr-21ur-00037	1273	428	15	51	535	1019	266.207	0.156912436967841	0.774174557826611	0.937221826264934	217	1985	1140	855	752	1160	435	1094	892	800.885	0.0520794	0.832205	0.924720073200524
Ctr-21ur-00038	68	17	4	5	24	49	20.6998	0.564012845481462	0.452139888653108	0.78869666165916	2	29	39	30	26	31	21	37	27	23.2411	-0.153095	0.738686	0.872671303639089
Ctr-21ur-00039	930	163	53	26	57	356	211.458	2.29815211610505	0.000700180469777068	0.0277679478738393	53	254	317	248	142	229	190	283	386	213.678	-0.683525	0.0255637	0.105895666538434
Ctr-21ur-00040	0	0	0	0	0	0	0	NA	NA	NA	3	37	24	26	19	27	16	36	55	23.0433	-0.686194	0.122762	0.314071539938413
Ctr-21ur-00041	0	0	0	0	0	0	0	NA	NA	NA	2	24	14	8	14	17	12	11	18	11.8744	-0.302667	0.619767	0.801438815153769
Ctr-21ur-00042	72	27	0	13	20	21	14.2061	0.131291171032799	0.877662016717699	0.970255786786079	2	23	13	8	2	7	9	8	16	8.34581	-1.24724	0.0867414	0.249238348087034
Ctr-21ur-00043	5	14	2	1	2	7	7.33768	2.22733283767673	0.0645588419609014	NA	2	25	16	6	7	9	7	12	11	8.75104	-0.629273	0.344932	0.586531138476485
Ctr-21ur-00044	28	7	0	6	75	72	15.5193	-2.26684948481262	0.00775407188690701	0.127312303543713	28	92	86	69	48	58	2	5	4	41.4511	3.87139	3.16003e-10	7.92706239866819e-08
Ctr-21ur-00045	40	12	4	1	12	17	14.5308	1.62825999647528	0.0740015022151	0.407668989881399	6	18	7	9	5	5	4	8	5	7.98236	0.000327491	0.999684	0.999898173374629
Ctr-21ur-00046	112	36	3	14	78	122	35.2313	-0.425017992733264	0.479811530017426	0.80233503885531	4	24	28	16	10	23	10	9	24	14.2775	-0.0556831	0.921853	0.966869954510608
Ctr-21ur-00047	29	6	0	6	2	30	5.97237	-0.531004539808221	0.644747096079401	NA	1	7	18	8	5	6	6	3	5	5.67813	0.112619	0.897652	NA
Ctr-21ur-00048	17	12	0	1	9	22	4.64278	0.141839010499343	0.901940535568801	NA	2	10	11	8	5	8	0	6	4	5.00892	1.03561	0.255749	NA
Ctr-21ur-00049	0	0	0	0	1	0	0.0983744	0.0535168722210597	0.989347735010884	NA	4	42	25	23	18	25	5	19	36	17.8619	0.0878035	0.867337	0.942241204053429
Ctr-21ur-00050	0	1	0	0	0	0	0.123875	2.45331955528117	0.539663671958729	NA	1	37	12	18	15	19	24	14	11	15.2101	-0.357218	0.587138	0.781339239871292
Ctr-21ur-00051	0	0	0	0	0	0	0	NA	NA	NA	1	19	10	7	5	20	17	15	11	10.5404	-0.888875	0.191663	0.417695038650306
Ctr-21ur-00052	0	0	0	0	0	0	0	NA	NA	NA	4	34	13	21	15	26	18	12	10	15.879	0.222091	0.712961	0.858153000377691
Ctr-21ur-00053	0	0	0	0	0	0	0	NA	NA	NA	1	16	7	2	0	12	7	3	6	4.96831	-0.808146	0.430915	NA
Ctr-21ur-00054	0	0	0	0	0	0	0	NA	NA	NA	6	34	14	10	15	21	21	24	8	16.8927	-0.559016	0.381031	0.620163061150804
Ctr-21ur-00055	0	0	0	0	0	0	0	NA	NA	NA	3	20	14	7	12	15	22	15	10	13.2444	-0.879444	0.182989	0.4053915117424
Ctr-21ur-00056	35	12	1	7	15	27	10.6731	-0.179230660275268	0.829349117584742	NA	3	16	6	7	4	7	2	4	6	5.5853	0.428536	0.622495	NA
Ctr-21ur-00057	91	38	0	8	15	33	14.6969	0.841405832022249	0.290923808754696	0.67946999501721	3	41	23	23	17	24	12	46	18	19.1175	-0.35744	0.47906	0.70293268231478
Ctr-21ur-00058	30	12	0	1	1	9	3.69174	1.87405373506235	0.153713977654974	NA	5	9	12	7	9	7	4	7	7	7.9518	0.239102	0.761953	0.886498360780161
Ctr-21ur-00059	32	6	0	0	7	9	3.25713	1.05130831083298	0.442079839125119	NA	3	11	15	8	4	3	3	10	7	6.46498	-0.495794	0.543147	0.75147632409129
Ctr-21ur-00060	36	24	0	0	6	17	5.99043	1.66934516321481	0.140218467052853	NA	4	16	8	3	5	7	4	14	4	7.00279	-0.688174	0.40791	0.643371600842569
Ctr-21ur-00061	18	7	3	2	16	14	11.3623	0.59172070978478	0.554355656525752	NA	373	4662	1624	2551	2425	3177	1926	2915	4067	2320.09	-0.302373	0.345117	0.586748171388004
Ctr-21ur-00062	0	0	0	0	0	0	0	NA	NA	NA	4	17	6	10	6	16	9	9	11	9.62268	-0.181008	0.795886	0.905668287175812
Ctr-21ur-00063	1	0	0	0	0	0	0.0417485	1.83877911756053	0.647443810906479	NA	2	25	7	17	11	11	15	12	18	12.2111	-0.474142	0.457888	0.685016616403684
Ctr-21ur-00064	23	14	0	1	8	12	4.49897	0.876745318448109	0.448202790001357	NA	1	32	12	7	6	14	15	22	17	11.7377	-1.29005	0.0410311	0.148690251227153
Ctr-21ur-00065	104	36	0	13	21	39	17.7339	0.374210634108374	0.629418961983959	0.87543149055429	4	13	9	8	5	12	8	18	21	10.4505	-1.09209	0.0918955	0.259043763574663
Ctr-21ur-00066	85	29	5	2	11	34	21.9325	1.91657506216611	0.0120916101072887	0.167765188257952	6	56	34	14	18	26	18	32	38	23.1287	-0.772402	0.089833	0.255066515051164
Ctr-21ur-00067	13	9	0	4	5	7	3.99047	0.0886571132047962	0.942561937203449	NA	3	42	21	11	13	17	16	14	21	15.1312	-0.578316	0.306092	0.548498806380737
Ctr-21ur-00068	11	3	0	2	1	3	1.82255	0.603037105468152	0.717337106698361	NA	1	12	13	3	2	7	2	8	7	4.63496	-0.668199	0.455632	NA
Ctr-21ur-00069	72	26	8	4	25	56	31.0001	1.3500038931497	0.0814991756172123	0.424912090620671	1	34	26	10	23	31	20	27	32	19.3161	-0.513519	0.335285	0.576441712777442
Ctr-21ur-00070	18	13	0	1	5	11	3.81686	1.01246116467585	0.410789631393599	NA	5	14	14	7	4	11	6	20	9	9.64161	-0.854931	0.223284	0.458135539115783
Ctr-21ur-00071	49	40	3	4	8	18	16.9051	1.97023923987144	0.0129083464625931	0.173410459339948	5	19	19	12	6	9	14	16	12	12.3095	-0.929805	0.142007	0.345037459229552
Ctr-21ur-00072	42	18	0	3	11	24	7.46544	0.558268678469489	0.55556379509988	NA	2	6	32	9	5	18	10	25	20	11.9659	-1.01259	0.133532	0.331144691689655
Ctr-21ur-00073	98	41	2	4	20	24	18.3552	1.52363280844441	0.0311770347864037	0.274906797885749	10	66	40	19	23	52	22	42	54	32.0755	-0.532968	0.217939	0.451571663355001
Ctr-21ur-00074	2	0	0	2	3	7	1.48941	-2.21606192584392	0.235122591371278	NA	2	14	23	21	6	13	1	0	3	7.26447	3.11412	0.00194313	0.0152789711422151
Ctr-21ur-00075	0	0	0	0	0	0	0	NA	NA	NA	1	15	13	6	7	8	7	11	5	6.90491	-0.354235	0.636384	0.811107594018059
Ctr-21ur-00076	0	0	0	0	0	0	0	NA	NA	NA	4	18	9	8	6	12	11	9	3	9.03021	-0.25846	0.737837	0.872381135825974
Ctr-21ur-00077	0	0	0	0	0	0	0	NA	NA	NA	3	48	15	26	15	26	20	26	14	18.6768	-0.152309	0.783438	0.898694296934821
Ctr-21ur-00078	1269	303	30	51	345	503	237.203	0.941805197068807	0.0587458128351302	0.369562453301041	24	164	155	70	77	104	124	151	189	108.376	-1.12726	0.000547195	0.00575668406633516
Ctr-21ur-00079	43	17	0	3	10	25	7.33931	0.549199379254349	0.564862281622824	NA	1	20	7	2	3	2	6	8	5	4.96564	-1.65704	0.0855955	NA
Ctr-21ur-00080	12	6	0	0	1	1	1.39697	2.97963765925374	0.129107923602156	NA	4	28	22	11	13	13	5	9	7	10.7657	0.672823	0.289388	0.532564540157102
Ctr-21ur-00081	828	1105	101	709	1478	1411	877.259	-0.295475178301594	0.652732507961944	0.88709741721926	25681	121729	87151	57333	74620	88064	85330	102346	107062	81027	-0.674216	0.0627584	0.199821446182361
Ctr-21ur-00082	32	28	0	1	30	29	9.69744	0.223406550449309	0.818924878131158	NA	4	17	20	6	7	6	3	15	8	8.4866	-0.493872	0.495503	0.716173412895906
Ctr-21ur-00083	6	3	0	2	3	3	1.81055	-0.115204347680923	0.943263268206742	NA	1	19	10	5	4	10	4	7	3	5.45034	0.169313	0.841076	NA
Ctr-21ur-00084	57	24	2	0	17	10	12.021	1.83768184414279	0.0453450795178518	0.330345383563828	1	18	4	3	1	7	5	8	7	4.87248	-1.18214	0.205113	NA
Ctr-21ur-00085	42	22	0	5	10	14	8.0491	0.783234039824549	0.410572355810894	NA	3	43	23	9	12	22	19	17	24	16.4739	-0.789283	0.15506	0.365351358369401
Ctr-21ur-00086	30	19	0	3	6	7	5.67221	1.29482807617363	0.234588964189875	NA	2	19	11	7	5	11	5	15	11	7.99498	-0.59489	0.380816	0.620091574316047
Ctr-21ur-00087	3	2	0	3	5	7	2.34076	-1.52640975569442	0.301739509552797	NA	8	44	22	22	16	20	1	3	4	13.8444	2.74707	0.000221284	0.00281375222991978
Ctr-21ur-00088	15	8	0	2	4	8	3.17588	0.566563635630809	0.661372967368403	NA	1	21	9	11	3	9	1	11	7	5.9673	0.192996	0.816114	NA
Ctr-21ur-00089	89	41	0	0	42	43	15.264	0.62981584003197	0.503834779844547	0.813839863861274	1	16	9	4	3	1	1	8	8	4.27336	-1.04604	0.294767	NA
Ctr-21ur-00090	21	8	0	4	6	5	4.19023	0.281959589794439	0.816932819817946	NA	2	21	12	4	9	14	9	19	10	9.68623	-0.695646	0.295483	0.538716067315745
Ctr-21ur-00091	34	10	0	2	7	8	4.51197	0.964178683109862	0.400363152369663	NA	4	12	9	3	8	9	4	10	8	7.43577	-0.252004	0.747964	0.878373053239153
Ctr-21ur-00092	51	23	0	3	30	26	10.4384	0.189022507523793	0.831235492398187	NA	1	36	16	6	9	12	8	15	12	9.8769	-0.554074	0.403709	0.639705401540339
Ctr-21ur-00093	45	34	0	3	11	16	9.13774	1.34149629051882	0.146632108348485	NA	3	38	24	11	20	19	5	31	25	15.8408	-0.272865	0.625878	0.806152989975024
Ctr-21ur-00094	15	9	0	7	3	7	4.97254	-0.279261866924943	0.820258639083483	NA	2	18	16	4	1	3	6	6	7	5.86393	-1.54192	0.0830553	NA
Ctr-21ur-00095	126	18	5	5	57	108	31.9253	0.160433714891188	0.826077522663929	0.953743575218516	2	8	16	5	3	4	2	2	4	4.39329	0.39622	0.689219	NA
Ctr-21ur-00096	60	38	0	7	9	11	11.2513	1.2997834134688	0.159713742011591	NA	2	13	12	5	6	14	9	14	15	8.99662	-0.85204	0.192689	0.418870094090294
Ctr-21ur-00097	74	22	0	1	11	31	8.94725	1.11612075020499	0.23854897906396	NA	2	11	17	9	5	13	3	7	15	7.56067	-0.0422379	0.953378	0.980777081357758
Ctr-21ur-00098	8	4	0	4	9	7	3.55586	-1.05978964743257	0.402974022414174	NA	3	33	22	15	5	23	19	18	19	15.2542	-0.776538	0.173245	0.392138417224537
Ctr-21ur-00099	48	18	1	1	11	25	9.26622	1.06027996572248	0.232942767237704	NA	4	22	10	9	7	11	7	17	14	10.3316	-0.649442	0.308369	0.551185600797951
Ctr-21ur-00100	47	25	0	1	3	12	6.37168	2.19958020455678	0.0405947162176551	NA	3	19	11	5	8	9	7	8	9	8.14231	-0.338646	0.635977	0.810914552954909
Ctr-21ur-00101	33	8	0	2	12	16	5.14929	0.166875635245467	0.877732174349836	NA	6	32	8	13	6	12	6	18	9	11.4106	-0.258473	0.707699	0.855119113975128
Ctr-21ur-00102	17	6	0	0	7	6	2.4678	0.805774306347737	0.590649196164627	NA	2	15	6	5	5	5	6	3	4	5.39106	-0.121877	0.89191	NA
Ctr-21ur-00103	12	4	0	2	9	4	2.82953	-0.287530960215347	0.83428370847073	NA	2	14	9	2	4	10	8	14	8	7.17744	-1.18877	0.122464	0.313761185434611
Ctr-21ur-00104	47	15	0	2	12	13	6.43778	0.904323092772336	0.370270463601182	NA	1	12	10	6	4	5	3	11	4	5.05828	-0.379742	0.655089	NA
Ctr-21ur-00105	71	18	0	4	12	17	8.75905	0.956755916123869	0.295085159431547	NA	6	29	12	7	9	6	7	9	12	10.5663	-0.487217	0.490248	0.712452562845674
Ctr-21ur-00106	16	9	0	7	12	24	6.82391	-0.993303033942054	0.320613429766314	NA	1	51	38	24	7	24	1	9	7	11.9053	1.55987	0.0251009	0.104487875031543
Ctr-21ur-00107	48	22	0	6	6	26	8.92361	0.607960811920705	0.518124306826973	NA	1	16	11	4	12	23	2	19	17	9.22861	-0.0045156	0.994981	0.997567468908054
Ctr-21ur-00108	40	20	0	4	2	14	6.56575	1.26601034039379	0.241213823344985	NA	2	15	12	7	8	15	20	22	16	12.6139	-1.28881	0.0328125	0.126557410419523
Ctr-21ur-00109	40	22	0	0	18	20	7.25327	0.818429504115797	0.444567565464739	NA	1	21	7	3	9	12	9	12	27	9.6118	-1.14919	0.105777	0.284221171028126
Ctr-21ur-00110	16	8	0	0	8	6	2.77217	0.835335518600678	0.563508013453641	NA	2	19	9	6	8	2	4	4	7	6.00222	0.0102647	0.990615	NA
Ctr-21ur-00111	32	13	0	2	7	11	4.9632	0.951028327195099	0.386413499965639	NA	3	31	12	7	12	16	17	8	20	13.0525	-0.699712	0.288046	0.531120180828536
Ctr-21ur-00112	144	25	2	17	86	91	33.1754	-0.512860506965593	0.420735057484759	0.769170669693987	3	23	12	7	1	9	1	8	8	6.35334	-0.151164	0.85829	0.937179915606102
Ctr-21ur-00113	210	76	4	12	169	99	53.4751	0.0200155410756297	0.975434214261424	0.995997605228587	4	76	47	21	25	31	11	38	23	23.712	0.00310133	0.994707	0.997487083776141
Ctr-21ur-00114	100	28	3	12	52	40	25.9932	0.155295598307602	0.819063208674016	0.95125462575745	2	20	12	4	11	11	5	13	10	8.36586	-0.202856	0.771932	0.892002629501332
Ctr-21ur-00115	466	77	2	43	93	131	65.416	0.224215118000026	0.719571625304238	0.915535975210052	3	20	39	12	22	20	7	21	25	15.7974	-0.00933169	0.986907	0.993830296062687
Ctr-21ur-00116	6	3	0	1	4	2	1.48945	0.249850219086801	0.885853664050035	NA	2	9	12	1	2	5	5	8	9	5.33261	-1.70009	0.0612107	NA
Ctr-21ur-00117	7	11	0	1	6	9	3.09952	0.548909484540382	0.684296940068988	NA	4	15	10	1	2	7	2	10	9	6.17641	-1.22022	0.176018	0.396093894944726
Ctr-21ur-00118	59	13	2	1	12	25	11.4306	1.17479110715675	0.174204048161716	0.571351521229722	4	26	17	28	7	14	7	11	7	11.8459	0.726105	0.262399	0.502510038269856
Ctr-21ur-00119	9	12	5	4	17	24	17.4305	0.891994943292452	0.368798907269483	0.736558994203804	30	51	25	43	25	12	17	16	40	34.8997	0.00954197	0.989003	0.994894119636711
Ctr-21ur-00120	2	2	0	0	4	8	1.15968	-0.585902301725222	0.767621497548753	NA	7	11	7	6	2	6	0	3	8	6.52111	0.281839	0.783349	0.898694296934821
Ctr-21ur-00121	461	410	4	48	486	207	155.528	0.101619787978932	0.88253995277999	0.971046587492593	42	632	209	154	186	243	108	194	217	179.693	0.0108819	0.97535	0.989210105533223
Ctr-21ur-00122	27	8	2	2	12	11	9.07922	0.794479046699899	0.411288607149469	NA	4	13	6	2	3	13	6	5	6	6.62232	-0.334057	0.706677	0.854344535056921
Ctr-21ur-00123	20	9	0	4	10	11	4.99206	-0.13520803591348	0.902281257946943	NA	5	25	17	23	10	8	7	18	12	12.7959	0.0375358	0.952269	0.980205279329984
Ctr-21ur-00124	101	20	3	5	13	30	18.1079	1.3231923007659	0.0720551687361087	0.403159262182601	3	9	18	2	4	7	7	4	6	6.45241	-0.749437	0.390751	0.629053955047355
Ctr-21ur-00125	29	3	0	0	4	13	2.68261	0.796235629723816	0.593876066804683	NA	1	22	5	10	3	10	2	7	11	5.97854	0.0598574	0.942948	NA
Ctr-21ur-00126	95	47	2	15	77	86	31.9675	-0.302260971763213	0.626854401987431	0.874571575728338	3	44	57	28	18	43	4	16	14	18.7456	1.23838	0.0170041	0.0786805535781637
Ctr-21ur-00127	239	77	3	41	236	238	77.3198	-0.893719040657886	0.103792968138753	0.470016435830588	12	144	76	94	57	114	12	39	28	50.9036	1.59458	1.52422e-05	0.000349137495648991
Ctr-21ur-00128	135	64	2	17	104	137	41.9024	-0.335701183093598	0.571472656787393	0.85104671268756	2	34	26	28	7	29	4	14	15	13.3422	0.775257	0.187636	0.411765696278421
Ctr-21ur-00129	63	21	3	6	7	13	15.496	1.63379757427853	0.0482118420447841	0.339042084071257	2	16	29	14	7	13	14	22	26	13.7499	-1.08066	0.0556993	0.183450123604278
Ctr-21ur-00130	105	40	0	5	27	56	16.8648	0.600490346518802	0.430994988127764	0.775608776766058	1	27	15	11	5	17	8	11	11	9.24852	-0.15663	0.812033	0.914497459888046
Ctr-21ur-00131	0	0	0	0	5	0	0.491872	-1.66318919258162	0.643626815195736	NA	2	30	0	2	8	2	3	16	12	6.92851	-1.20949	0.247372	0.48514042663722
Ctr-21ur-00132	17	10	0	2	6	6	3.59514	0.725953951365919	0.561155295117299	NA	4	30	12	6	6	14	7	22	24	11.9831	-1.17166	0.0585837	0.190352963734996
Ctr-21ur-00133	64	27	3	16	13	29	21.3921	0.430777370727518	0.584981794591445	0.857324862857295	1	14	14	0	5	3	4	18	5	5.69275	-1.76185	0.0666332	NA
Ctr-21ur-00134	45	11	0	1	9	21	5.6335	0.728883808420544	0.497372204192488	NA	1	10	14	8	1	7	2	8	9	5.12072	-0.410736	0.637764	NA
Ctr-21ur-00135	56	33	0	13	37	32	16.5518	-0.26502450114503	0.740456625300261	0.92469378806472	1	28	15	3	7	10	2	11	9	6.89372	-0.201326	0.798213	0.90720282873201
Ctr-21ur-00136	0	0	0	0	0	0	0	NA	NA	NA	4	37	17	15	11	17	37	31	20	20.8025	-1.44387	0.0110832	0.0571933470465626
Ctr-21ur-00137	28	23	0	3	12	24	7.59871	0.505446719012368	0.600074121808812	NA	3	26	41	17	11	28	22	21	17	18.0741	-0.483502	0.376338	0.616222903011026
Ctr-21ur-00138	18	12	0	0	4	18	3.61008	0.876020815300564	0.513457475551134	NA	2	21	7	1	2	4	3	8	11	5.34556	-1.79365	0.0574883	NA
Ctr-21ur-00139	130	70	3	11	38	59	31.739	0.942565384733345	0.124547747369868	0.503630345559567	2	27	26	12	3	14	12	31	10	12.3933	-1.13425	0.0733816	0.223246701633615
Ctr-21ur-00140	22	11	0	3	9	10	4.80545	0.317936478407975	0.775378880615679	NA	2	20	9	2	2	10	6	8	9	6.3778	-1.04503	0.206662	0.437308112807471
Ctr-21ur-00141	523	413	13	51	527	482	198.603	0.0840527120724281	0.88371018120826	0.971382519126358	55	612	257	216	174	275	151	308	229	213.857	-0.24656	0.420011	0.653337991845296
Ctr-21ur-00142	22	8	1	1	14	11	6.47599	0.401847732459215	0.698722025402724	NA	219	2121	969	1284	579	875	1062	805	823	889.106	-0.405495	0.318548	0.560916542131709
Ctr-21ur-00143	58	22	0	0	26	15	8.5199	0.818978634064123	0.438779137734388	NA	2	22	8	9	4	4	7	12	9	7.46027	-0.907759	0.230685	0.466571282332028
Ctr-21ur-00144	112	32	0	17	23	50	19.8276	0.0235040169014765	0.975663787464909	0.995997605228587	2	14	15	4	5	7	5	22	25	9.25933	-1.7615	0.00977853	0.0521589010436405
Ctr-21ur-00145	34	20	0	4	9	11	6.84078	0.862385594817601	0.391120064819468	NA	1	43	12	12	10	8	5	21	18	10.868	-0.572463	0.398129	0.634831509210885
Ctr-21ur-00146	68	28	3	37	65	57	35.988	-1.01509567181358	0.154650570803561	0.546980343471514	1	13	9	7	2	6	1	1	5	3.77725	0.914453	0.382446	NA
Ctr-21ur-00147	1	0	0	0	0	0	0.0417485	1.83877911756053	0.647443810906479	NA	10	13	35	12	9	20	29	21	18	20.4907	-1.19002	0.0692224	0.213866848502109
Ctr-21ur-00148	0	0	0	0	0	0	0	NA	NA	NA	15	112	57	37	28	57	38	56	63	45.7121	-0.612002	0.111833	0.295061704677527
Ctr-21ur-00149	0	0	0	1	1	0	0.463481	-1.1520070927301	0.734788843345999	NA	3	21	3	11	4	1	5	9	6	6.62542	-0.460968	0.620071	0.801651072793621
Ctr-21ur-00150	11	7	0	3	5	8	3.34849	-0.0339995488089623	0.978745000625251	NA	25	248	167	110	72	168	123	371	168	138.616	-1.11606	0.000475146	0.00515295204921813
Ctr-21ur-00151	8	2	1	3	6	19	5.52642	-1.04670326699717	0.371117873016812	NA	3	24	12	20	4	14	5	2	2	8.17831	1.65109	0.0499943	0.171024999796285
Ctr-21ur-00152	33	18	0	1	14	14	6.11094	0.803488142633715	0.4462209900287	NA	1	21	16	3	6	12	4	14	14	7.72794	-0.737549	0.307662	0.550282309912767
Ctr-21ur-00153	107	36	1	44	16	61	32.1078	-0.72766446515347	0.37806571071444	0.741643963638785	3	24	27	4	5	13	6	16	19	10.5163	-1.07097	0.0953146	0.2650957401714
Ctr-21ur-00154	6	6	0	3	6	5	2.95114	-0.360451243420471	0.791970968275282	NA	3	11	11	6	3	3	2	5	6	5.18117	-0.224056	0.804284	NA
Ctr-21ur-00155	9	11	0	6	7	11	5.21566	-0.472658822798001	0.682740659014546	NA	1	24	18	7	9	14	8	13	21	10.283	-0.652992	0.295333	0.538580873176606
Ctr-21ur-00156	1	0	1	0	1	3	2.52936	0.558243248174809	0.772828858179339	NA	29	166	82	106	45	60	97	79	102	82.9073	-0.746251	0.100367	0.274771097285778
Ctr-21ur-00157	5	3	0	4	6	9	3.12035	-1.3902401652427	0.295457564974204	NA	60	966	669	436	294	400	367	434	652	397.04	-0.59617	0.0514252	0.17416767587813
Ctr-21ur-00158	1	1	0	0	1	1	0.318365	0.980391840527823	0.764215214411712	NA	26	251	137	93	140	135	112	175	241	130.084	-0.642229	0.0638955	0.202251967813647
Ctr-21ur-00159	35	139	3	24	141	70	51.7972	-0.0267190019644925	0.973485994574452	0.9957400152165	942	15159	7797	4988	9121	12975	7627	15640	20988	9117.87	-0.824177	0.0145074	0.0698950313087291
Ctr-21ur-00160	19	8	0	0	12	9	3.45402	0.376933869683935	0.779146564668163	NA	1	22	6	8	6	5	6	3	9	6.14851	-0.160048	0.851116	NA
Ctr-21ur-00161	46	36	0	10	19	31	13.5855	0.220433717402686	0.792584975894635	0.941433068788976	6	20	13	6	4	12	6	9	19	10.2841	-0.842059	0.23291	0.46872301349875
Ctr-21ur-00162	32	15	0	1	7	18	5.22641	0.926018962847418	0.398778106303794	NA	4	20	13	5	10	8	6	17	18	10.3652	-0.888125	0.177938	0.398608537842072
Ctr-21ur-00163	0	0	0	0	0	0	0	NA	NA	NA	1	27	12	20	11	24	20	26	22	15.9685	-0.604173	0.259005	0.498746451503684
Ctr-21ur-00164	0	0	0	0	0	0	0	NA	NA	NA	2	18	5	11	8	13	10	21	6	9.6033	-0.445552	0.520972	0.735290058829976
Ctr-21ur-00165	0	0	0	0	0	0	0	NA	NA	NA	1	18	10	8	11	15	14	13	14	10.5259	-0.561591	0.376361	0.616222903011026
Ctr-21ur-00166	52	22	0	0	10	26	7.29346	1.18708881509733	0.261695310259048	NA	3	13	17	6	4	6	3	8	5	6.36031	-0.153237	0.848263	0.932656218582537
Ctr-21ur-00167	23	3	0	2	1	5	2.43227	0.983673558915633	0.517440677210935	NA	2	18	12	3	5	8	8	15	10	7.901	-1.25806	0.0799162	0.236093610228551
Ctr-21ur-00168	943	774	27	62	383	736	295.682	0.958778918620589	0.0683695499564628	0.393468941649295	119	845	609	466	385	618	492	615	746	495.887	-0.603146	0.0336619	0.12883382024325
Ctr-21ur-00169	759	541	19	210	283	476	271.391	0.13003391505388	0.822559019661298	0.952945882744283	84	696	396	286	261	529	390	699	616	393.872	-0.912474	0.00113249	0.0100831344415656
Ctr-21ur-00170	406	154	1	43	76	254	75.2381	0.214681134441102	0.731156889504759	0.919803037948672	15	121	79	42	15	76	39	155	78	57.6912	-1.24099	0.00260593	0.0191449952145675
Ctr-21ur-00171	1158	452	17	17	130	334	179.335	1.92766764961823	0.000327155581232611	0.0171984075282058	50	408	277	196	162	247	205	275	333	214.184	-0.666233	0.018513	0.0836112030784462
Ctr-21ur-00172	96	27	0	4	34	56	15.2022	0.208752904073275	0.792634178866988	0.941443817513444	6	35	16	23	10	17	13	20	10	15.571	-0.0499079	0.932397	0.971838311961587
Ctr-21ur-00173	13	27	8	8	32	27	29.2332	1.15436100701625	0.211524094650552	0.61227085471319	2334	17987	7867	7950	7809	12304	9486	11220	13885	9319.82	-0.581531	0.0809605	0.238117081196711
Ctr-21ur-00174	0	0	0	1	2	0	0.561855	-1.66452032940649	0.597199843349834	NA	14	101	51	50	56	80	53	73	101	59.0295	-0.490409	0.189974	0.415168564159576
Ctr-21ur-00175	93	35	3	19	37	85	30.0947	-0.143061101123878	0.822180570285949	0.952699059954747	1	24	4	10	8	12	1	6	8	6.29218	0.941135	0.265418	0.506004380039646
Ctr-21ur-00176	15	9	0	2	10	4	3.67253	0.313138702793871	0.805488699465701	NA	1	9	14	5	3	5	9	7	7	6.03373	-1.17192	0.158269	NA
Ctr-21ur-00177	171	103	5	49	56	89	59.2666	0.159460433574967	0.808011912140676	0.947363001379715	4	66	37	17	30	26	29	43	51	29.106	-0.895815	0.051397	0.174156866643123
Ctr-21ur-00178	40	20	4	2	11	20	15.9516	1.6450770097215	0.0521332052866886	0.350937447933305	5	10	8	1	3	8	6	7	4	6.57794	-0.866675	0.35371	0.595229215098205
Ctr-21ur-00179	0	0	0	0	0	0	0	NA	NA	NA	6	41	28	37	24	37	59	37	32	33.9674	-0.849674	0.0973722	0.268927509380287
Ctr-21ur-00180	0	0	0	0	0	0	0	NA	NA	NA	4	39	18	35	25	37	40	35	29	28.0519	-0.465432	0.340849	0.582211828658287
Ctr-21ur-00181	0	0	0	0	0	0	0	NA	NA	NA	5	35	36	39	17	21	35	26	48	27.41	-0.795315	0.10929	0.290501437594066
Ctr-21ur-00182	0	0	0	0	0	1	0.0543676	0.422445759711429	0.916350383687875	NA	9	45	20	18	19	26	17	25	38	22.8876	-0.518867	0.306257	0.548582934952465
Ctr-21ur-00183	53	11	0	0	8	14	5.12343	1.38011248367406	0.239684497716577	NA	5	21	9	2	3	10	3	6	6	6.9267	-0.245885	0.776004	0.894697958787746
Ctr-21ur-00184	78	23	0	0	11	16	8.0575	1.77824908468192	0.0822733703381816	NA	3	10	15	5	4	5	5	11	8	6.85222	-0.938148	0.227783	0.463385915535075
Ctr-21ur-00185	25	6	0	0	3	7	2.46266	1.58464737669803	0.295607376030806	NA	1	13	9	10	3	5	8	12	13	7.19823	-1.09083	0.137034	0.336799918925798
Ctr-21ur-00186	2	0	0	0	5	7	0.955942	-1.65267757808358	0.472777701281437	NA	2	14	16	13	3	13	0	0	1	5.2967	4.42871	0.00159742	NA
Ctr-21ur-00187	7	2	0	0	9	8	1.8603	-0.690830501168185	0.67847536947649	NA	3	21	22	26	13	23	0	2	1	10.0004	4.23825	2.88183e-05	0.000571017040666103
Ctr-21ur-00188	1	0	0	0	0	0	0.0417485	1.83877911756053	0.647443810906479	NA	8	55	14	17	11	12	10	8	12	15.1161	0.159887	0.806665	0.911725456254273
Ctr-21ur-00189	0	0	0	0	0	0	0	NA	NA	NA	3	32	22	20	7	15	14	6	7	12.2377	0.168761	0.803712	0.910004430226327
Ctr-21ur-00190	1	0	0	0	0	0	0.0417485	1.83877911756053	0.647443810906479	NA	2	24	8	14	8	5	18	9	4	10.1463	-0.673782	0.405051	0.640926887179739
Ctr-21ur-00191	0	0	0	0	0	0	0	NA	NA	NA	15	174	72	118	65	106	115	90	68	84.9611	-0.362991	0.41962	0.65314098152357
Ctr-21ur-00192	0	0	0	0	0	0	0	NA	NA	NA	11	56	16	39	29	21	22	32	28	27.8471	-0.0517848	0.925191	0.968444744780124
Ctr-21ur-00193	0	0	0	0	0	0	0	NA	NA	NA	3	35	22	21	21	21	24	28	23	20.1795	-0.49531	0.321502	0.563784153999332
Ctr-21ur-00194	0	0	0	0	1	0	0.0983744	0.0535168722210597	0.989347735010884	NA	2	15	12	3	7	5	3	9	8	6.10041	-0.466265	0.563143	NA
Ctr-21ur-00195	0	0	0	1	1	0	0.463481	-1.1520070927301	0.734788843345999	NA	6	32	13	17	20	16	26	30	29	21.1286	-0.897696	0.0994354	0.273039470093589
Ctr-21ur-00196	0	0	0	0	0	0	0	NA	NA	NA	3	15	6	12	18	9	4	10	34	11.5188	-0.220393	0.75979	0.885205408187095
Ctr-21ur-00197	0	0	0	0	0	0	0	NA	NA	NA	6	48	24	35	10	32	30	36	28	25.3734	-0.644867	0.19608	0.42371197390545
Ctr-21ur-00198	1	0	0	0	0	1	0.0961161	0.995237466085461	0.803525641648539	NA	2	19	22	17	17	13	17	40	15	16.2979	-0.748187	0.179401	0.400429018318825
Ctr-21ur-00199	0	0	0	0	0	1	0.0543676	0.422445759711429	0.916350383687875	NA	8	12	11	23	7	17	24	13	6	15.8934	-0.45754	0.554548	0.759805172918943
Ctr-21ur-00200	17	9	0	1	10	9	3.66275	0.350522451375078	0.777365264811529	NA	1	17	9	7	7	10	10	6	11	7.72787	-0.488159	0.503342	0.722394932876492
Ctr-21ur-00201	0	0	0	0	0	0	0	NA	NA	NA	1	17	15	5	15	12	11	7	10	9.3176	-0.0663005	0.927113	0.969631920483268
Ctr-21ur-00202	0	0	0	0	0	0	0	NA	NA	NA	2	23	6	18	9	12	12	9	5	9.9195	0.196529	0.787896	0.901438529691804
Ctr-21ur-00203	0	0	0	0	0	0	0	NA	NA	NA	2	17	5	1	6	9	4	3	1	4.81244	0.633682	0.542158	NA
Ctr-21ur-00204	0	0	0	0	0	0	0	NA	NA	NA	9	57	35	29	48	41	32	34	44	34.803	-0.0894294	0.846508	0.932038266273663
Ctr-21ur-00205	45	29	0	3	19	24	9.7403	0.671869833755014	0.452031683166178	NA	2	56	47	20	21	26	9	21	21	18.714	0.270715	0.588993	0.782565599556552
Ctr-21ur-00206	1	0	0	1	0	1	0.461223	-0.253907521544008	0.935629994014107	NA	15	233	106	25	37	56	33	80	120	60.8191	-1.08345	0.00692024	0.0404444842019602
Ctr-21ur-00207	0	0	0	0	0	0	0	NA	NA	NA	1	42	16	2	4	4	1	15	16	7.47377	-1.63652	0.0608162	0.19573604431516
Ctr-21ur-00208	1	2	0	0	1	1	0.44224	1.43436585426055	0.622670577477871	NA	23	393	197	42	61	61	51	124	200	97.754	-1.22885	0.00138884	0.0118081135135143
Ctr-21ur-00209	0	0	0	1	0	0	0.365107	-0.0962425606915706	0.98080489984778	NA	9	124	52	37	24	31	26	65	68	39.5425	-0.904925	0.0254285	0.105545627580359
Ctr-21ur-00210	1	0	0	0	1	0	0.140123	0.626308648835276	0.875165375208117	NA	6	137	65	35	48	41	31	99	96	49.827	-0.885461	0.0331387	0.127378434521304
Ctr-21ur-00211	2	0	0	0	0	1	0.137865	1.38408796580731	0.728428886522398	NA	7	65	68	34	19	34	48	65	67	40.1565	-1.30918	0.000672724	0.00673976168462006
Ctr-21ur-00212	18	15	0	1	10	8	4.39338	0.853129254687759	0.47515439891392	NA	1	18	7	9	2	7	7	7	6	5.98453	-0.500538	0.545916	NA
Ctr-21ur-00213	7	4	0	3	5	3	2.53803	-0.419501246490241	0.772992747413963	NA	3	13	9	2	6	2	0	3	2	4.17721	1.0959	0.34591	NA
Ctr-21ur-00214	52	13	0	0	12	33	6.75592	0.564107796881435	0.60628773949887	NA	6	67	36	27	25	38	21	16	34	25.7558	0.0773409	0.871094	0.943782121350606
Ctr-21ur-00215	1523	1087	41	257	503	815	477.13	0.633465790344211	0.226575869627568	0.626057687360596	105	940	639	375	338	614	566	817	765	514.285	-0.97529	0.000334393	0.0039326508891203
Ctr-21ur-00216	25	23	0	9	19	21	10.1896	-0.262815695623416	0.775368855733009	NA	280	1538	1337	1759	961	1430	1284	1700	2038	1280.95	-0.526135	0.08382	0.243917116272207
Ctr-21ur-00217	31	34	6	6	31	47	26.6583	0.850495644540918	0.287736032902418	0.677704963342565	326	3877	2122	2860	2066	2457	1793	3146	4135	2214.43	-0.437599	0.104115	0.28138262140766
Ctr-21ur-00218	0	0	0	0	0	0	0	NA	NA	NA	2	40	10	20	10	14	28	17	4	15.2747	-0.707062	0.346583	0.588214958374229
Ctr-21ur-00219	0	0	0	0	0	0	0	NA	NA	NA	2	20	4	14	5	9	10	11	7	8.4529	-0.326899	0.664159	0.829901342714732
Ctr-21ur-00220	0	0	0	0	0	0	0	NA	NA	NA	3	25	14	12	7	16	14	13	6	11.2398	-0.319387	0.629099	0.80759711404564
Ctr-21ur-00221	19	4	0	1	5	8	2.58064	0.469732551476783	0.73637031926253	NA	1	14	18	13	2	3	6	9	3	6.21359	-0.281032	0.751961	0.880861377807926
Ctr-21ur-00222	30	10	0	1	11	10	4.4821	0.653877810547431	0.573360105858552	NA	4	26	15	12	12	6	7	7	14	10.5521	-0.0193158	0.977351	0.990034076362279
Ctr-21ur-00223	2	1	0	1	1	1	0.72522	0.168745503304824	0.942023062317647	NA	137	1003	558	531	555	666	743	855	823	620.004	-0.745863	0.0278958	0.112708798975556
Ctr-21ur-00224	6	4	0	0	2	3	1.10584	1.39173772527496	0.493337472459738	NA	3	22	9	2	6	7	12	17	15	9.78202	-1.77507	0.0130227	0.0643241945467486
Ctr-21ur-00225	47	17	0	2	11	23	7.13083	0.732529708418865	0.449796974782293	NA	2	22	4	5	0	3	6	9	4	5.31195	-1.59404	0.1154	NA
Ctr-21ur-00226	133	42	4	3	14	39	24.2527	1.90215108250365	0.00540326160357196	0.103163576186766	10	31	35	11	13	27	12	31	28	20.7336	-0.649193	0.213715	0.44621957942324
Ctr-21ur-00227	62	28	0	3	6	20	8.82981	1.48550349390704	0.110002700689071	NA	2	9	22	16	5	16	6	21	8	9.82801	-0.111806	0.8695	0.9426887319206
Ctr-21ur-00228	54	31	3	1	9	17	14.9477	2.18977078775887	0.00775286154488022	0.127312303543713	3	29	15	10	6	3	2	9	8	7.63127	-0.0205836	0.978974	0.990512707682597
Ctr-21ur-00229	22	6	0	7	2	6	4.74041	-0.234001825994607	0.854503665150248	NA	2	18	18	11	10	12	11	14	15	10.9669	-0.491377	0.408677	0.643589985529061
Ctr-21ur-00230	4	0	0	2	24	7	3.63877	-3.08916976321704	0.0342249767081631	NA	4	27	19	11	9	7	1	0	1	7.42838	3.61058	0.0023372	0.0175957546323442
Ctr-21ur-00231	38	7	0	5	4	10	5.21627	0.411902944564223	0.72036327464112	NA	2	21	13	6	2	7	3	11	9	6.48122	-0.776694	0.31864	0.560918707750113
Ctr-21ur-00232	44	8	3	2	5	14	11.4896	1.729498718248	0.0670412201329857	0.39078933939232	4	11	8	5	4	5	1	15	12	6.87084	-0.98528	0.243425	0.480552198961628
Ctr-21ur-00233	0	0	0	0	0	0	0	NA	NA	NA	2	31	19	17	13	27	25	44	19	19.5341	-0.912622	0.0749598	0.226556345037334
Ctr-21ur-00234	0	0	0	0	0	0	0	NA	NA	NA	1	27	12	17	12	6	18	10	8	11.4162	-0.415479	0.573557	0.773022650245703
Ctr-21ur-00235	17	11	0	1	9	5	3.59466	0.803772466516716	0.529804344046225	NA	1	16	6	6	7	12	4	11	11	6.79044	-0.196339	0.788278	0.901537349815348
Ctr-21ur-00236	37	9	0	1	3	3	3.4829	2.18691762234125	0.100778023539637	NA	2	13	9	1	5	6	5	5	3	5.03827	-0.398188	0.671105	NA
Ctr-21ur-00237	26	16	0	2	15	13	5.98006	0.420903206215066	0.688142527830199	NA	3	23	12	4	9	12	10	17	11	10.2218	-0.815974	0.217171	0.450508990842628
Ctr-21ur-00238	22	3	1	2	9	3	5.29491	0.552741346075801	0.641270816223144	NA	2	21	11	8	10	10	7	10	6	8.31088	0.0812861	0.907437	0.960431837198683
Ctr-21ur-00239	29	14	2	3	10	13	10.1831	1.02360602610203	0.255294982772057	NA	3	43	18	8	14	18	12	22	12	14.0061	-0.403	0.496499	0.717118632134621
Ctr-21ur-00240	122	34	0	15	18	36	18.5096	0.41474631747507	0.603144767576422	0.865424995755871	4	37	38	17	14	26	10	25	18	17.213	-0.0694188	0.887143	0.95078780234845
Ctr-21ur-00241	191	47	0	8	95	150	34.2176	-0.308527167802189	0.667982600988008	0.893490299016197	2	27	33	17	8	23	9	17	10	12.8312	0.154024	0.789968	0.902244373821912
Ctr-21ur-00242	236	141	0	14	108	129	50.0683	0.448549219654815	0.51498084858815	0.819759724081591	8	142	66	36	39	69	39	105	96	54.165	-0.879773	0.0171919	0.0793221137716344
Ctr-21ur-00243	107	52	0	3	13	34	15.1313	1.61338111280698	0.045616411390151	0.331224026464379	2	66	38	9	13	20	5	23	20	15.3728	-0.269402	0.641313	0.814110541563947
Ctr-21ur-00244	94	25	0	15	12	31	15.3637	0.184997941250587	0.829820217481019	0.955157322002546	4	40	46	19	8	29	20	34	33	21.5624	-0.906605	0.0538216	0.179599943530517
Ctr-21ur-00245	74	12	0	2	5	22	6.99406	1.24852414974056	0.223614106760159	NA	3	11	17	9	7	18	5	13	19	9.95584	-0.286237	0.654721	0.823476594760982
Ctr-21ur-00246	38	28	2	0	10	12	11.1434	2.14910978307746	0.0209363668033445	NA	4	46	22	8	10	16	16	33	27	17.2687	-1.34726	0.0100833	0.0532788390067624
Ctr-21ur-00247	12	4	0	3	1	4	2.40764	0.294556930773754	0.847087026288994	NA	1	18	7	2	1	3	0	14	13	4.71253	-2.16054	0.0422215	NA
Ctr-21ur-00248	23	14	0	1	23	17	6.24643	-0.0951426295346656	0.929781536088819	NA	4	15	13	7	7	13	1	5	3	6.88611	1.45296	0.0839696	0.244160127268084
Ctr-21ur-00249	47	13	0	6	4	11	6.75473	0.724390611252533	0.496621450367274	NA	4	20	11	3	3	2	6	13	18	8.3086	-2.30868	0.00440139	0.0285880241354921
Ctr-21ur-00250	102	51	0	7	14	27	15.9769	1.33288672269638	0.0928709900889041	0.448737900255414	5	21	36	14	16	33	16	46	45	22.7282	-0.913433	0.0549601	0.182082252925228
Ctr-21ur-00251	33	27	0	14	43	37	16.0755	-0.866448477491221	0.290454474986355	0.67946999501721	24	32	7	41	10	12	12	21	32	26.5697	-0.192054	0.862785	0.939428070313945
Ctr-21ur-00252	8	4	3	5	9	13	10.9256	0.174109770673799	0.874827332499905	NA	11	14	5	16	6	6	10	11	22	13.8902	-0.805315	0.326174	0.568662817129325
Ctr-21ur-00253	52	7	0	2	17	12	6.09303	0.375281939159343	0.727291976138517	NA	2	30	13	6	5	12	5	9	8	7.84937	-0.165821	0.81712	0.917376884281492
Ctr-21ur-00254	9	2	0	1	4	5	1.65393	-0.0247027236679395	0.988004929216311	NA	93	568	348	327	209	306	340	431	384	314.947	-0.748522	0.0264718	0.108512365850323
Ctr-21ur-00255	11	8	0	2	8	10	3.51111	-0.0486503341494264	0.968715482792151	NA	192	2163	1204	960	898	1115	774	1221	1783	987.571	-0.49786	0.0692949	0.214013988334385
Ctr-21ur-00256	76	72	2	1	53	40	24.2978	1.06036961957101	0.192022546661512	0.592155810735999	2	25	10	5	8	17	3	18	17	9.30332	-0.427882	0.5332	0.743647823924337
Ctr-21ur-00257	18	6	0	1	2	2	2.16531	1.80439856479719	0.25078070178052	NA	5	15	8	4	6	7	5	11	12	8.31791	-0.845813	0.268471	0.509793645203457
Ctr-21ur-00258	25	9	0	1	4	8	3.35213	1.23162875942553	0.336270637816446	NA	3	20	11	8	9	9	5	14	12	9.00723	-0.347958	0.598947	0.788490742887452
Ctr-21ur-00259	0	0	0	0	0	0	0	NA	NA	NA	14	127	61	45	50	55	45	71	81	54.1549	-0.557352	0.138284	0.338612782830911
Ctr-21ur-00260	3	8	4	1	4	7	11.1599	2.4142698302538	0.0466046851837402	NA	6	20	14	3	3	10	11	9	12	10.1327	-1.37849	0.0667341	0.208724684504594
Ctr-21ur-00261	0	0	0	0	0	0	0	NA	NA	NA	3	37	12	28	17	22	24	17	22	18.8626	-0.251702	0.655031	0.823653386916113
Ctr-21ur-00262	1	0	0	0	0	0	0.0417485	1.83877911756053	0.647443810906479	NA	1	19	9	9	5	10	5	16	6	7.16166	-0.340261	0.642468	0.814932959709765
Ctr-21ur-00263	57	21	0	0	8	17	6.69228	1.66894638752477	0.120912288880818	NA	2	18	7	9	6	10	11	21	12	9.77213	-1.03857	0.109429	0.290707241737811
Ctr-21ur-00264	100	49	4	19	43	41	32.5454	0.430276073007665	0.521445006135684	0.823982122466767	2	30	19	7	6	23	10	16	27	12.5786	-0.814136	0.174737	0.394172030888766
Ctr-21ur-00265	20	8	6	4	12	12	18.4761	1.65503810389873	0.0962688853651974	0.455480349752763	347	3119	1745	1989	1498	2202	1614	1974	1898	1645	-0.243145	0.418358	0.651962887928912
Ctr-21ur-00266	1	2	0	3	17	11	3.65523	-2.7978429979401	0.0377418615105689	NA	1	8	16	5	0	0	3	1	5	3.42025	-1.13921	0.379889	NA
Ctr-21ur-00267	16	15	0	3	3	13	4.62332	0.723313044589995	0.54116098280217	NA	1	38	26	10	9	19	21	32	23	16.5298	-1.28105	0.0187906	0.0845987569522442
Ctr-21ur-00268	44	25	0	0	10	18	6.89616	1.46902763705606	0.170811054041665	NA	3	14	11	6	2	8	4	16	7	7.01009	-0.933503	0.229019	0.464981100808223
Ctr-21ur-00269	46	18	0	0	7	21	5.98051	1.32595288742581	0.236487569450879	NA	4	8	14	8	7	8	10	13	15	9.88922	-0.932187	0.175001	0.394592414208616
Ctr-21ur-00270	3	0	0	0	1	1	0.277988	0.831679848171601	0.823589482476292	NA	56	569	218	232	255	305	206	328	347	248.087	-0.334018	0.316169	0.558856971501333
Ctr-21ur-00271	11	5	0	1	2	7	2.02104	0.719756272360292	0.640147406697308	NA	2	9	12	3	2	12	7	9	11	6.71792	-1.01055	0.201819	0.431458118912128
Ctr-21ur-00272	23	20	0	1	10	13	5.49334	1.00824058324619	0.359880876479172	NA	2	27	9	3	4	5	3	10	13	6.65452	-1.19652	0.141306	0.343936655293094
Ctr-21ur-00273	46	24	4	1	7	26	16.2652	1.95968524519972	0.0231352063817223	0.238220486967879	3	17	11	12	9	15	8	20	20	11.5346	-0.561649	0.328534	0.570638100436796
Ctr-21ur-00274	15	5	0	3	10	10	3.86834	-0.522015313388975	0.662583108849515	NA	2	12	10	2	6	5	5	10	17	6.90136	-1.37688	0.0793042	0.234957146860046
Ctr-21ur-00275	68	24	0	8	70	95	20.7839	-1.00544843675239	0.176692879922676	0.574343721428957	3	45	24	23	21	21	9	22	24	17.5644	0.148796	0.767225	0.889447361406355
Ctr-21ur-00276	9	6	0	1	11	0	2.56621	0.109169762306126	0.947110520127529	NA	45	306	234	205	170	275	190	278	259	198.88	-0.417382	0.146176	0.351175836609237
Ctr-21ur-00277	20	9	4	1	18	12	13.6426	1.20305707652765	0.233930633711785	0.632903027695189	3	48	8	12	7	15	7	9	8	10.399	0.226535	0.750427	0.879663105935231
Ctr-21ur-00278	1	0	0	1	0	7	0.787428	-1.66302540225373	0.515868721465445	NA	3	17	8	15	9	12	2	1	1	6.86708	2.93301	0.00291983	0.0208630024191359
Ctr-21ur-00279	67	17	0	8	30	28	12.2974	-0.171283123166151	0.837690909584705	0.958260200337773	1	28	14	4	7	12	5	11	11	7.862	-0.400515	0.577729	0.775972048256124
Ctr-21ur-00280	37	11	3	4	10	15	12.8454	1.06549407491612	0.228943446426707	0.628050634653752	3	10	13	8	4	10	10	6	19	8.9618	-0.972532	0.177752	0.398296133805935
Ctr-21ur-00281	27	7	0	2	12	13	4.61182	0.0338016355721942	0.97606731143041	NA	2	26	9	2	9	8	3	9	11	7.14571	-0.314638	0.695146	0.848185312592793
Ctr-21ur-00282	22	25	2	11	6	15	13.8895	0.550609438305503	0.55984895253379	0.845053662596231	1	14	17	6	2	12	5	14	18	7.74453	-1.09371	0.129712	0.325108218781844
Ctr-21ur-00283	311	83	19	342	301	411	242.384	-1.53979474465349	0.0319158813001448	0.277327018814772	4	95	86	41	25	45	7	18	28	27.8404	0.937007	0.0425317	0.152650812057954
Ctr-21ur-00284	0	0	0	0	1	0	0.0983744	0.0535168722210597	0.989347735010884	NA	1	21	7	9	5	6	7	8	18	7.63779	-0.893882	0.229607	0.465757337241311
Ctr-21ur-00285	50	33	0	7	29	49	14.2479	-0.0398976336453189	0.959949753311599	0.991765464630041	6	9	8	9	4	9	1	3	8	6.99707	0.755696	0.409324	0.643943282243597
Ctr-21ur-00286	99	75	0	18	99	104	35.3889	-0.430204629081704	0.53794074937599	0.831825698414958	2	34	25	19	13	26	6	15	15	13.4914	0.522032	0.333847	0.575446842569466
Ctr-21ur-00287	18	5	3	0	17	13	10.4284	0.858065025703565	0.440098702312306	NA	12	151	77	111	106	148	79	175	272	109.344	-0.624865	0.0539543	0.179856915960034
Ctr-21ur-00288	62	41	2	18	55	75	28.1796	-0.442896655967613	0.498210761860214	0.81101849396211	1	28	11	7	5	14	3	6	8	6.75256	0.403136	0.6027	0.790661975705173
Ctr-21ur-00289	61	52	4	14	129	106	41.4574	-0.605211939622121	0.375751209716842	0.740709517973908	32	320	104	249	247	287	125	515	631	242.625	-0.684022	0.0717262	0.219658779189617
Ctr-21ur-00290	26	20	4	5	20	43	18.5983	0.458076188319152	0.581931232949551	0.856005449464521	52	551	187	388	341	475	266	673	965	380.65	-0.735939	0.0291921	0.116417033227214
Ctr-21ur-00291	4	1	0	2	12	9	2.69088	-2.12353780077509	0.135961357228164	NA	14	72	86	72	51	94	58	96	147	69.2622	-0.659862	0.0480285	0.166638801761517
Ctr-21ur-00292	61	57	0	17	81	87	28.5126	-0.664207003441036	0.362374845349322	0.732500991455337	32	975	308	580	577	582	408	1117	1879	607.414	-0.968387	0.0172506	0.0794513051597217
Ctr-21ur-00293	16	19	0	3	41	19	9.18325	-0.701096636254726	0.488275557739385	NA	27	320	150	204	303	412	172	665	853	298.031	-0.885846	0.0133478	0.065591670187223
Ctr-21ur-00294	96	17	1	26	16	44	21.7988	-0.52182778905616	0.524276850406375	0.825589027780769	2	16	15	7	5	7	3	15	10	7.28838	-0.637226	0.376369	0.616222903011026
Ctr-21ur-00295	242	53	6	27	23	59	45.3535	0.967713759045787	0.154577475133016	0.546887502937785	6	60	50	31	24	47	30	53	39	32.5933	-0.497223	0.20239	0.43217829559032
Ctr-21ur-00296	18	6	0	1	2	6	2.38278	1.24272646199651	0.396213598262352	NA	2	18	11	7	3	16	6	10	5	7.27456	-0.031693	0.96635	0.986184101487103
Ctr-21ur-00297	34	33	4	5	21	13	19.01	1.357795838452	0.104491168620682	0.470772471076193	2	19	9	6	8	9	4	8	7	6.87347	0.133574	0.857858	0.937069774751436
Ctr-21ur-00298	3	2	2	0	2	5	5.29385	1.65223363647228	0.266424375164844	NA	167	1009	411	495	318	400	402	409	540	437.948	-0.439237	0.26298	0.503286015331561
Ctr-21ur-00299	11	3	0	7	3	4	3.8992	-1.10072194378024	0.418301508561914	NA	2	22	19	3	9	18	12	19	19	11.7611	-0.981555	0.116674	0.303771699610492
Ctr-21ur-00300	20	4	2	2	8	14	8.06109	0.498859659757484	0.63442386361647	NA	7	15	11	9	9	4	6	13	10	10.2863	-0.469846	0.535541	0.74547087103921
Ctr-21ur-00301	0	0	0	0	0	0	0	NA	NA	NA	1	21	8	8	5	9	8	2	3	6.15052	0.251647	0.777844	NA
Ctr-21ur-00302	0	0	0	0	0	0	0	NA	NA	NA	2	26	7	8	8	5	8	8	5	7.61615	-0.24151	0.760983	0.885927187616741
Ctr-21ur-00303	0	0	0	0	0	0	0	NA	NA	NA	2	17	10	18	10	8	6	6	4	8.14138	0.934407	0.210324	0.44185423097335
Ctr-21ur-00304	0	0	0	0	0	0	0	NA	NA	NA	5	24	13	25	13	27	23	21	6	17.4523	-0.082081	0.897646	0.956098084516264
Ctr-21ur-00305	58	19	0	2	7	13	6.90064	1.53059028463001	0.122842461418128	NA	4	32	19	28	18	26	20	30	42	22.0585	-0.539164	0.233757	0.46972969553863
Ctr-21ur-00306	40	16	2	6	29	48	15.7573	-0.28886096211609	0.702412710907438	0.909107906209097	592	6332	2643	2355	3790	3073	3046	3837	7076	3299.45	-0.699277	0.0605779	0.195090693392954
Ctr-21ur-00307	20	11	0	6	8	6	5.50143	-0.032398176721359	0.977347902210437	NA	1	19	9	6	3	9	9	8	8	6.81436	-0.83987	0.277581	0.520096389957586
Ctr-21ur-00308	12	7	0	5	10	17	5.10163	-0.915888144090493	0.402098573949302	NA	1	32	13	4	6	14	2	2	7	6.27966	0.915475	0.296644	0.539615622617118
Ctr-21ur-00309	104	12	0	1	20	59	11.3686	0.329834522758633	0.731063181772241	NA	2	65	25	20	4	23	8	29	14	15.203	-0.332794	0.591002	0.783454604012523
Ctr-21ur-00310	16	15	0	1	23	12	5.80622	-0.0799366420521593	0.943993925312142	NA	1	20	8	3	7	14	3	7	7	6.0607	0.316651	0.698511	NA
Ctr-21ur-00311	43	9	0	4	12	22	6.74706	0.0491081997153854	0.960346909513138	NA	4	14	9	10	5	6	4	12	6	7.56946	-0.196166	0.798129	0.90720282873201
Ctr-21ur-00312	155	73	1	26	88	124	42.6313	-0.284372322418317	0.639383362197692	0.881224001681587	1	16	16	5	4	1	3	5	8	5.05422	-0.744265	0.421724	NA
Ctr-21ur-00313	69	60	1	44	25	62	34.4341	-0.625322510341591	0.438756341827735	0.780351879072102	38	295	131	106	77	131	107	193	173	124.355	-0.807885	0.0139624	0.0678375747383274
Ctr-21ur-00314	8	0	0	0	1	0	0.432363	2.09903207604391	0.542917311913598	NA	4	19	10	4	10	16	4	19	11	9.7854	-0.269682	0.699683	0.850857752601861
Ctr-21ur-00315	5	4	3	6	7	10	10.8056	0.207324020242069	0.858496865881008	NA	1	20	12	6	3	10	4	10	17	7.10218	-0.876061	0.236729	0.47283555625132
Ctr-21ur-00316	51	26	2	8	13	21	15.1436	0.822723306414865	0.293485238781831	0.681427501334799	2	18	19	9	9	15	5	5	18	9.21786	0.0692357	0.918621	0.965413494474285
Ctr-21ur-00317	1	0	0	1	2	2	0.712339	-1.46205507912386	0.550929926393912	NA	8	163	112	99	91	124	71	151	186	93.6652	-0.50348	0.107463	0.287434978091437
Ctr-21ur-00318	76	45	0	13	15	29	16.5459	0.563299620680154	0.496425050943365	0.810204216414804	1	10	20	4	2	7	4	8	15	6.16257	-1.2426	0.132944	0.330162122123361
Ctr-21ur-00319	0	0	0	0	0	0	0	NA	NA	NA	4	50	24	34	34	32	38	37	26	29.2028	-0.31576	0.524382	0.737516699983851
Ctr-21ur-00320	0	0	0	0	0	0	0	NA	NA	NA	3	45	26	45	10	43	53	41	21	30.1169	-0.786379	0.17114	0.388807847194977
Ctr-21ur-00321	0	0	0	0	0	0	0	NA	NA	NA	1	20	9	10	17	19	15	15	27	13.4235	-0.509453	0.386998	0.625521118933786
Ctr-21ur-00322	0	0	0	0	0	0	0	NA	NA	NA	31	215	101	207	107	184	195	150	136	143.649	-0.394047	0.359813	0.601776822001382
Ctr-21ur-00323	0	0	0	0	1	0	0.0983744	0.0535168722210597	0.989347735010884	NA	4	41	34	45	12	51	51	45	22	31.7619	-0.653024	0.226122	0.461568170222554
Ctr-21ur-00324	0	1	0	0	1	1	0.276617	0.774904734546496	0.83637064020823	NA	9	60	29	49	23	41	56	35	29	36.6579	-0.573184	0.279734	0.522204300555095
Ctr-21ur-00325	0	0	0	0	0	0	0	NA	NA	NA	21	185	73	179	82	174	164	116	81	114.886	-0.251699	0.594015	0.785614031481087
Ctr-21ur-00326	0	0	0	0	0	0	0	NA	NA	NA	15	114	34	68	32	70	86	51	55	57.4106	-0.682707	0.187151	0.411052291557364
Ctr-21ur-00327	0	0	0	0	0	0	0	NA	NA	NA	6	27	8	23	17	21	46	13	11	22.0331	-0.838544	0.249652	0.487936406246823
Ctr-21ur-00328	0	0	0	0	0	0	0	NA	NA	NA	2	35	27	18	33	26	23	32	31	22.5878	-0.314271	0.526694	0.739202434407066
Ctr-21ur-00329	104	31	3	10	31	30	23.1921	0.750843949894168	0.27319569073115	0.665974855986957	4	89	48	22	12	24	7	27	25	20.6551	-0.141537	0.776624	0.894983657631437
Ctr-21ur-00330	63	31	7	3	13	31	26.1128	2.0190498378547	0.0100712739514797	0.149639473426105	5	26	13	8	14	17	12	15	16	13.4866	-0.356844	0.554852	0.760070996541116
Ctr-21ur-00331	0	0	0	0	0	0	0	NA	NA	NA	2	33	17	40	7	30	30	16	12	19.0934	-0.175232	0.788784	0.901830597644366
Ctr-21ur-00332	757	736	11	25	380	409	216.009	1.11838055752049	0.0826993547237215	0.428028492461893	42	210	221	87	103	202	117	198	180	137.336	-0.586663	0.0760924	0.228613408629697
Ctr-21ur-00333	65	21	1	4	22	34	13.0143	0.484283250628435	0.526415415752605	0.826601343396124	1	25	18	12	5	20	2	16	12	8.96953	0.172459	0.801382	0.908684576959497
Ctr-21ur-00334	39	12	0	0	1	15	4.02858	1.83682211814272	0.177167614891855	NA	1	19	6	2	3	6	6	8	15	6.06208	-1.61001	0.0573383	NA
Ctr-21ur-00335	46	15	0	51	20	49	27.0305	-2.18194988168609	0.0174108253179733	0.205753130244557	3	8	14	8	6	5	2	3	3	5.51332	1.10914	0.228572	NA
Ctr-21ur-00336	52	24	0	2	23	27	9.60466	0.495799648406924	0.58418627766952	NA	2	15	14	7	7	11	5	12	8	7.71196	-0.167444	0.807307	0.911904788159576
Ctr-21ur-00337	82	26	2	6	18	28	16.5801	0.970499826292947	0.176633794256676	0.574310905580643	2	16	17	7	8	15	10	17	16	10.5266	-0.739539	0.219472	0.453543429231577
Ctr-21ur-00338	42	20	3	9	7	31	16.5693	0.667846811373451	0.425581036151118	0.773011891932864	4	20	15	3	5	23	7	19	13	10.6569	-0.601477	0.382955	0.621523704017892
Ctr-21ur-00339	20	13	2	3	10	18	9.95528	0.650266378227705	0.481985598765444	NA	2	17	16	9	10	8	4	15	9	8.4531	-0.106552	0.875074	0.945359001524332
Ctr-21ur-00340	270	63	8	29	89	81	60.6324	0.545923179758874	0.361336480659872	0.731687656667847	8	83	74	35	30	34	25	42	58	36.0707	-0.479506	0.215144	0.447774659289771
Ctr-21ur-00341	45	26	1	2	57	49	16.3271	-0.334796429438627	0.685582390261297	0.901371879216417	5	45	30	18	12	18	8	11	5	14.0542	0.752002	0.204485	0.434533512589076
Ctr-21ur-00342	12	8	0	0	2	27	3.15665	0.105602653534467	0.942471152511948	NA	2	15	12	14	1	10	4	5	1	5.94316	0.931885	0.314639	NA
Ctr-21ur-00343	16	7	0	4	7	8	4.11909	-0.172636815991176	0.884901269248421	NA	1	15	14	3	9	7	14	13	7	8.62189	-1.1379	0.135983	0.335164757466911
Ctr-21ur-00344	186	43	4	9	40	110	35.1977	0.635571469587914	0.302115457085737	0.687951548346318	5	27	41	22	9	19	5	22	14	15.016	0.164491	0.769125	0.8905514901416
Ctr-21ur-00345	12	5	0	2	4	11	2.84211	-0.0715061755451357	0.957231923943647	NA	4	19	17	8	5	9	4	8	9	8.24359	-0.106828	0.87947	0.947888901385173
Ctr-21ur-00346	18	8	0	7	11	9	5.86964	-0.67883083344489	0.536178829900978	NA	1	25	5	4	8	4	5	8	16	6.91548	-0.893514	0.284125	0.527121094419845
Ctr-21ur-00347	1	0	0	0	3	8	0.771813	-1.79399112612692	0.47312294373365	NA	2	15	6	17	7	6	1	1	3	5.63355	2.46253	0.014625	NA
Ctr-21ur-00348	2	0	0	3	3	6	1.80015	-2.4686381610351	0.165250833783182	NA	1	15	9	9	2	9	1	0	1	3.84721	3.01443	0.0213115	NA
Ctr-21ur-00349	2	1	0	4	4	11	2.65934	-2.45115994572089	0.095761340781489	NA	4	24	11	19	14	11	1	2	1	8.73626	3.357	0.000511094	0.00546138752791707
Ctr-21ur-00350	84	79	2	13	48	58	30.3669	0.572438080839193	0.39361351725578	0.751291359310991	4	58	27	39	21	42	20	22	29	24.6255	0.248634	0.590236	0.783363872500834
Ctr-21ur-00351	387	277	6	72	228	255	126.407	0.0947433246352828	0.865956236725249	0.966925772075111	22	67	98	76	81	105	94	112	89	82.0771	-0.462924	0.265264	0.505897763768538
Ctr-21ur-00352	245	125	2	13	70	108	47.6693	0.904672438196538	0.130295644301665	0.513603173553606	7	45	39	32	18	34	16	22	30	23.6914	0.0838844	0.850132	0.933102984118386
Ctr-21ur-00353	1612	1181	30	125	639	822	433.568	0.885584756842886	0.0825236182386894	0.427799514843794	155	1412	834	595	677	1129	714	1320	1120	783.666	-0.610664	0.0264467	0.108512365850323
Ctr-21ur-00354	3533	4531	163	728	1613	2233	1617.51	0.974244237043334	0.0871839989601047	0.437805962651235	319	2064	1665	1178	1278	1874	1408	1955	1843	1394.12	-0.525635	0.072761	0.221802468084232
Ctr-21ur-00355	5267	1486	89	105	1129	1707	844.299	1.30959161304187	0.0105301215952477	0.154016987474846	141	1285	643	545	390	665	544	701	974	580.368	-0.723605	0.0136329	0.0665744862024606
Ctr-21ur-00356	1375	891	18	42	415	470	289.559	1.3624986327132	0.0158498570698171	0.194869296727284	74	804	414	250	265	430	375	465	499	351.475	-0.788691	0.0116719	0.0594360108061195
Ctr-21ur-00357	1627	1409	27	121	735	1052	476.247	0.815560281736456	0.134529936985534	0.519978388157407	162	991	648	580	625	837	471	829	1067	628.952	-0.364033	0.218592	0.452453726507445
Ctr-21ur-00358	393	476	10	82	184	308	162.418	0.632121708734638	0.288736062838392	0.677866708817769	77	622	345	202	268	379	285	400	481	306.519	-0.675892	0.0342609	0.130430810137335
Ctr-21ur-00359	53	32	0	1	10	24	8.83033	1.42288294793059	0.135621324427869	NA	1	17	19	3	3	7	3	12	15	6.63832	-1.32133	0.0942294	0.26329624891811
Ctr-21ur-00360	9	4	0	0	11	9	2.44266	-0.412915245753653	0.784601561022685	NA	4	14	8	4	2	7	4	4	2	5.54769	0.0158626	0.986636	NA
Ctr-21ur-00361	60	39	5	18	46	77	33.7501	-0.0360887416031237	0.957877462028936	0.991230345096839	862	10855	4252	3633	5259	5428	4553	6049	8784	4891.41	-0.595944	0.0840591	0.244283003676649
Ctr-21ur-00362	0	0	0	0	0	0	0	NA	NA	NA	2	8	13	3	8	10	9	8	6	7.25225	-0.443985	0.573261	0.772822488960569
Ctr-21ur-00363	5	1	0	1	7	1	1.44071	-0.786068185179716	0.668220389864826	NA	39	501	163	180	153	165	82	141	301	159.065	-0.148417	0.703788	0.852855011146385
Ctr-21ur-00364	0	1	0	0	0	0	0.123875	2.45331955528117	0.539663671958729	NA	6	51	18	38	27	39	40	50	38	32.4077	-0.587754	0.202074	0.431789269757377
Ctr-21ur-00365	1	4	1	0	2	4	3.1776	1.39182602067448	0.389199803157534	NA	79	628	192	258	248	303	273	373	396	283.395	-0.589104	0.120982	0.311094803966403
Ctr-21ur-00366	33	65	3	10	75	71	30.9972	0.00302223935705847	0.996813319057045	0.999399233639822	1543	15583	8627	7768	6909	8754	7339	10737	12984	7915.1	-0.604635	0.0247788	0.103588256315082
Ctr-21ur-00367	4	1	0	0	1	1	0.443611	1.46755792217814	0.610364375418326	NA	17	134	187	76	35	77	68	95	145	78.3137	-0.950014	0.00639195	0.038027904735881
Ctr-21ur-00368	25	36	0	3	10	20	8.66961	1.11114298161703	0.255641654510476	NA	5	21	11	13	8	17	10	20	14	12.6393	-0.433611	0.469165	0.694814517399405
Ctr-21ur-00369	422	358	9	28	150	173	116.385	1.28378228492219	0.0223607514824853	0.235038548803329	25	228	152	95	87	165	96	154	170	113.162	-0.508167	0.0814638	0.239092331015664
Ctr-21ur-00370	0	0	0	0	0	0	0	NA	NA	NA	29	5	4	12	0	3	0	0	0	15.4584	4.44037	0.0947834	0.264358018977123
Ctr-21ur-00371	0	0	0	0	0	0	0	NA	NA	NA	24	8	21	10	5	15	1	18	3	17.6687	0.415061	0.747477	0.87827741768416
Ctr-21ur-00372	0	0	0	0	0	0	0	NA	NA	NA	1	61	32	4	9	14	3	17	16	11.5495	-0.471936	0.496624	0.717259287701304
Ctr-21ur-00373	707	346	14	386	675	681	347.901	-1.22338674584452	0.0322290204616843	0.278891793411985	10	94	72	41	63	82	19	84	72	49.8017	0.0512051	0.894551	0.954720092147038
Ctr-21ur-00374	5874	2851	145	2071	5805	6955	2626.51	-0.889130339527142	0.0598151972086817	0.372859545144316	64	916	685	436	483	950	164	885	558	454.256	0.160698	0.62595	0.806172097860311
Ctr-21ur-00375	1379	444	19	241	695	2195	430.566	-0.813491001187041	0.0864963959074787	0.436369647799239	6	29	75	125	61	66	25	60	171	59.5649	-0.03443	0.945378	0.976991820453707
Ctr-21ur-00376	32	14	0	4	24	20	7.97896	-0.278415958844897	0.76846196830115	NA	389	3354	1602	1505	1587	1945	1294	2203	2502	1624.65	-0.413002	0.160902	0.373831302226769
Ctr-21ur-00377	291	121	1	3	33	90	38.5985	1.74797641671352	0.0131550527457108	0.175695830815033	6	51	37	11	17	20	18	29	51	23.0948	-1.16259	0.0153128	0.0727300242179255
Ctr-21ur-00378	13	10	0	2	5	5	3.2754	0.767897698494161	0.556741912524135	NA	2	18	5	3	3	7	5	6	9	5.67936	-0.877284	0.306151	NA
Ctr-21ur-00379	49	16	0	8	21	22	10.2105	-0.161297012619074	0.854656105817183	NA	3	29	29	20	8	24	5	18	25	14.1745	-0.0250776	0.963601	0.984848223872659
Ctr-21ur-00380	13	6	0	10	18	12	7.36019	-1.66017228190843	0.113237986530683	NA	3	18	7	6	4	3	3	5	7	5.72283	-0.328718	0.706926	NA
Ctr-21ur-00381	42	13	0	5	13	13	7.17499	0.295843585178099	0.76314659915367	NA	1	13	9	4	5	11	4	10	5	5.64731	-0.135821	0.865308	NA
Ctr-21ur-00382	0	0	0	0	0	0	0	NA	NA	NA	3	20	3	11	4	15	9	6	1	7.71502	0.342033	0.705511	0.853817968521023
Ctr-21ur-00383	1	0	0	0	0	0	0.0417485	1.83877911756053	0.647443810906479	NA	2	16	8	2	4	7	12	14	10	7.97306	-1.78646	0.0199366	0.0883421018874455
Ctr-21ur-00384	0	0	0	0	0	0	0	NA	NA	NA	4	11	8	16	10	11	16	12	13	12.0243	-0.477078	0.476293	0.700779584494399
Ctr-21ur-00385	0	0	0	0	0	0	0	NA	NA	NA	1	21	14	13	10	12	15	15	5	10.5884	-0.356936	0.604405	0.791450210143451
Ctr-21ur-00386	0	0	0	0	0	0	0	NA	NA	NA	2	11	11	11	5	6	10	6	5	7.2852	-0.319558	0.68551	0.842154834490401
Ctr-21ur-00387	0	0	0	0	0	0	0	NA	NA	NA	5	17	6	10	2	8	10	5	6	8.34926	-0.55384	0.515117	0.731095880656718
Ctr-21ur-00388	78	9	0	2	24	31	9.14785	0.201580876625469	0.833892034199247	NA	1	19	6	6	2	3	1	3	2	3.48106	0.735018	0.509849	NA
Ctr-21ur-00389	0	0	0	0	0	0	0	NA	NA	NA	4	20	7	16	10	10	17	25	14	13.7521	-0.876953	0.162718	0.376731064652316
Ctr-21ur-00390	0	1	0	0	0	0	0.123875	2.45331955528117	0.539663671958729	NA	2	18	13	18	2	20	22	27	15	14.1837	-1.11403	0.079512	0.235409877997031
Ctr-21ur-00391	29	11	1	2	7	11	6.81634	1.07204684190935	0.273379458427173	NA	4	8	12	8	6	13	4	3	6	7.13705	0.77613	0.340694	0.582045313199751
Ctr-21ur-00392	0	0	0	0	0	0	0	NA	NA	NA	2	15	9	10	9	21	11	8	10	9.76627	0.0950754	0.885159	0.950123745913902
Ctr-21ur-00393	0	0	0	0	0	0	0	NA	NA	NA	3	20	4	19	9	6	11	8	4	9.39128	0.200765	0.805142	0.910899789586785
Ctr-21ur-00394	0	1	0	0	0	0	0.123875	2.45331955528117	0.539663671958729	NA	2	22	11	28	16	19	11	20	14	14.1662	0.303759	0.579077	0.776647601158482
Ctr-21ur-00395	19	3	0	8	7	13	5.4811	-1.20955312715569	0.294642883487807	NA	2	11	12	4	7	8	3	5	5	5.6062	0.392683	0.636601	NA
Ctr-21ur-00396	26	5	0	1	2	5	2.53853	1.54297419990244	0.288962609674108	NA	3	14	16	7	4	8	3	4	9	6.61479	0.0631401	0.936112	0.973251645001841
Ctr-21ur-00397	31	8	0	6	13	30	7.38574	-0.669930208791707	0.486484385294661	NA	2	13	11	11	3	7	6	4	6	6.30726	0.0621429	0.938842	0.974443687744761
Ctr-21ur-00398	0	0	0	0	0	0	0	NA	NA	NA	2	36	13	24	16	27	21	31	46	21.0359	-0.748343	0.120882	0.31099748146134
Ctr-21ur-00399	0	0	0	0	0	0	0	NA	NA	NA	3	13	18	18	17	13	24	21	13	15.9072	-0.589928	0.332204	0.574185408557685
Ctr-21ur-00400	0	0	0	0	0	0	0	NA	NA	NA	1	20	6	12	9	6	10	8	9	8.14774	-0.256376	0.732654	0.869599521738567
Ctr-21ur-00401	87	22	2	10	13	32	17.4793	0.702651026164006	0.346382481277407	0.722534133098761	8	39	41	13	17	21	19	45	66	26.8726	-1.44529	0.00166398	0.0135798985164153
Ctr-21ur-00402	106	30	10	17	9	27	38.963	1.68973676913327	0.0438359590917057	0.325761615487839	2	11	14	3	0	3	3	6	11	4.9286	-1.94043	0.0512896	NA
Ctr-21ur-00403	25	17	0	1	5	7	4.38713	1.67685348538561	0.158500493576256	NA	2	20	7	4	5	8	4	7	14	6.67767	-0.701661	0.369745	0.610836446453999
Ctr-21ur-00404	61	28	0	4	23	25	11.0974	0.581431636250451	0.494517631148097	NA	2	29	25	14	8	14	10	13	16	11.8957	-0.344646	0.551675	0.757837755943373
Ctr-21ur-00405	95	39	0	5	30	41	15.8031	0.631909936670627	0.414095602801435	0.764734246282786	5	86	39	19	21	35	27	35	48	28.9734	-0.784043	0.0816474	0.239416810375774
Ctr-21ur-00406	3	4	0	3	2	3	2.07591	-0.394797324598829	0.806408183419954	NA	1	17	7	3	5	10	7	13	14	7.23035	-1.12429	0.127801	0.322284204241485
Ctr-21ur-00407	58	13	0	20	22	22	14.6942	-0.921518480089196	0.310133478141775	0.694364928238356	2	25	15	1	8	4	9	6	14	8.12333	-1.32063	0.107792	0.287957834036896
Ctr-21ur-00408	21	4	1	4	4	10	5.99595	0.248971844996553	0.820401183267326	NA	2	14	16	11	3	8	7	6	16	8.0003	-0.648098	0.373129	0.613789043110213
Ctr-21ur-00409	14	6	0	0	5	5	2.09144	1.07586100701737	0.498607647088975	NA	2	26	7	8	2	11	6	6	10	7.13174	-0.392629	0.619918	0.801512769884932
Ctr-21ur-00410	27	20	0	6	18	20	8.65343	-0.066833726233394	0.942780304028306	NA	3	21	14	7	14	13	13	12	11	11.4498	-0.338158	0.599709	0.788612994603402
Ctr-21ur-00411	47	13	0	9	24	17	10.1437	-0.405784433949701	0.656963000490375	NA	4	16	11	5	2	8	4	4	5	6.26513	-0.105127	0.902424	0.958397710821696
Ctr-21ur-00412	24	4	0	0	6	7	2.46828	0.914664794746528	0.544120212309828	NA	1	18	11	2	5	2	4	10	5	5.1442	-1.14367	0.213142	NA
Ctr-21ur-00413	58	13	0	3	9	16	6.88235	0.915207892203078	0.353287713580059	NA	1	26	14	10	11	5	18	10	15	11.2298	-1.01492	0.152629	0.36176047221293
Ctr-21ur-00414	36	8	6	12	12	20	22.4999	0.808946054156994	0.392309484833835	0.750462322017963	1	13	15	2	3	8	2	8	11	5.27763	-0.825683	0.34086	NA
Ctr-21ur-00415	24	15	0	3	11	18	6.01614	0.24986946599043	0.807243275968761	NA	3	18	15	6	7	5	1	4	14	6.8943	-0.0601474	0.942182	0.975675947992055
Ctr-21ur-00416	38	15	3	3	7	14	12.668	1.5734854583789	0.07384398177131	0.40744939786707	2	24	22	6	3	13	4	10	9	7.85557	-0.293054	0.681809	0.84008512468918
Ctr-21ur-00417	242	114	10	7	107	130	66.6358	1.07388494681267	0.0851535320652183	0.433474115126116	15	87	40	33	28	28	17	58	63	36.8892	-0.671167	0.136517	0.335968373998745
Ctr-21ur-00418	9	7	0	1	0	5	1.8798	1.55524519244963	0.37577201096926	NA	4	8	14	0	2	3	0	2	2	3.94075	0.250637	0.850621	NA
Ctr-21ur-00419	90	31	1	10	10	21	15.6001	1.02639728439359	0.198672071452886	0.5993381325888	2	14	15	5	4	8	8	16	18	8.74318	-1.49056	0.0260806	0.107355487793698
Ctr-21ur-00420	44	11	0	13	13	16	10.0947	-0.585622638479696	0.546758347748464	NA	1	18	6	5	5	11	5	12	8	6.46168	-0.454091	0.552264	0.758243515483965
Ctr-21ur-00421	39	14	0	12	4	15	8.95273	-0.217072641341776	0.83762589795929	NA	1	23	19	9	10	12	7	14	16	9.90454	-0.392218	0.527106	0.739579256097703
Ctr-21ur-00422	133	45	4	3	29	70	27.7853	1.17085249075381	0.0829007542596321	0.428616248115993	4	11	42	25	22	31	10	38	40	21.4956	-0.235826	0.660308	0.827507615811874
Ctr-21ur-00423	30	12	0	7	3	11	6.18786	0.230831877067952	0.837798677377213	NA	2	14	10	6	9	6	5	6	8	6.71043	0.0077301	0.991957	0.996653116114273
Ctr-21ur-00424	6	8	0	1	2	2	1.91208	1.52077299343482	0.359903089636767	NA	1	16	20	4	8	18	10	12	13	9.46592	-0.520135	0.444093	0.673937891153282
Ctr-21ur-00425	68	9	4	3	5	13	15.1523	2.1391002423489	0.0178490562771642	0.208596467220832	4	25	19	12	6	16	8	12	8	10.7606	0.00270481	0.996549	0.99848121193993
Ctr-21ur-00426	30	52	2	3	80	50	23.8298	-0.0346232531718673	0.96749613982487	0.993253108605566	4	44	25	19	22	25	11	29	26	19.2768	-0.103863	0.827675	0.922225065981939
Ctr-21ur-00427	50	17	0	8	7	18	8.78138	0.373728517329413	0.698092528433965	NA	1	18	9	4	9	9	3	13	10	6.80113	-0.28001	0.712073	0.857760483593197
Ctr-21ur-00428	58	17	1	2	20	30	11.0821	0.573245125022745	0.487150715520424	NA	1	30	8	5	5	12	10	17	9	8.77227	-0.999971	0.171341	0.389229730939654
Ctr-21ur-00429	44	14	0	0	23	11	6.43183	0.561097308406817	0.62481987701776	NA	4	23	10	8	7	16	5	18	5	9.53388	-0.0341063	0.961344	0.983886421073002
Ctr-21ur-00430	19	8	0	1	14	11	4.12461	-0.0248982241152387	0.983417823971197	NA	3	16	10	8	7	6	7	8	4	7.41047	-0.102277	0.894602	0.954720092147038
Ctr-21ur-00431	68	39	8	59	27	60	52.9385	-0.322287070165504	0.703809720062229	0.909338057018758	2	28	13	4	11	10	6	15	25	10.4764	-0.924075	0.166992	0.382310552039203
Ctr-21ur-00432	26	12	3	4	10	12	12.3469	1.05346446385834	0.253643444240746	0.651685762324455	1	12	11	3	6	4	4	12	9	5.76196	-1.00008	0.219181	NA
Ctr-21ur-00433	55	30	3	3	18	14	16.318	1.56075405439457	0.0488102222938538	0.341041140444754	2	16	8	2	5	5	3	8	4	5.10087	-0.443112	0.620853	NA
Ctr-21ur-00434	13	4	0	0	2	5	1.50682	1.43353999791859	0.429269272984287	NA	2	13	15	4	3	5	7	4	8	6.09573	-0.982891	0.241914	NA
Ctr-21ur-00435	13	5	0	1	7	12	2.86824	-0.109637141456345	0.934289191744667	NA	1	13	12	3	8	10	10	8	11	7.62621	-0.749244	0.31492	0.557895714574274
Ctr-21ur-00436	28	4	0	2	8	24	4.48649	-0.313399001520031	0.787273887675741	NA	3	20	12	19	13	11	7	9	19	11.4206	0.175367	0.778135	0.895885006420837
Ctr-21ur-00437	1	2	0	3	6	15	2.79058	-2.3060003949683	0.107704282973693	NA	2	21	12	5	5	6	2	0	1	4.78614	2.13009	0.0636935	NA
Ctr-21ur-00438	9	2	0	3	10	10	3.24623	-1.35289403355908	0.296209945296547	NA	66	1076	568	465	481	501	448	485	800	469.195	-0.461319	0.170864	0.388488820375388
Ctr-21ur-00439	12	10	2	7	2	8	9.37943	0.579725491001617	0.604970166186348	NA	3	29	14	5	8	8	6	8	12	8.81218	-0.464663	0.506361	0.724810731438811
Ctr-21ur-00440	0	0	0	0	0	0	0	NA	NA	NA	2	13	8	6	2	7	2	11	10	5.68155	-0.738037	0.368952	NA
Ctr-21ur-00441	10	17	0	1	5	12	4.03274	1.01889412336449	0.418616780821813	NA	5	37	21	10	13	14	7	17	9	12.8744	0.0295305	0.960552	0.983699325388192
Ctr-21ur-00442	11	3	0	2	4	6	2.28077	-0.114281173064681	0.937512624162441	NA	5	24	19	6	5	7	11	15	16	11.3703	-1.44638	0.0247534	0.103525107270018
Ctr-21ur-00443	0	0	0	0	0	0	0	NA	NA	NA	19	3	1	10	3	4	2	3	1	11.5351	1.21475	0.472747	0.698030199309021
Ctr-21ur-00444	10	5	0	3	8	17	3.84342	-0.898150231982021	0.45051688316724	NA	3	20	7	8	4	8	0	13	2	6.03065	0.416197	0.657361	NA
Ctr-21ur-00445	29	16	0	2	7	11	5.20958	1.05181339876782	0.332885263751375	NA	2	35	10	13	10	13	9	6	18	10.797	-0.102212	0.879812	0.948139073343188
Ctr-21ur-00446	36	9	0	1	3	16	4.14793	1.07809084569648	0.376364268763261	NA	1	23	9	3	5	9	4	3	12	5.9276	-0.367447	0.668689	NA
Ctr-21ur-00447	20	12	0	0	3	10	3.16026	1.58599639157441	0.256402356628127	NA	1	16	11	11	3	7	10	4	8	6.96769	-0.494655	0.540542	0.749140495822378
Ctr-21ur-00448	33	10	4	13	4	8	17.0958	0.728577088446528	0.482840717574676	0.80357608286066	1	20	20	14	5	28	15	19	23	13.4804	-0.626321	0.281505	0.524289216261854
Ctr-21ur-00449	18	2	0	1	19	43	5.57125	-1.66683431974524	0.150823432796255	NA	1	29	21	23	11	22	4	5	4	10.0964	1.86401	0.00696431	0.0406285373798841
Ctr-21ur-00450	11	5	0	4	18	17	5.23402	-1.41539547291763	0.192410468477212	NA	292	2059	1233	1263	740	851	946	923	1116	967.187	-0.36622	0.304387	0.546969395494552
Ctr-21ur-00451	349	92	1	22	107	278	61.8654	-0.0863019046906004	0.888015010517671	0.972885930969761	6	68	62	29	42	52	17	41	29	31.7837	0.368288	0.375261	0.61550060424609
Ctr-21ur-00452	89	60	2	2	28	30	20.7161	1.56329388657858	0.034586327535892	0.291004514716156	12	121	86	34	26	47	39	36	40	41.5268	-0.433687	0.291712	0.534898572298442
Ctr-21ur-00453	72	34	0	3	26	18	11.8493	0.934382972660327	0.283734108455863	0.674073351591464	1	13	9	1	4	4	2	3	6	3.78288	-0.405681	0.692235	NA
Ctr-21ur-00454	54	21	2	3	7	15	11.9075	1.7029838528177	0.0399997602041957	0.31273289135062	2	25	18	14	9	13	12	20	14	12.1718	-0.570805	0.317252	0.559648065188347
Ctr-21ur-00455	157	78	3	24	29	46	37.0115	0.810849417615695	0.230131105941017	0.629262065007187	13	81	39	16	15	31	36	48	40	33.2655	-1.30247	0.00518786	0.032302461255383
Ctr-21ur-00456	152	57	0	10	45	87	26.2145	0.351568438663701	0.611294739375636	0.868348257513509	1	16	14	10	14	11	4	9	9	8.16504	0.592572	0.389435	0.628064618637498
Ctr-21ur-00457	0	0	0	0	0	0	0	NA	NA	NA	5	32	17	26	9	41	52	25	22	26.2723	-1.02455	0.0926189	0.260514716173003
Ctr-21ur-00458	131	51	0	13	20	49	21.1645	0.682436196888063	0.362033488138084	0.732186419639914	4	74	40	13	10	18	26	40	50	25.0274	-1.7161	0.000234667	0.00295005026674544
Ctr-21ur-00459	26	24	0	4	12	16	7.56925	0.60242186411925	0.538327760300125	NA	1	16	8	8	13	10	8	12	10	8.55953	-0.101864	0.881259	0.948763961657402
Ctr-21ur-00460	27	16	0	2	5	7	4.71186	1.40920054168665	0.219586886477327	NA	2	18	20	10	6	19	9	16	14	10.6525	-0.416218	0.488134	0.711159218441392
Ctr-21ur-00461	31	18	0	4	14	19	7.3946	0.268283002802155	0.77906796179956	NA	3	13	26	10	6	21	0	7	14	8.79773	0.730121	0.345532	0.586972853494547
Ctr-21ur-00462	26	8	0	2	17	22	5.67512	-0.399818922033963	0.703968557043919	NA	1	19	7	5	3	3	3	10	5	4.85383	-0.817198	0.36677	NA
Ctr-21ur-00463	87	32	0	16	36	67	20.6219	-0.385923461801999	0.595492018796172	0.86195123489996	1	23	20	12	9	15	6	13	15	9.96523	-0.0746823	0.902705	0.958397710821696
Ctr-21ur-00464	287	88	0	19	212	224	62.8535	-0.588861843209528	0.386588557414859	0.746004552851753	8	100	49	19	21	42	16	30	29	27.8403	-0.081789	0.854138	0.934977429243269
Ctr-21ur-00465	56	19	4	5	6	12	16.6643	1.93222353583092	0.0235613644488806	0.240391536496281	5	22	12	15	10	27	19	24	20	16.6484	-0.606314	0.273553	0.515579197581212
Ctr-21ur-00466	1	0	2	1	6	1	5.50373	0.305791627686755	0.850287203573799	NA	108	1463	742	518	422	616	458	698	688	534.319	-0.475714	0.0897149	0.254895896390064
Ctr-21ur-00467	116	51	2	12	24	36	24.3122	0.966896540488176	0.150192244269527	0.540827179332255	1	10	14	5	1	6	4	10	6	5.05714	-0.976308	0.264871	NA
Ctr-21ur-00468	11	7	0	2	15	3	3.69529	-0.366277928798169	0.780240035390605	NA	1	17	10	0	7	4	5	7	6	5.29619	-0.826281	0.386926	NA
Ctr-21ur-00469	74	16	2	3	34	39	16.084	0.306273032891069	0.690281432274847	0.903796226238229	8	58	38	36	26	31	14	23	23	25.0511	0.462394	0.30044	0.543078727948998
Ctr-21ur-00470	30	13	1	4	9	20	8.5221	0.449043413127073	0.61594252387029	NA	3	24	12	8	2	17	5	15	8	8.63968	-0.321601	0.654882	0.823559177284745
Ctr-21ur-00471	4	0	0	3	11	4	2.5619	-2.47230119374953	0.118879436392255	NA	3	28	20	10	7	6	2	1	4	7.18182	1.55985	0.0738868	0.224237015428884
Ctr-21ur-00472	38	18	0	1	6	13	5.47832	1.47295558554921	0.174338116794504	NA	2	19	6	2	5	11	5	9	9	6.52234	-0.581778	0.471474	0.696755241250031
Ctr-21ur-00473	23	16	0	14	13	35	11.2354	-1.02363143227029	0.267001899877517	NA	1	17	12	8	9	15	1	2	5	5.96148	1.8632	0.0315041	NA
Ctr-21ur-00474	39	22	2	7	13	20	13.7277	0.68515212843236	0.397857705684759	0.75415731000767	1	14	14	5	4	6	9	12	8	7.0161	-1.21879	0.105367	0.283503307839867
Ctr-21ur-00475	32	14	3	5	5	15	12.8815	1.27060895278525	0.164859397336531	0.558326365730509	2	31	23	6	11	25	8	12	14	11.6747	0.0569511	0.926642	0.969335486270732
Ctr-21ur-00476	0	0	0	0	0	0	0	NA	NA	NA	6	24	12	16	6	13	19	11	3	13.0586	-0.481	0.531242	0.742473666686476
Ctr-21ur-00477	0	0	0	0	0	0	0	NA	NA	NA	3	34	6	20	12	14	23	15	8	14.6732	-0.452551	0.521706	0.735678678393217
Ctr-21ur-00478	1	0	0	0	1	1	0.194491	0.172382944855475	0.965309422042285	NA	5	73	20	43	25	29	29	32	22	27.4141	-0.0761377	0.88547	0.950233906547396
Ctr-21ur-00479	0	0	0	0	0	0	0	NA	NA	NA	1	21	3	9	5	13	14	12	7	8.67914	-0.733734	0.344995	0.58660011024208
Ctr-21ur-00480	0	0	0	0	0	0	0	NA	NA	NA	4	37	18	21	4	14	23	11	8	14.6555	-0.682207	0.334649	0.576068372821212
Ctr-21ur-00481	0	0	0	0	0	0	0	NA	NA	NA	3	24	10	13	9	20	20	16	10	13.4442	-0.568558	0.370786	0.611772568453873
Ctr-21ur-00482	0	0	0	0	1	0	0.0983744	0.0535168722210597	0.989347735010884	NA	3	18	15	11	5	12	16	8	6	10.2482	-0.613287	0.397966	0.634788871696964
Ctr-21ur-00483	0	1	0	0	0	0	0.123875	2.45331955528117	0.539663671958729	NA	5	28	23	34	19	38	32	18	15	23.0962	-0.00926314	0.986812	0.993806045788486
Ctr-21ur-00484	0	0	0	0	1	0	0.0983744	0.0535168722210597	0.989347735010884	NA	1	16	7	6	4	7	9	2	2	5.47325	-0.197613	0.836113	NA
Ctr-21ur-00485	0	0	0	0	0	0	0	NA	NA	NA	1	23	11	18	7	15	21	14	8	12.1962	-0.590964	0.388318	0.626818637564674
Ctr-21ur-00486	0	1	0	0	0	0	0.123875	2.45331955528117	0.539663671958729	NA	2	25	14	27	10	18	13	16	19	14.0101	-0.052423	0.925065	0.968432577001687
Ctr-21ur-00487	118	43	0	4	21	41	16.0083	1.10737365057317	0.153608136333327	0.545431578794996	9	54	28	13	23	29	16	35	34	24.3915	-0.52003	0.285218	0.527874701379632
Ctr-21ur-00488	15	18	0	5	16	23	7.50595	-0.310355190715447	0.754168076762361	NA	3	38	12	2	5	10	7	11	17	9.50838	-1.24752	0.0877053	0.251066980718875
Ctr-21ur-00489	64	23	2	24	11	37	21.8296	-0.287248737257398	0.73028634023988	0.919560301893512	4	30	15	7	7	10	10	15	19	11.6324	-1.06784	0.0814876	0.239121772823901
Ctr-21ur-00490	1145	699	22	240	427	547	342.736	0.223260612948356	0.687056175328342	0.901718875992766	187	1255	778	518	555	788	575	745	872	638.128	-0.481346	0.120723	0.310680824473198
Ctr-21ur-00491	4	4	0	0	3	6	1.28382	0.535068784131973	0.779114811485612	NA	1	24	13	4	4	8	6	12	10	7.09185	-1.01351	0.173989	0.393143837297867
Ctr-21ur-00492	129	73	0	34	35	52	33.1122	-0.0689812126216684	0.929771317469478	0.984373846289221	9	47	32	28	18	29	18	40	38	26.2358	-0.518045	0.23493	0.47091705540897
Ctr-21ur-00493	0	0	0	0	0	0	0	NA	NA	NA	4	40	6	8	11	22	19	11	16	14.3281	-0.594223	0.392922	0.630447078525736
Ctr-21ur-00494	0	0	0	0	0	0	0	NA	NA	NA	4	17	8	14	5	15	20	9	4	11.4779	-0.586044	0.454357	0.682322067757815
Ctr-21ur-00495	0	0	0	1	0	0	0.365107	-0.0962425606915706	0.98080489984778	NA	1	11	11	10	5	5	11	7	4	6.84054	-0.542383	0.508403	0.726233763040318
Ctr-21ur-00496	0	0	0	0	0	0	0	NA	NA	NA	1	22	6	8	11	12	14	13	9	9.81467	-0.528172	0.453499	0.681719236309922
Ctr-21ur-00497	1	0	0	0	0	0	0.0417485	1.83877911756053	0.647443810906479	NA	1	14	9	7	1	4	2	4	9	4.36137	-0.483935	0.611376	NA
Ctr-21ur-00498	0	0	0	0	0	0	0	NA	NA	NA	1	25	12	19	4	11	12	8	6	9.24646	-0.0593893	0.937023	0.973404978407808
Ctr-21ur-00499	1	0	0	0	0	0	0.0417485	1.83877911756053	0.647443810906479	NA	2	16	11	6	9	5	8	13	6	7.816	-0.588736	0.427956	0.660269297546497
Ctr-21ur-00500	0	0	0	0	0	0	0	NA	NA	NA	2	20	7	5	6	7	13	5	2	7.37448	-0.69771	0.432908	0.664012287320477
Ctr-21ur-00501	0	0	0	0	0	0	0	NA	NA	NA	4	51	23	26	12	14	29	13	27	20.3027	-0.79669	0.181744	0.403913170156486
Ctr-21ur-00502	0	0	0	0	0	0	0	NA	NA	NA	3	29	5	17	8	8	6	10	17	10.0693	-0.123548	0.863321	0.939695009262388
Ctr-21ur-00503	1	2	1	2	6	7	4.21666	-0.988063790129046	0.484813952936834	NA	7	174	46	30	32	33	25	41	99	41.8405	-0.867817	0.0839251	0.244113087182572
Ctr-21ur-00504	1	0	0	0	0	0	0.0417485	1.83877911756053	0.647443810906479	NA	3	13	7	8	2	7	7	7	7	6.66671	-0.639476	0.429773	0.661570794409772
Ctr-21ur-00505	5	0	0	0	0	8	0.643683	0.0327868385599749	0.991120936322389	NA	28	474	168	190	180	313	132	235	348	190.956	-0.236988	0.485272	0.708707610712173
Ctr-21ur-00506	0	0	0	2	0	1	0.784581	-2.1190619210798	0.453478201325129	NA	34	273	96	134	108	169	128	200	246	140.507	-0.688436	0.0510229	0.173407377035587
Ctr-21ur-00507	0	2	0	2	0	0	0.977962	-0.21784373512023	0.935332996567192	NA	23	149	49	109	62	56	165	130	102	97.6043	-1.19668	0.0182331	0.0827374970665512
Ctr-21ur-00508	0	0	0	0	0	0	0	NA	NA	NA	6	18	2	13	5	7	10	8	4	9.33455	-0.222506	0.802512	0.9091236866463
Ctr-21ur-00509	0	1	0	0	0	1	0.178242	1.60977604932278	0.685832737947222	NA	21	316	134	188	147	210	140	223	246	156.741	-0.362273	0.249001	0.487142740849071
Ctr-21ur-00510	0	0	0	0	0	1	0.0543676	0.422445759711429	0.916350383687875	NA	6	26	8	21	5	25	16	16	18	15.3617	-0.363857	0.571999	0.772128338043529
Ctr-21ur-00511	170	41	0	5	15	62	18.848	1.12335315363817	0.151087510267448	0.541896035858233	6	4	14	7	4	8	7	12	3	8.35293	-0.510946	0.561185	0.76435704567921
Ctr-21ur-00512	76	12	3	6	9	20	15.5011	1.22685016822489	0.13608874391186	0.521617899257391	2	15	28	9	10	13	10	20	25	12.5053	-0.921289	0.114641	0.30038347258048
Ctr-21ur-00513	33	14	0	1	11	1	4.61354	1.3802119820454	0.285987600304269	NA	1	16	7	3	3	3	4	6	4	4.27531	-0.841628	0.379217	NA
Ctr-21ur-00514	534	402	12	71	216	276	160.982	0.698847965088293	0.191796683659256	0.591692769088804	55	499	343	226	160	483	210	354	373	256.7	-0.403171	0.160765	0.373585401575693
Ctr-21ur-00515	1213	1301	90	630	646	970	758.457	0.243820399963472	0.712221256201372	0.911804191685201	163	963	599	720	458	830	597	939	846	630.134	-0.509993	0.0916496	0.258584189399053
Ctr-21ur-00516	1	0	0	0	0	0	0.0417485	1.83877911756053	0.647443810906479	NA	1	37	14	11	12	8	18	19	19	13.3746	-1.07368	0.0905289	0.256394492058047
Ctr-21ur-00517	6	1	0	2	2	2	1.41006	-0.372938338194677	0.837764924317129	NA	12	188	92	60	67	56	74	76	144	73.8161	-0.850616	0.0360874	0.135191087997184
Ctr-21ur-00518	116	38	0	0	28	45	14.7511	1.04024756948291	0.258252006338306	0.654542030787321	3	14	7	11	7	10	6	11	13	8.59866	-0.26367	0.697421	0.849477598983385
Ctr-21ur-00519	0	0	0	0	0	0	0	NA	NA	NA	3	19	11	16	11	15	13	10	18	12.246	-0.234761	0.696161	0.848811201129077
Ctr-21ur-00520	0	1	0	0	0	0	0.123875	2.45331955528117	0.539663671958729	NA	6	31	32	16	7	19	11	23	26	16.6785	-0.713869	0.16626	0.381647302735562
Ctr-21ur-00521	0	0	0	0	0	0	0	NA	NA	NA	2	15	12	8	5	21	8	11	14	9.22651	-0.261598	0.688457	0.843966751035138
Ctr-21ur-00522	1	1	0	0	3	9	0.950055	-1.13695767516028	0.599259777239336	NA	3	16	4	19	12	12	1	2	2	7.35434	2.98907	0.0017712	0.0142390728922896
Ctr-21ur-00523	2	0	0	5	2	15	2.92129	-3.24458137270805	0.0406599522955849	NA	1	19	22	51	7	20	2	0	2	10.6508	3.98041	5.65951e-05	0.000967772377942755
Ctr-21ur-00524	6	2	0	0	11	16	2.45024	-1.35422888247689	0.373919826856111	NA	5	46	26	26	24	26	2	2	0	14.4462	4.08044	3.24286e-06	0.00010482798523995
Ctr-21ur-00525	3	1	0	0	7	9	1.42705	-1.32869254834226	0.472495793436987	NA	1	19	11	17	6	15	0	1	0	5.72514	4.85493	0.00044092	NA
Ctr-21ur-00526	5	6	0	1	5	2	1.9177	0.540929655128328	0.739106557572418	NA	4	22	5	10	11	9	5	16	13	9.95346	-0.231827	0.741262	0.874245346682051
Ctr-21ur-00527	3	0	0	1	8	14	2.03849	-2.49193816190052	0.135497841099091	NA	5	32	25	31	18	23	2	1	0	13.0453	4.37646	7.0098e-06	0.000189894578325504
Ctr-21ur-00528	9	0	0	2	11	27	3.65599	-2.22365231862977	0.104895108706513	NA	7	59	38	43	29	43	1	0	3	20.2262	4.68619	2.77348e-08	2.50563826596492e-06
Ctr-21ur-00529	0	0	0	0	0	0	0	NA	NA	NA	2	14	7	19	3	20	11	13	7	9.73796	0.0245985	0.972215	0.987784924554504
Ctr-21ur-00530	0	0	0	0	0	0	0	NA	NA	NA	1	17	11	24	13	11	7	12	19	11.0164	0.227549	0.712985	0.858153000377691
Ctr-21ur-00531	3	0	0	2	4	13	1.95574	-2.36049111491314	0.161350259268072	NA	2	17	15	13	9	10	1	3	1	6.43642	2.55573	0.00616559	0.0370135981111376
Ctr-21ur-00532	20	17	3	1	12	12	11.8172	1.51769381459205	0.113977603415481	0.488005640920262	1	15	9	7	1	18	4	8	10	6.29815	-0.0791021	0.922604	0.967296630848609
Ctr-21ur-00533	7	2	0	1	1	1	1.05784	1.17126515217476	0.565748252642491	NA	2	24	22	13	17	25	6	30	35	15.811	-0.413546	0.43669	0.667279516702523
Ctr-21ur-00534	61	49	0	4	186	137	35.8229	-1.3956510712119	0.101364631061966	0.465178144427258	2	35	39	19	16	21	6	9	8	13.2387	1.09791	0.062222	0.198627641699993
Ctr-21ur-00535	81	36	2	4	43	50	20.7023	0.454499772516521	0.519370443872514	0.822308421704437	6	54	47	18	7	13	5	15	17	15.7393	-0.0923997	0.866847	0.941935109429021
Ctr-21ur-00536	739	207	7	5	197	492	120.031	0.602336291219235	0.399782327675079	0.755647525029074	63	408	335	414	185	352	91	255	269	225.418	0.499345	0.0844494	0.244976383268976
Ctr-21ur-00537	40	22	0	1	21	25	8.18534	0.473619162140345	0.62781493471434	NA	4	9	15	13	9	10	4	13	9	9.16089	0.204083	0.769077	0.890535878136345
Ctr-21ur-00538	99	30	0	4	13	28	12.1109	1.21722517504065	0.142317166672298	0.530005785132282	3	17	21	7	19	9	9	15	29	13.125	-0.602898	0.34582	0.587307843591453
Ctr-21ur-00539	6	6	0	2	2	4	2.13817	0.491757653104242	0.750814504850329	NA	7	24	13	11	6	17	8	13	8	11.8321	-0.0570832	0.931925	0.971741624032105
Ctr-21ur-00540	98	28	3	9	12	30	20.3357	1.16911644840675	0.106688875919009	0.475312301311215	2	29	17	6	2	11	7	23	18	10.0624	-1.53322	0.0205077	0.0903166692372133
Ctr-21ur-00541	78	28	0	3	30	42	13.0549	0.379643474997804	0.646199644727012	0.883943808067067	3	40	19	15	15	15	9	21	27	15.1711	-0.431242	0.42245	0.655137813206616
Ctr-21ur-00542	5	1	0	0	4	2	0.83485	0.227685205388812	0.920059996680854	NA	5	19	8	9	16	9	11	9	8	11.1721	0.0528477	0.942323	0.975675947992055
Ctr-21ur-00543	18	14	3	1	10	11	11.111	1.55393689994194	0.116076835863822	NA	1	17	7	4	3	5	6	13	12	6.29893	-1.5422	0.0507543	0.172913418650389
Ctr-21ur-00544	7	4	0	4	4	5	2.9135	-0.688364258541494	0.620019729742868	NA	1	14	13	6	4	6	2	7	10	5.40544	-0.340107	0.678006	NA
Ctr-21ur-00545	20	16	0	0	2	6	3.33992	2.45921042461755	0.083229432919183	NA	1	17	10	6	7	4	11	12	9	7.77594	-1.1382	0.128582	0.323440167174458
Ctr-21ur-00546	8	9	0	1	13	12	3.74524	-0.302537435241704	0.810155970192105	NA	2	20	10	10	2	5	4	7	4	5.89419	-0.0581554	0.945336	NA
Ctr-21ur-00547	181	61	15	40	44	66	71.0258	0.975827661947622	0.181998968785801	0.580364091292615	3	9	11	11	2	6	12	9	4	7.81469	-0.8658	0.300315	0.543042550588247
Ctr-21ur-00548	6	3	0	0	1	2	0.829224	1.83722401600974	0.420226145811732	NA	3	16	5	4	5	4	5	3	5	5.57049	-0.253951	0.782306	NA
Ctr-21ur-00549	97	83	3	12	35	41	31.063	1.10982072873359	0.0962638937129135	0.455480349752763	6	97	42	17	23	59	50	85	92	44.9355	-1.46046	0.000643898	0.00651666395144365
Ctr-21ur-00550	35	10	5	2	20	17	17.4526	1.2886486935146	0.163490181370518	0.556932350954834	3	18	5	5	6	6	4	7	8	6.46965	-0.298528	0.714346	0.858956984103772
Ctr-21ur-00551	443	179	24	18	141	162	123.346	1.57667003189457	0.00658710904201179	0.116824023145997	13	106	76	53	61	94	67	103	104	67.9455	-0.620066	0.0627513	0.199821446182361
Ctr-21ur-00552	57	21	0	6	10	27	9.62334	0.529964452949203	0.551367009900235	NA	4	26	41	20	14	14	13	17	18	16.1357	-0.195509	0.719423	0.86177395929404
Ctr-21ur-00553	339	164	6	48	61	138	78.8536	0.69180717173815	0.241297383226923	0.639232548545505	33	236	227	124	80	220	133	226	189	142.986	-0.665086	0.0243861	0.102436525273045
Ctr-21ur-00554	56	19	4	3	25	23	18.4012	1.03805141282728	0.194436601841724	0.594712000714197	2	20	14	13	9	7	6	16	19	10.0506	-0.568592	0.366196	0.607262666893903
Ctr-21ur-00555	156	59	2	6	13	38	23.8091	1.83444832094816	0.0062991711301043	0.113750818801186	6	16	23	9	4	17	14	21	24	14.4186	-1.26896	0.0359133	0.134736223620487
Ctr-21ur-00556	219	402	12	3	168	229	115.726	1.48610879334829	0.0547548477109114	0.359300912239023	40	198	195	119	108	236	155	214	195	150.93	-0.598702	0.0728099	0.221899235259355
Ctr-21ur-00557	14	12	0	6	6	9	5.34117	-0.112992643632775	0.921605887795525	NA	2	39	20	13	8	23	17	24	28	16.115	-0.925423	0.0802809	0.236819145138311
Ctr-21ur-00558	56	18	0	0	16	28	7.66394	0.764904001204346	0.464095215468313	NA	5	17	8	10	4	6	13	14	24	11.5909	-1.58506	0.0223841	0.0964738289815705
Ctr-21ur-00559	168	55	0	4	69	82	26.5333	0.346251560470179	0.649327567913372	0.885272733319281	9	66	30	17	21	35	19	69	52	30.8333	-1.04417	0.0194412	0.0868166038486743
Ctr-21ur-00560	26	22	0	3	7	20	6.68199	0.775019335136814	0.445647181142495	NA	7	7	12	6	8	11	6	13	6	9.68483	-0.18753	0.813776	0.915409051974135
Ctr-21ur-00561	28	14	0	7	21	11	8.12285	-0.384244695439625	0.697604200744808	NA	2	17	6	2	5	1	3	7	6	4.82807	-1.01166	0.30224	NA
Ctr-21ur-00562	456	50	7	34	128	88	70.6039	0.445646860400225	0.484446199961387	0.804550943994346	4	32	20	11	8	27	8	20	13	13.3123	-0.07306	0.898063	0.956105113369558
Ctr-21ur-00563	397	195	4	11	142	119	74.0893	1.07247284359425	0.0852537805465644	0.433686296093458	20	138	99	68	50	63	41	88	94	64.3951	-0.43405	0.187356	0.411326686679408
Ctr-21ur-00564	1031	223	14	36	197	355	153.657	0.977420043877927	0.0494625996962882	0.343634998458109	13	63	93	24	38	56	35	92	109	51.1292	-1.10433	0.00539042	0.0333040601369133
Ctr-21ur-00565	62	55	2	46	54	72	39.8754	-0.866748504231745	0.236041838959065	0.634732991883729	9	140	87	31	37	65	40	62	74	49.2021	-0.622707	0.0954065	0.265208473680595
Ctr-21ur-00566	163	58	2	4	47	83	29.0385	0.820113842269563	0.217457194744471	0.618600022807435	5	98	39	29	49	50	27	58	64	38.8992	-0.311147	0.476701	0.701143607673469
Ctr-21ur-00567	250	55	3	24	49	132	44.6881	0.280842578798583	0.633893846164781	0.878488894501682	2	24	43	16	14	21	11	14	32	15.9626	-0.327851	0.558132	0.762147331054623
Ctr-21ur-00568	10	5	0	3	2	4	2.5464	0.205065740500123	0.8886758881137	NA	3	19	6	5	3	5	3	5	3	5.27069	0.0217859	0.981115	NA
Ctr-21ur-00569	268	84	7	53	191	180	85.1033	-0.427461326328138	0.43564098245832	0.778292070620014	10	126	82	62	26	57	22	31	31	39.4166	0.531368	0.182483	0.404866311259663
Ctr-21ur-00570	115	31	4	1	23	44	22.5656	1.49996719569287	0.0443759564611545	0.327221415215256	3	46	19	28	9	18	12	25	37	17.9827	-0.582748	0.27468	0.516911243785061
Ctr-21ur-00571	1180	383	8	36	354	668	198.802	0.482642994723419	0.402152804612665	0.756589198922847	58	538	269	203	214	255	157	307	369	228.721	-0.431763	0.148744	0.355709713891743
Ctr-21ur-00572	2594	635	55	132	365	1347	466.727	0.963535907836673	0.0495804666811215	0.343755754500348	23	122	308	141	107	128	113	225	299	141.6	-0.875262	0.0177757	0.0812467796912207
Ctr-21ur-00573	647	168	5	36	125	293	100.323	0.59160486643396	0.262661837180545	0.658299189848182	6	35	101	33	34	69	33	75	55	41.4705	-0.467431	0.299608	0.542300433105115
Ctr-21ur-00574	1753	476	38	274	675	1463	462.724	-0.194549642592524	0.672924628242737	0.895441128025268	38	191	253	227	73	369	143	332	133	170.864	-0.208198	0.609105	0.79419982950781
Ctr-21ur-00575	80	23	2	9	17	64	19.0791	0.239773439006527	0.736207467850126	0.922340504526887	5	17	29	19	8	20	8	19	18	14.1694	-0.125838	0.823568	0.920258835095386
Ctr-21ur-00576	39	23	0	7	14	11	9.00834	0.444096429426072	0.64276682669823	NA	3	33	34	20	11	37	12	22	30	18.245	-0.14809	0.762167	0.886547085085587
Ctr-21ur-00577	415	140	18	19	139	251	108.996	1.00290389926478	0.0753907972463809	0.412126983501666	14	280	225	117	88	135	80	154	136	108.59	-0.311228	0.311506	0.554431827034465
Ctr-21ur-00578	279	55	7	8	72	165	53.0183	0.707270897241629	0.255130034071471	0.652793225300544	1	13	24	21	6	14	6	30	12	11.2818	-0.340848	0.602072	0.790303192723443
Ctr-21ur-00579	465	72	5	44	405	326	113.093	-0.866661036300376	0.144502708398786	0.533293011351793	7	158	112	66	31	74	21	54	29	45.3026	0.507298	0.208082	0.438983982710573
Ctr-21ur-00580	480	423	9	63	293	449	168.71	0.317804733955626	0.562430474173017	0.846588663229757	56	353	302	198	191	347	171	268	250	212.46	-0.15916	0.580673	0.777741914884751
Ctr-21ur-00581	499	58	10	75	99	172	96.7518	0.0836365434725593	0.896260933888094	0.975567959885806	1	64	113	27	21	52	25	60	71	36.2042	-0.82285	0.0901021	0.255549851914005
Ctr-21ur-00582	2697	856	32	106	780	973	458.202	0.795333116587312	0.10343435051654	0.469771648531104	145	1167	686	571	457	798	387	795	680	550.653	-0.226283	0.374449	0.614911577644461
Ctr-21ur-00583	1162	194	20	54	235	551	189.856	0.663468457316978	0.193968263874901	0.594247957256093	23	147	160	162	34	119	78	139	76	91.0705	-0.219487	0.599059	0.788490742887452
Ctr-21ur-00584	28	12	0	1	9	15	4.72144	0.664924179993111	0.555888014214712	NA	3	14	7	4	2	2	0	2	4	3.85437	0.387043	0.73759	NA
Ctr-21ur-00585	1912	521	33	285	616	1139	444.403	-0.0530362476932921	0.910767530785458	0.979444799871381	56	522	464	231	197	276	179	333	321	242.624	-0.420728	0.0839238	0.244113087182572
Ctr-21ur-00586	1105	198	11	153	384	1257	257.124	-0.733958830054599	0.156793495592899	0.550117669549221	13	29	62	106	33	67	34	67	68	49.6162	0.0844154	0.854514	0.935151251968755
Ctr-21ur-00587	272	63	3	7	23	158	39.2465	0.957614441966604	0.165180938058508	0.558750739076027	8	50	23	17	28	48	19	34	105	32.8561	-0.859779	0.101392	0.276451020690346
Ctr-21ur-00588	210	47	7	25	124	136	58.8923	-0.102049612778083	0.861935062974536	0.96568688710761	16	202	91	78	48	75	45	55	62	61.8946	0.0537076	0.886177	0.950406031826998
Ctr-21ur-00589	391	135	1	24	109	145	62.6415	0.536166736899968	0.375838408574566	0.740709517973908	9	63	89	31	29	50	35	56	49	39.4896	-0.582761	0.134355	0.33261145089045
Ctr-21ur-00590	2212	950	61	131	807	1707	565.845	0.638768566383447	0.182559736865926	0.580851620377054	64	501	508	348	289	441	202	576	521	327.727	-0.378028	0.106434	0.285423079195546
Ctr-21ur-00591	85	64	5	13	82	90	40.3134	0.168143158286324	0.79387260273128	0.941966703866619	3	70	35	27	12	32	17	33	29	22.441	-0.386776	0.41337	0.647743834467407
Ctr-21ur-00592	2335	432	60	312	447	875	490.023	0.45727385396905	0.41435095269556	0.764792569294741	24	321	366	227	133	210	137	329	365	193.097	-0.674593	0.0178271	0.0814532044208196
Ctr-21ur-00593	79	24	9	3	4	32	29.5349	2.67218670244539	0.00190678113558373	0.0534765436661436	7	20	16	10	11	19	15	16	34	16.5483	-0.924455	0.117909	0.305907522498723
Ctr-21ur-00594	125	15	0	10	43	83	19.4704	-0.441568109596673	0.569604776704506	0.850471476444874	5	17	22	11	3	16	5	14	5	9.8038	0.0618285	0.930701	0.971418442059086
Ctr-21ur-00595	309	238	3	68	319	244	118.535	-0.402757370135522	0.509933291542941	0.816871464014997	16	162	255	103	99	189	100	270	301	138.523	-0.911929	0.00459573	0.029457828567924
Ctr-21ur-00596	32	25	3	1	18	25	14.6062	1.19935983513695	0.165422359837902	0.559159084059701	3	11	25	2	8	6	4	7	10	7.45019	-0.47531	0.55766	0.761968216445176
Ctr-21ur-00597	191	20	0	15	14	66	20.8936	0.341889922707251	0.682434376203504	0.900102918233423	2	12	28	27	1	21	22	28	13	15.4721	-0.819949	0.248521	0.486603001477737
Ctr-21ur-00598	30	16	0	7	29	23	9.89351	-0.617031904898985	0.491316826287482	NA	1	22	14	11	6	14	5	5	8	7.46304	0.521619	0.469971	0.695532984633017
Ctr-21ur-00599	1389	269	29	74	175	337	218.424	1.30440704920049	0.00958782757537521	0.144749649280262	69	499	337	261	178	440	239	337	465	278.144	-0.521241	0.0723653	0.221091956494679
Ctr-21ur-00600	2216	1622	26	79	1895	1504	648.35	0.252315537628391	0.704356937477235	0.909430737160154	173	1608	932	731	607	992	547	1256	823	735.175	-0.359862	0.166962	0.38230902194327
Ctr-21ur-00601	348	77	13	42	44	141	80.3353	0.874092693262739	0.168429878235961	0.56390217408544	12	49	82	43	13	30	31	48	49	35.7812	-0.82512	0.068738	0.212981413784708
Ctr-21ur-00602	338	30	0	17	177	123	48.1335	-0.534739395528974	0.486698567481511	0.80526928379065	3	26	33	29	6	21	9	19	8	13.9772	0.373386	0.538893	0.747978593100888
Ctr-21ur-00603	1327	710	23	285	350	674	369.682	0.172537257742658	0.760789766714902	0.931606876816086	238	1701	1667	717	782	1721	1068	1737	1547	1101.36	-0.721849	0.0114603	0.058542896924112
Ctr-21ur-00604	125	33	1	12	22	59	21.2858	0.44007651559701	0.524685559880018	0.825767131914752	1	66	19	7	5	7	14	17	25	13.271	-1.78382	0.00856666	0.0472901451394889
Ctr-21ur-00605	1734	926	60	96	570	905	460.994	1.17378530813591	0.0149567256543917	0.188273744437159	134	946	578	307	314	493	249	509	563	397.552	-0.40432	0.14603	0.350988879112144
Ctr-21ur-00606	83	11	3	5	1	38	15.496	1.30811646376692	0.170955090928385	0.567976911138857	1	14	16	3	5	6	7	8	8	6.33094	-0.955703	0.229484	0.465599444881405
Ctr-21ur-00607	514	270	1	39	160	409	109.346	0.245351799732776	0.697763099863204	0.906844741574182	14	110	85	55	30	56	43	117	100	58.3197	-1.03225	0.00144406	0.0121496629337268
Ctr-21ur-00608	554	499	20	27	146	499	180.815	1.31357456978019	0.0236397169434774	0.240708116187955	19	34	181	64	33	88	81	134	129	77.8305	-1.17918	0.0144877	0.0698251115574692
Ctr-21ur-00609	27	13	0	1	13	19	5.41454	0.328916749763492	0.761990280634487	NA	6	24	12	6	10	20	6	14	11	11.5498	0.0235844	0.97163	0.987671056155844
Ctr-21ur-00610	1052	281	12	28	259	686	178.44	0.542286540450211	0.338986449723569	0.718077288050811	5	32	52	22	14	35	19	26	40	23.2798	-0.505731	0.280054	0.522569789824557
Ctr-21ur-00611	334	128	6	27	134	178	75.8742	0.412334444736093	0.427299339267065	0.773745776062373	11	80	80	54	49	72	48	61	82	53.3489	-0.349474	0.316995	0.559537618701062
Ctr-21ur-00612	37	7	0	2	3	18	4.41577	0.673066626440774	0.571801466053464	NA	2	13	9	5	3	5	9	12	11	7.20366	-1.55256	0.0391809	0.143454066580676
Ctr-21ur-00613	1087	761	12	79	620	745	296.702	0.383585717379391	0.49913891094816	0.81184952522307	69	642	459	250	311	465	237	561	450	328.859	-0.431508	0.106587	0.285625011393829
Ctr-21ur-00614	271	64	1	9	36	142	36.0156	0.709092569634077	0.293036004260266	0.681193889615405	5	24	27	15	11	18	12	19	26	15.7954	-0.561709	0.280716	0.52342760108944
Ctr-21ur-00615	2336	331	35	117	293	770	329.846	0.930072543160019	0.0688087029749365	0.394640129635607	23	162	194	55	76	149	61	128	124	91.4369	-0.357618	0.287977	0.531076865550246
Ctr-21ur-00616	482	136	3	3	71	315	68.8538	0.829833166484319	0.268995385539676	0.664271064760687	4	1	18	3	4	5	10	4	4	6.88679	-1.07563	0.293036	0.536118435891404
Ctr-21ur-00617	325	71	2	32	81	180	56.2535	0.0193765726629824	0.973382403709257	0.9957400152165	3	13	24	25	3	11	3	14	22	10.8956	-0.0910937	0.898975	0.956502735211403
Ctr-21ur-00618	3206	2409	19	126	969	1234	682.974	1.20063348483075	0.0563406410190941	0.363533199521056	135	809	724	268	170	313	266	509	428	354.048	-0.901458	0.000618782	0.00633693740362902
Ctr-21ur-00619	372	90	10	20	66	162	71.5429	1.02235095035473	0.0597043581828314	0.372492916965052	16	134	123	33	25	39	39	40	77	49.0648	-0.918193	0.0176874	0.0809578889416072
Ctr-21ur-00620	3829	1750	49	191	1934	3095	913.975	0.188824347978549	0.7222163097372	0.916689237662321	114	867	586	435	368	515	347	606	716	447.816	-0.512263	0.0458087	0.161166318351196
Ctr-21ur-00621	1308	559	18	34	1014	902	325.128	0.0332364229550362	0.959031919173879	0.991574635475103	71	480	352	190	150	343	107	277	211	206.566	0.00459493	0.986844	0.993806045788486
Ctr-21ur-00622	36	24	0	2	49	30	11.6575	-0.384889236758363	0.681229292625686	0.899731635296705	2	47	8	15	7	22	8	19	11	12.0299	-0.0325278	0.961057	0.98377742150485
Ctr-21ur-00623	163	52	2	13	41	203	37.5151	-0.108891384481839	0.866928804346429	0.967168478621354	4	58	33	3	19	17	8	22	67	20.393	-1.26667	0.0530492	0.177961732340877
Ctr-21ur-00624	163	58	4	29	53	90	43.5893	0.132635980834864	0.825592373533554	0.953685177911954	3	25	57	19	7	15	22	28	27	19.1386	-1.19786	0.0316504	0.123401703128709
Ctr-21ur-00625	2420	534	26	390	631	1317	501.128	-0.274995178421533	0.596689649635706	0.862083219671905	33	94	188	192	35	81	62	161	96	95.4353	-0.247325	0.609907	0.794694292303462
Ctr-21ur-00626	643	100	27	22	67	193	124.454	1.88647378759486	0.00206601570472155	0.0562599352066219	16	92	111	196	33	61	30	53	71	63.5127	0.725466	0.138373	0.338760135245672
Ctr-21ur-00627	1027	266	27	100	204	500	219.695	0.669400505855783	0.181983148372289	0.580364091292615	23	378	385	83	205	262	239	376	766	257.06	-1.43226	0.00046769	0.00508593623786093
Ctr-21ur-00628	844	532	9	45	267	473	189.584	0.865802183455979	0.114944338169732	0.489173451792243	67	477	414	206	158	265	160	304	323	227.968	-0.510464	0.0369948	0.137527734688004
Ctr-21ur-00629	993	389	21	63	258	602	217.504	0.740155483257904	0.113269524397235	0.486941789954121	26	169	216	103	68	134	47	157	175	101.209	-0.420271	0.175556	0.395466763927631
Ctr-21ur-00630	2566	1102	33	191	1945	1765	674.131	-0.159705034556005	0.764020901704182	0.932786610151856	89	803	661	335	299	518	166	532	602	365.648	-0.262455	0.305199	0.547859246507356
Ctr-21ur-00631	200	30	0	10	28	68	22.1685	0.568339899905544	0.448285768413907	0.786773570344522	5	20	19	15	10	15	5	15	18	12.3017	-0.0345057	0.953265	0.980706875005806
Ctr-21ur-00632	1752	2129	32	158	770	1471	621.518	0.947088106338094	0.103842239085663	0.470016435830588	182	1694	1099	578	733	1339	770	1556	1245	890.439	-0.646019	0.0216528	0.0940908995319361
Ctr-21ur-00633	782	750	28	99	490	682	309.313	0.626984346280386	0.233659603503622	0.632461679028623	69	180	452	256	131	372	138	305	243	213.968	-0.102825	0.787686	0.901339262541093
Ctr-21ur-00634	4418	1831	111	330	1248	2886	1058.52	0.713191147519231	0.105896696932679	0.473285161319786	81	423	583	348	238	412	221	747	528	346.266	-0.694316	0.0134006	0.065726208819578
Ctr-21ur-00635	289	149	3	49	192	218	85.8313	-0.274509949594521	0.621690397983327	0.87277127543962	3	95	51	13	17	31	23	41	20	24.9496	-0.7259	0.161105	0.374236524342326
Ctr-21ur-00636	110	66	0	23	88	79	34.1175	-0.434542150991231	0.533691381864398	0.830132943519237	3	28	20	15	9	20	3	13	11	10.8562	0.571652	0.343947	0.585589242459196
Ctr-21ur-00637	589	130	3	38	174	427	101.578	-0.0874756499843723	0.876978488081	0.970255786786079	3	31	29	6	7	13	13	16	19	12.8443	-1.14072	0.051814	0.175116251077433
Ctr-21ur-00638	49	9	1	6	4	22	9.1669	0.534358780206917	0.571173438489044	NA	2	9	14	10	6	12	5	8	9	7.38646	0.135226	0.848194	0.932619961933368
Ctr-21ur-00639	720	254	10	30	141	251	122.255	1.14847990143252	0.019356590588315	0.217875479084798	22	322	223	146	115	204	86	194	214	137.67	-0.244877	0.362546	0.604115373639008
Ctr-21ur-00640	265	85	5	16	72	131	52.7702	0.689408399846252	0.203404102310645	0.604378911117705	9	118	72	51	37	49	21	60	67	43.3576	-0.206235	0.573998	0.773391839059666
Ctr-21ur-00641	1806	487	36	89	354	675	319.883	1.04165899373246	0.0209348379682499	0.227978732467993	27	199	511	133	110	175	140	329	481	193.144	-1.29102	0.000603186	0.0062116815265387
Ctr-21ur-00642	1452	397	32	675	644	1013	545.908	-1.01725641573973	0.0963304816911868	0.455480349752763	16	173	187	140	85	151	47	130	88	91.9882	0.347836	0.245081	0.482652241891353
Ctr-21ur-00643	2039	675	18	127	1157	2515	505.733	-0.48529637684787	0.378424368450199	0.742037111539966	48	388	354	311	127	241	88	251	156	181.185	0.293311	0.33139	0.573276971754806
Ctr-21ur-00644	791	682	7	37	1079	1471	332.718	-0.554010927417399	0.440743106435044	0.782083014718539	34	328	203	174	131	229	115	264	244	163.727	-0.389308	0.127776	0.322252813312336
Ctr-21ur-00645	5062	1602	45	173	1365	2740	856.366	0.567171366061302	0.279329697329125	0.671117072347455	116	1108	587	676	320	682	419	740	674	512.244	-0.379135	0.175209	0.394893825895986
Ctr-21ur-00646	3464	719	52	130	918	2024	597.253	0.49245349143665	0.327045330425655	0.708547848564027	147	1047	628	665	332	765	374	1083	604	547.23	-0.417456	0.163135	0.377253698404662
Ctr-21ur-00647	1990	551	32	207	729	1272	439.018	0.0449062733812518	0.91909222639898	0.981517415915063	22	323	397	156	124	164	136	241	330	171.579	-0.81803	0.00894791	0.0488476944360288
Ctr-21ur-00648	21	10	4	11	9	11	16.5196	0.512719894041274	0.60678275790028	0.866612968375779	2	13	11	14	2	7	7	13	9	7.70875	-0.579182	0.433017	0.664088541010001
Ctr-21ur-00649	1185	183	27	54	205	608	205.185	0.815979371258888	0.130843846887152	0.514630200519992	22	30	71	83	15	58	33	43	42	44.4474	0.0577849	0.919542	0.965965809922092
Ctr-21ur-00650	1423	1658	47	167	776	1324	578.714	0.823382023613304	0.127352899623811	0.509107601803901	240	1921	1246	659	658	1135	817	1130	1400	906.428	-0.699559	0.0116337	0.0592884532712294
Ctr-21ur-00651	2277	867	34	109	467	1791	461.259	0.608068424274977	0.23794200336084	0.63575934026191	95	736	662	459	197	497	296	666	642	402.849	-0.685232	0.00650384	0.0384721100187096
Ctr-21ur-00652	1977	728	15	104	1963	1421	514.446	-0.5587309239665	0.37341841031071	0.739489259924813	43	543	511	219	375	653	205	532	539	333.75	-0.165261	0.610694	0.79515777149368
Ctr-21ur-00653	3089	1060	37	140	703	1493	544.078	0.777762431199209	0.0979528920665788	0.458451037636909	40	343	525	282	164	290	243	423	623	279.101	-0.987481	0.000897311	0.00841855982887898
Ctr-21ur-00654	892	325	37	327	438	866	369.426	-0.427613340731228	0.45395462479762	0.789864202820408	16	117	163	91	61	79	22	98	83	66.1945	0.143409	0.690813	0.845373956048761
Ctr-21ur-00655	395	49	7	25	76	502	82.0401	-0.258902431753539	0.696663940650324	0.906587264943526	7	8	26	60	4	20	15	21	12	18.9218	0.453457	0.544406	0.752494231456445
Ctr-21ur-00656	2115	765	39	121	252	1020	394.304	1.11927253549955	0.0222710350525481	0.234681657457098	55	125	447	157	87	236	175	464	251	200.472	-1.12472	0.00816122	0.0457517080148934
Ctr-21ur-00657	4297	1269	78	531	1258	2376	957.032	0.192696116784405	0.668925428064536	0.893755732072095	69	240	300	146	77	140	126	220	156	155.121	-0.723588	0.0463436	0.162567223490174
Ctr-21ur-00658	3847	1119	107	163	752	1852	771.597	1.18425331915596	0.0128040727269792	0.173410459339948	322	1863	1452	1557	966	1940	1207	1855	2118	1348.3	-0.471275	0.0857977	0.247525665609673
Ctr-21ur-00659	100	46	0	15	55	72	24.6747	-0.24062260676634	0.730942131545009	0.919734445255057	4	9	12	2	4	4	3	9	7	6.06923	-1.02282	0.248776	NA
Ctr-21ur-00660	511	273	8	77	312	339	150.197	-0.0353085956229315	0.945678910974059	0.987722191139424	43	461	189	136	153	214	94	172	202	156.022	-0.054482	0.867564	0.942357698083749
Ctr-21ur-00661	3474	2292	47	346	2864	2387	1071.43	-0.00224230498829122	0.996762067250265	0.999399233639822	169	2112	933	762	798	1079	443	1122	1104	787.024	-0.118651	0.674014	0.835725398365479
Ctr-21ur-00662	921	134	5	33	98	430	111.248	0.616939399106596	0.312122865319563	0.695564366531933	11	49	80	25	16	36	28	70	49	35.6188	-1.12773	0.00680676	0.0398986307866769
Ctr-21ur-00663	96	39	2	8	74	49	26.1558	0.0212401474669109	0.975477748411388	0.995997605228587	1	21	13	9	6	10	13	17	15	10.1281	-1.11069	0.0783809	0.232870025538559
Ctr-21ur-00664	2840	1196	56	309	1568	1450	737.285	0.180298040433748	0.702062040148954	0.908920297809628	97	1432	740	496	493	681	352	778	791	534.96	-0.333982	0.213288	0.445687352579744
Ctr-21ur-00665	61	50	0	21	35	55	22.8409	-0.331160883355844	0.668691173343558	0.89369738643408	7	53	29	23	19	41	9	24	23	21.4428	0.398067	0.39565	0.632638935205854
Ctr-21ur-00666	20	15	1	6	8	23	9.14731	0.0948281864831202	0.917825293758074	NA	2	15	16	5	2	14	7	7	14	7.69195	-0.754576	0.312673	0.555782044817311
Ctr-21ur-00667	1628	996	19	321	562	1437	484.254	-0.072920207276425	0.893171739656516	0.974376726595322	120	946	810	401	324	1013	555	847	823	567.805	-0.6974	0.0205799	0.090509366034661
Ctr-21ur-00668	2965	453	95	795	685	958	801.112	-0.0768574139021631	0.910427666694559	0.979328524202682	19	258	426	328	100	181	97	270	416	185.718	-0.45231	0.275921	0.518189937444202
Ctr-21ur-00669	205	26	6	12	20	47	34.04	1.3853136762062	0.0455651285724011	0.33095415257389	7	47	45	38	14	26	19	27	24	24.0635	-0.0945413	0.840153	0.928732749723026
Ctr-21ur-00670	641	184	15	51	153	339	135.048	0.63586434027653	0.190558743325114	0.590125517897321	66	619	337	213	238	368	151	232	301	239.367	0.0604796	0.838992	0.928210225232409
Ctr-21ur-00671	517	324	20	296	320	514	273.738	-0.67433651429598	0.273687469848608	0.66620394705881	12	124	91	48	36	77	55	77	65	55.9259	-0.584194	0.0972751	0.268747675021474
Ctr-21ur-00672	22	7	0	20	1	16	10.056	-1.67981110160012	0.163758532003017	NA	3	15	10	5	1	8	2	8	6	5.58878	-0.394987	0.650946	NA
Ctr-21ur-00673	219	113	17	104	146	227	125.66	-0.206055069318375	0.75233801752241	0.928979155540945	10	131	86	63	50	97	40	77	69	57.263	-0.0354918	0.913211	0.962396495887675
Ctr-21ur-00674	143	17	0	6	118	67	25.5174	-0.805820842082211	0.338344893961058	0.717630827828743	3	55	32	76	18	31	16	21	17	24.6629	0.93812	0.084207	0.24458625689004
Ctr-21ur-00675	26	21	1	6	8	18	9.86921	0.615659468096236	0.493478772882223	NA	7	54	23	17	17	38	14	35	28	22.4674	-0.288602	0.548573	0.755827876711009
Ctr-21ur-00676	282	125	4	83	177	282	99.2097	-0.722537626681317	0.186331242124941	0.584522652242623	9	111	103	42	26	63	27	37	54	41.5427	-0.0967268	0.797699	0.907012096506016
Ctr-21ur-00677	93	29	4	22	22	76	30.708	0.00329058667164717	0.996280372732775	0.999369399481898	1	23	17	11	7	16	6	16	14	9.66589	-0.256826	0.677463	0.83749750842589
Ctr-21ur-00678	834	370	14	78	376	567	208.111	0.23511795397078	0.620042973381508	0.872077237786613	16	176	156	66	76	106	49	122	133	82.3674	-0.406865	0.184354	0.407261851419665
Ctr-21ur-00679	157	70	6	25	91	193	57.1552	-0.145196684742361	0.794672214161429	0.942624363651997	4	70	41	28	17	20	12	19	25	20.5649	0.0551771	0.910564	0.961194063900997
Ctr-21ur-00680	89	24	5	5	27	59	25.5086	0.820558272927813	0.251382600045007	0.649443142123241	4	8	23	25	10	20	2	15	13	11.7568	0.806218	0.23011	0.466173953223093
Ctr-21ur-00681	178	92	8	84	126	162	88.5084	-0.592526558270546	0.345038497414757	0.721399376706473	5	60	36	19	12	28	8	23	29	19.2055	-0.174342	0.719072	0.861632172116985
Ctr-21ur-00682	1132	204	2	14	453	548	156.451	0.0145637311540124	0.984599257993819	0.996828315014643	20	47	57	59	21	65	44	60	29	45.0567	-0.267641	0.605081	0.791804379167018
Ctr-21ur-00683	16	11	0	12	14	22	8.9852	-1.26499794842213	0.196384906355173	NA	1	26	19	4	14	4	5	3	6	7.26104	0.553073	0.52602	0.738809604631377
Ctr-21ur-00684	4372	776	63	538	1222	2463	869.446	-0.10305134599485	0.830959411980825	0.955655619493516	68	374	565	255	171	404	147	427	361	260.502	-0.339346	0.23427	0.470322884593427
Ctr-21ur-00685	1498	321	38	145	325	930	322.37	0.436625917900697	0.38478062977153	0.744845330715265	10	90	159	101	55	122	66	161	146	85.1047	-0.607393	0.0717034	0.219615179499135
Ctr-21ur-00686	126	30	0	15	42	74	22.6081	-0.231011769105598	0.746474685452151	0.92662790439348	6	33	30	17	11	21	6	18	35	16.8351	-0.368732	0.492338	0.713701762542183
Ctr-21ur-00687	3409	1031	20	279	1611	3085	742.628	-0.420198317632835	0.431027029076021	0.775608776766058	30	238	378	219	79	232	102	325	246	167.923	-0.518687	0.119208	0.307875294314161
Ctr-21ur-00688	274	61	5	13	154	159	58.6666	0.0278141027844665	0.963522551779889	0.992381687621004	7	58	50	50	24	43	23	37	33	31.1723	0.104866	0.794757	0.905268970294479
Ctr-21ur-00689	1544	382	31	153	233	715	298.445	0.615537414425023	0.227952924214924	0.627679264266259	64	677	490	251	227	398	247	434	637	321.657	-0.765405	0.00294068	0.0209776838531065
Ctr-21ur-00690	225	77	7	13	101	154	57.5695	0.451710648333865	0.430116824830078	0.775566710251354	13	73	71	44	35	42	22	51	44	38.8014	-0.082217	0.828744	0.922755414005655
Ctr-21ur-00691	1468	253	16	133	819	982	310.762	-0.490738019558677	0.334619464652619	0.713791915424393	7	37	94	26	20	36	20	28	33	27.9313	-0.218271	0.650583	0.820989056212688
Ctr-21ur-00692	7232	1549	68	242	899	2266	945.175	1.11218027371634	0.0201120210649263	0.22314277208175	122	836	799	487	245	517	373	478	647	438.798	-0.543276	0.0530552	0.177961732340877
Ctr-21ur-00693	324	87	13	52	79	199	90.8196	0.39525738931345	0.503631717589434	0.813839863861274	9	151	95	120	55	79	39	80	119	67.7199	-0.0331361	0.927959	0.969911072897443
Ctr-21ur-00694	2411	882	35	528	672	1967	653.653	-0.333133940070761	0.523185448393616	0.824815653517601	139	1927	850	506	583	1035	452	1153	1221	716.749	-0.546203	0.0658449	0.206593757605135
Ctr-21ur-00695	8925	3288	303	1240	3778	6015	2605.83	0.332167839039239	0.47518203726728	0.80039855555753	157	753	1525	804	523	1091	456	1086	904	697.17	-0.208776	0.485323	0.708711733975852
Ctr-21ur-00696	2441	476	20	173	1084	1076	433.696	-0.128207543996731	0.804788884077489	0.946354269925448	34	356	366	264	167	246	92	258	198	180.205	0.181294	0.495942	0.716509423033887
Ctr-21ur-00697	46	49	3	6	107	42	29.6688	-0.190291240907816	0.812402773867382	0.948921553874162	3	21	9	12	13	21	6	21	12	11.5752	0.111737	0.852254	0.934142868657522
Ctr-21ur-00698	1678	2042	20	252	1462	2120	718.618	0.0827559202404452	0.893707861467457	0.974588579333762	124	1462	857	445	498	1043	537	1132	984	663.85	-0.636486	0.0216149	0.0940055443272519
Ctr-21ur-00699	4900	2012	99	331	2181	4058	1230.22	0.276737852574369	0.550992945511814	0.839910971750751	174	1765	1138	827	504	1174	339	652	1088	694.691	0.0883203	0.743052	0.87516448752346
Ctr-21ur-00700	2960	753	44	478	1468	2219	754.379	-0.475776408713582	0.291088382411408	0.679563697502526	34	405	421	177	144	328	150	485	375	227.686	-0.788755	0.00437557	0.0284703849622612
Ctr-21ur-00701	161	60	3	31	142	98	51.4479	-0.534091145805391	0.377059108670559	0.740847051193322	2	43	19	10	20	12	11	22	21	14.7669	-0.426533	0.470852	0.69621568612093
Ctr-21ur-00702	2502	1038	56	798	942	2265	864.866	-0.502851555308258	0.34772624963984	0.72374175782838	40	246	289	137	104	343	131	423	241	185.447	-0.665534	0.0463182	0.162528561914176
Ctr-21ur-00703	428	171	10	49	159	195	105.446	0.466891794112333	0.359743852802082	0.730946409435962	17	182	94	64	68	81	48	113	102	72.5824	-0.421873	0.204403	0.434533512589076
Ctr-21ur-00704	2703	887	66	573	841	1779	758.307	-0.0770521177809906	0.880597671412001	0.970616846583618	164	1043	792	714	502	729	301	907	864	583.411	-0.178165	0.498897	0.719054889172456
Ctr-21ur-00705	1059	312	49	52	269	708	275.882	1.13549583384987	0.0414223819332625	0.316368322023426	22	277	178	122	88	202	80	147	227	122.588	-0.33574	0.26245	0.502533923852962
Ctr-21ur-00706	60	26	3	17	43	49	25.505	-0.325913601801516	0.64022758729458	0.881588888007373	3	13	18	9	4	20	3	21	12	9.51504	-0.281246	0.681664	0.840007358737023
Ctr-21ur-00707	2702	1108	99	338	729	2188	784.522	0.568859591599421	0.246502674286303	0.643812153427276	86	1140	827	374	354	870	371	1304	760	550.279	-0.772549	0.00935226	0.0504475254635743
Ctr-21ur-00708	191	298	3	17	211	331	96.5265	0.25846234217253	0.713694216750102	0.912112463953863	27	623	178	113	69	130	69	169	97	121.272	-0.301573	0.446869	0.676112551468975
Ctr-21ur-00709	3330	1560	109	382	1812	2963	1053.73	0.253681053771115	0.57817666384986	0.854508954905688	159	929	1117	774	518	1032	339	786	881	623.737	0.0478482	0.845024	0.931512716154426
Ctr-21ur-00710	2139	335	32	164	781	1664	429.21	-0.174851355207374	0.724708534695802	0.917906830502996	11	71	160	89	70	112	30	136	136	74.5621	-0.199961	0.6129	0.796531980806671
Ctr-21ur-00711	2393	1015	27	151	857	1455	504.285	0.405291230339284	0.405465309851943	0.75959398179531	158	1006	798	518	570	919	373	947	871	602.179	-0.260185	0.326763	0.56928858337148
Ctr-21ur-00712	219	67	24	25	122	227	104.34	0.908404044600126	0.187802585682182	0.586704786662816	8	71	68	45	41	68	20	36	62	38.9807	0.232706	0.538688	0.747790273578258
Ctr-21ur-00713	5639	1640	129	458	1798	4364	1307.1	0.313910882101459	0.482676583344058	0.803435323277904	213	1197	1222	878	769	1015	472	1172	1412	819.28	-0.286129	0.282224	0.525027931571187
Ctr-21ur-00714	1419	1933	18	6	3143	2943	810.146	-0.473801480307714	0.755450414728115	0.929974295060138	61	157	417	383	176	439	75	361	222	220.781	0.497596	0.222951	0.457777999782916
Ctr-21ur-00715	1241	375	16	158	302	1049	278.308	-0.0840971181306805	0.865979057006875	0.966925772075111	17	273	263	148	59	188	103	216	183	129.091	-0.602205	0.0599199	0.193549835781062
Ctr-21ur-00716	58	12	0	5	63	91	16.8785	-1.33948257704264	0.102220696306434	0.466640663084237	2	26	21	7	6	7	1	9	2	6.6319	0.683132	0.41572	0.649340194857041
Ctr-21ur-00717	1005	586	41	76	1149	858	393.247	0.111440967771613	0.850797976209063	0.961904119177575	21	266	193	120	101	161	61	146	129	108.198	0.0334626	0.90271	0.958397710821696
Ctr-21ur-00718	202	67	14	141	78	109	112.978	-0.554312757123649	0.485371582609625	0.804640708635474	3	40	14	4	24	15	5	18	28	14.074	-0.166003	0.810419	0.913436397639244
Ctr-21ur-00719	91	17	4	50	50	53	40.865	-1.06560792062081	0.175708277848772	0.573129699838941	2	27	9	4	13	11	5	7	7	8.02229	0.422234	0.582163	0.778669356582595
Ctr-21ur-00720	255	77	6	72	145	175	83.6073	-0.608554337958518	0.290723036798693	0.67946999501721	8	71	21	19	30	32	19	51	35	28.188	-0.471811	0.33914	0.580465054505649
Ctr-21ur-00721	94	37	0	9	144	57	29.0585	-0.974506002299279	0.225303976906953	0.62454410686327	3	54	12	5	25	16	7	20	21	14.9019	-0.0368237	0.957147	0.982588455927581
Ctr-21ur-00722	1120	593	4	95	1414	912	352.49	-0.744241376214705	0.277076730680292	0.668821539238966	63	1205	440	211	518	661	230	543	443	388.505	0.0780425	0.845667	0.931982694108473
Ctr-21ur-00723	199	69	2	21	66	133	42.6984	0.12092087088864	0.833465404748655	0.956861349168744	2	81	58	37	26	38	20	29	44	28.7888	-0.0643141	0.8862	0.950406031826998
Ctr-21ur-00724	81	52	4	3	33	60	26.3314	1.06900029934707	0.128399678544876	0.511563644779075	10	35	34	28	13	34	11	17	20	20.9082	0.400124	0.434115	0.664808609982382
Ctr-21ur-00725	153	132	0	27	101	146	50.4703	-0.0614208305775075	0.928280792016033	0.984166940605273	17	241	176	108	102	239	54	127	123	105.343	0.36384	0.234434	0.470504435028067
Ctr-21ur-00726	2600	357	40	108	310	1366	386.008	0.737698540421624	0.180237033198932	0.578685440303202	33	245	298	307	119	359	193	392	332	220.207	-0.485363	0.0977696	0.269774765700143
Ctr-21ur-00727	4013	1165	35	436	883	2630	778.803	0.0205725801890529	0.967209853524198	0.993223930714815	73	361	581	201	177	302	254	441	553	291.01	-1.06899	0.00030032	0.00359743474208775
Ctr-21ur-00728	624	183	21	62	192	356	156.348	0.578621545678579	0.250899531369943	0.648640812516526	65	331	387	234	155	295	130	270	375	218.499	-0.339569	0.234915	0.47091705540897
Ctr-21ur-00729	5528	3034	152	1395	4498	5273	2183.49	-0.391327832973784	0.406326543202298	0.760188211525346	321	3309	2166	1381	1225	2163	766	2087	1742	1394.49	-0.0873163	0.697209	0.849339453346812
Ctr-21ur-00730	255	72	9	15	63	197	61.9846	0.663975335082345	0.257388966458571	0.654391653150517	20	79	53	63	27	53	40	58	53	47.9164	-0.348113	0.423496	0.655849660611663
Ctr-21ur-00731	141	134	0	25	265	172	67.0338	-0.791698135144915	0.281404163431135	0.672201530985519	3	20	23	14	9	18	10	29	15	13.5266	-0.571311	0.296938	0.540034695429504
Ctr-21ur-00732	6440	5258	116	540	7203	7519	2492.96	-0.154954945288375	0.791432375984867	0.941116442948196	254	500	1460	881	705	1044	555	1265	1010	799.664	-0.264764	0.502091	0.721364989685645
Ctr-21ur-00733	6069	2520	159	1008	2202	5313	1792.99	0.0713085242456977	0.875715840435775	0.969910415931654	184	1596	1612	1134	551	1363	786	1592	1195	948.886	-0.487166	0.0505531	0.172389020875755
Ctr-21ur-00734	3646	2310	90	895	2598	3489	1410.75	-0.271244022248907	0.572528284723348	0.851710802502883	150	1093	1149	900	496	995	524	1397	949	731.791	-0.441677	0.0673353	0.210008328972274
Ctr-21ur-00735	63	10	4	3	60	49	22.4352	-0.106524773093514	0.899435135518206	0.976483629104358	1	20	12	9	5	11	1	7	4	5.70487	0.943164	0.257841	NA
Ctr-21ur-00736	43	120	0	9	76	98	32.7506	0.234350018978481	0.78022634075406	0.938844831909567	12	154	87	39	45	79	32	77	60	52.6481	-0.223974	0.532495	0.743066303151177
Ctr-21ur-00737	1758	1307	28	189	1179	1606	569.933	0.143780340535468	0.784759652072641	0.939939092925335	117	2112	958	608	570	873	377	911	767	640.939	-0.147702	0.608651	0.79412428364082
Ctr-21ur-00738	1346	433	7	39	688	1436	285.407	-0.313540916044107	0.632976467069238	0.877892117533591	15	146	224	81	51	94	69	101	118	82.3418	-0.590302	0.0842015	0.24458625689004
Ctr-21ur-00739	1543	742	60	867	971	1100	761.774	-0.713877571050875	0.254304047446862	0.652169043203369	86	1296	1061	520	521	901	352	844	941	583.65	-0.276682	0.288989	0.532246675390243
Ctr-21ur-00740	2837	1192	39	231	1948	3064	795.473	-0.317034847952339	0.527678455365836	0.826936154290909	51	140	433	390	191	420	127	334	238	226.964	0.329947	0.39371	0.63098061928184
Ctr-21ur-00741	145	53	0	55	34	100	41.4812	-0.885444745671814	0.259179705468507	0.655455765460616	4	44	27	16	18	26	14	23	26	18.7169	-0.254091	0.596883	0.787468038788251
Ctr-21ur-00742	5236	1942	180	1268	1470	3185	1640.59	0.134808358822736	0.809566105767826	0.948077172596154	218	1890	1149	706	899	1364	579	1135	1365	893.13	-0.204035	0.463292	0.68969438941984
Ctr-21ur-00743	1517	253	3	290	307	928	287.886	-0.80998311189311	0.229965492603346	0.629042667092193	4	34	83	31	15	114	15	67	45	34.8506	0.0842725	0.87817	0.947250210954996
Ctr-21ur-00744	4568	3729	140	990	4472	5229	2049.97	-0.170736535321482	0.730660274449469	0.91959100299223	250	1984	1369	1353	672	1307	673	1294	1213	971.676	-0.15143	0.54512	0.753157693201075
Ctr-21ur-00745	4111	3384	118	1619	5867	5466	2318.95	-0.77841595572395	0.134393433186715	0.519844915666211	163	1269	1396	1062	784	1848	482	1570	1221	911.035	0.0222165	0.928138	0.969911072897443
Ctr-21ur-00746	45	22	1	23	44	52	22.3831	-1.13681188064097	0.117222215059375	0.492592109117312	2	9	12	12	12	14	5	12	12	9.04469	0.274462	0.667624	0.832090809976129
Ctr-21ur-00747	2800	1165	42	203	1563	2939	742.369	-0.121309189762674	0.806563171646968	0.946950333262766	83	923	506	431	237	639	192	450	523	360.673	-0.0308314	0.90907	0.960873672222605
Ctr-21ur-00748	3216	995	110	499	987	2174	899.872	0.324649664387521	0.517077038470366	0.821119908671408	122	1056	739	493	415	646	312	655	803	496.837	-0.330311	0.160659	0.373503471795366
Ctr-21ur-00749	1099	304	19	122	375	1025	262.996	-0.125914312147876	0.788001668728865	0.940335767230071	36	431	208	181	155	213	97	204	305	169.564	-0.250634	0.415086	0.648766712380272
Ctr-21ur-00750	1267	254	34	133	158	663	260.196	0.651247610212689	0.251527871175972	0.649443142123241	48	364	387	314	153	327	167	298	540	246.747	-0.512171	0.0843056	0.244723862821261
Ctr-21ur-00751	128	32	6	25	160	180	57.3183	-0.91247281861134	0.142325583568314	0.530005785132282	2	98	32	45	18	15	9	6	11	18.9107	1.33491	0.0461589	0.162089410710825
Ctr-21ur-00752	4388	2358	120	343	2448	3950	1323.23	0.350535302645997	0.464891807031085	0.795710063233005	145	1076	847	747	568	978	342	975	815	619.841	-0.0245538	0.91416	0.962944760553215
Ctr-21ur-00753	1023	362	17	227	300	504	265.188	-0.13694777832574	0.806001654706831	0.946721847415278	58	609	515	337	226	532	284	633	486	346.056	-0.585311	0.0146631	0.0703556742797924
Ctr-21ur-00754	3140	1538	46	423	1797	2861	910.776	-0.187401217007321	0.684671085444667	0.900897109608188	133	1302	1046	822	537	1061	721	1047	1258	768.298	-0.582697	0.0144627	0.0697177119596137
Ctr-21ur-00755	2068	1159	30	226	968	1612	562.072	0.178332361054655	0.71089016498668	0.911065036582212	165	1049	980	651	413	620	269	709	814	540.78	-0.191517	0.454975	0.682872888477545
Ctr-21ur-00756	2164	284	17	169	416	1363	340.098	-0.0873892803092261	0.87237287757939	0.969267939436503	12	54	81	76	14	54	33	67	58	43.947	-0.385705	0.394689	0.631825322958509
Ctr-21ur-00757	3396	827	50	435	1931	2362	832.727	-0.420704543554755	0.352997290393499	0.726641712684433	55	655	460	364	169	271	108	201	150	216.163	0.589651	0.0489597	0.168737044630157
Ctr-21ur-00758	5604	1913	167	637	2515	6394	1670.31	0.0178790587787544	0.969185340136283	0.994029723746076	318	3781	1825	1990	1454	2087	839	1895	1998	1502.01	0.093435	0.715038	0.859187154092684
Ctr-21ur-00759	5873	3680	51	716	6625	5163	2008.43	-0.543578885795084	0.359285157749022	0.730595845771229	207	2007	1374	1002	815	1183	429	1324	991	863.015	0.0302066	0.897222	0.956008663431008
Ctr-21ur-00760	2408	629	51	153	668	1683	505.056	0.441176360907323	0.344718478498635	0.72137356719734	40	438	260	83	67	201	58	297	143	138.108	-0.642727	0.0799512	0.236116025529563
Ctr-21ur-00761	3749	657	49	440	1498	2183	773.677	-0.293783751557408	0.534885261698977	0.830909683018235	11	67	189	37	35	46	25	86	83	51.2185	-0.780912	0.0781234	0.232445112700159
Ctr-21ur-00762	584	112	20	239	122	585	213.845	-0.716592863880574	0.297685683422572	0.68455870494772	5	26	52	23	7	19	8	20	14	15.8588	0.0232159	0.967535	0.986381459352322
Ctr-21ur-00763	4009	937	143	528	2237	3976	1230.78	-0.080311916281849	0.873247252491953	0.969536480467368	41	1499	413	626	374	535	228	362	518	393.02	0.293	0.473058	0.69829981714418
Ctr-21ur-00764	3653	1783	12	111	1545	2709	739.886	0.250648874205623	0.714522650242251	0.912797281255635	87	365	485	264	131	280	166	347	302	241.965	-0.487407	0.113223	0.297848725818408
Ctr-21ur-00765	47	22	0	9	43	47	14.7588	-0.708657000437637	0.36734387174708	0.735943298041702	1	14	11	1	2	1	2	2	4	3.18511	-1.14214	0.346922	NA
Ctr-21ur-00766	1386	490	29	457	742	2228	544.098	-0.981894308267578	0.04517148607209	0.330168019400921	27	54	72	54	10	35	23	55	22	40.073	-0.278007	0.628665	0.807500201607942
Ctr-21ur-00767	301	148	4	57	203	280	95.8083	-0.408582904741464	0.43927229664162	0.780832317441958	14	207	96	72	55	101	35	105	84	68.1329	-0.112969	0.739224	0.872946218409797
Ctr-21ur-00768	3530	945	49	390	1411	2147	771.439	-0.083585351324834	0.850102613864318	0.961904119177575	35	393	537	308	146	307	144	620	313	250.501	-0.60979	0.0702772	0.216349590227657
Ctr-21ur-00769	71	13	0	60	27	55	32.1272	-2.16439514461883	0.0165421722639411	0.199407594293246	5	75	63	27	26	69	28	37	72	36.3718	-0.415461	0.329947	0.571928553905299
Ctr-21ur-00770	778	70	4	127	167	732	152.65	-0.952930929383938	0.141682264135106	0.529636856650461	2	9	33	12	7	21	15	22	8	12.6147	-0.540729	0.426185	0.658362166759675
Ctr-21ur-00771	107	29	0	18	39	120	24.9921	-0.696015176376216	0.326395615619452	0.707727041551354	2	38	40	22	15	36	3	20	26	16.705	0.486772	0.372505	0.613528267704856
Ctr-21ur-00772	4702	2615	97	354	3280	4640	1440.35	0.0651438082234541	0.8978360742117	0.975947434217088	259	2846	1405	1037	1325	2210	768	1907	1660	1259.36	-0.0700978	0.80719	0.911904712959947
Ctr-21ur-00773	93	35	5	18	119	103	43.2272	-0.603227424977705	0.352184869538788	0.726398765061879	3	50	23	14	27	27	12	22	22	18.5715	0.155575	0.768142	0.89005162400282
Ctr-21ur-00774	8811	2285	102	1406	2587	5192	1928.08	-0.252643389095314	0.604847808114261	0.866031595262327	62	805	1203	318	331	715	304	980	1082	511.843	-0.91207	0.00703694	0.0409136800336452
Ctr-21ur-00775	1312	374	45	54	407	971	313.824	0.79597352523498	0.14382963478404	0.532233209776926	42	386	313	274	149	252	79	155	220	171.829	0.417846	0.12809	0.322756152177939
Ctr-21ur-00776	1750	559	34	138	1162	1079	441.353	-0.0408194753659815	0.934814787681667	0.985236985156425	67	718	455	318	262	419	132	426	341	285.443	0.0494596	0.84443	0.931324774222552
Ctr-21ur-00777	83	36	0	34	32	75	27.5638	-0.925668109587022	0.230855377774144	0.629815590795041	2	40	22	10	10	29	8	21	25	14.3871	-0.330803	0.554151	0.75969996039121
Ctr-21ur-00778	1049	212	22	160	332	628	244.251	-0.0935076292034071	0.854805097442296	0.963129430276903	16	42	74	39	26	68	20	45	36	37.4447	0.170862	0.703684	0.852855011146385
Ctr-21ur-00779	675	62	4	223	249	459	175.634	-1.46841647192834	0.0295905314588493	0.268386692682468	1	46	66	23	14	34	11	37	24	20.8462	-0.183939	0.723058	0.864244068495396
Ctr-21ur-00780	416	301	5	165	288	590	186.436	-0.797528530094866	0.168676842631191	0.563923749084687	28	239	161	158	121	232	79	155	149	126.163	0.212143	0.430325	0.66204956382626
Ctr-21ur-00781	411	119	3	32	86	333	76.8261	0.114178777495148	0.842766302444431	0.959618218013313	3	33	38	12	10	29	8	19	19	14.9176	-0.0619609	0.908217	0.960655214152989
Ctr-21ur-00782	280	28	2	12	93	112	39.2296	0.085334743413375	0.899717196726987	0.976488308801392	4	10	30	19	13	21	5	5	12	11.814	1.07164	0.10905	0.290118489128245
Ctr-21ur-00783	805	128	57	124	245	666	281.937	0.680097602041727	0.310171559620505	0.694383881109746	12	95	173	110	50	110	35	90	92	69.1918	0.151423	0.676694	0.836935830935949
Ctr-21ur-00784	2538	865	57	312	686	2150	638.287	0.183131665612536	0.69344197885699	0.905006436753743	70	496	395	335	118	257	199	438	261	249.372	-0.574716	0.0759888	0.228364405807537
Ctr-21ur-00785	306	142	16	49	197	312	120.216	0.157144553920805	0.771157569222021	0.935993787643802	13	179	97	68	29	54	46	80	89	59.3679	-0.716526	0.0465885	0.163183389196943
Ctr-21ur-00786	211	92	5	14	210	205	68.2515	-0.277449484836561	0.653288254388195	0.887273151386528	6	68	40	21	26	31	23	34	29	26.5718	-0.346038	0.437767	0.667790072731487
Ctr-21ur-00787	101	60	2	5	100	131	34.8865	-0.217829439931712	0.756316070525334	0.93030654869893	5	48	42	24	27	21	7	36	29	21.8741	0.00914336	0.985086	0.993080830217355
Ctr-21ur-00788	190	70	3	17	135	128	49.7282	-0.155940298433608	0.791941369280386	0.941274283923151	3	137	70	63	60	78	30	61	59	48.9965	0.275066	0.495761	0.716413277136345
Ctr-21ur-00789	2999	727	60	353	601	2542	675.037	0.0910077868368517	0.85654902115095	0.963890009594681	30	128	288	181	51	121	81	104	119	106.625	-0.0857288	0.838497	0.92800018127097
Ctr-21ur-00790	603	461	6	42	873	612	230.126	-0.45012093251667	0.506967490205518	0.81513919732263	24	399	216	80	134	176	68	196	169	128.66	-0.236764	0.497054	0.717319493693728
Ctr-21ur-00791	63	65	0	8	101	116	29.8453	-0.586694783889083	0.447514132586962	0.786182383898299	3	29	25	12	6	20	6	20	15	12.0659	-0.294474	0.609004	0.79419982950781
Ctr-21ur-00792	2872	462	16	143	800	1537	427.223	0.017641568717825	0.974181607481352	0.995886721997287	26	286	295	258	70	182	73	210	154	138.344	0.0453203	0.896564	0.955804615857342
Ctr-21ur-00793	1756	733	72	656	969	2009	768.451	-0.471539002834201	0.385308648278599	0.745230315467061	144	1362	876	628	652	1020	391	834	655	621.557	0.110171	0.662333	0.82879763996839
Ctr-21ur-00794	2739	1112	29	53	1989	2210	651.825	-0.0739488623369025	0.912682359045337	0.980274036571081	40	472	324	278	212	287	104	257	271	205.805	0.187153	0.463441	0.68969438941984
Ctr-21ur-00795	795	215	20	169	334	724	238.268	-0.393033489917717	0.433434705880522	0.77719491222424	24	335	289	306	144	245	123	223	270	180.509	-0.012407	0.965943	0.986017422615506
Ctr-21ur-00796	6350	4548	171	1229	4399	5473	2388.17	0.0373766087670429	0.938289124057042	0.986074681073893	217	1936	1653	1048	700	1235	628	1305	1146	925.264	-0.240492	0.245265	0.482831593176837
Ctr-21ur-00797	3207	2705	73	977	2439	2803	1380.51	-0.240366455878765	0.656176618804259	0.888636384880505	410	3450	2343	1375	1152	2669	1281	2301	2225	1646.07	-0.419968	0.0963665	0.267019413221995
Ctr-21ur-00798	4214	1151	45	388	1567	3642	912.505	-0.226088911936539	0.625302141917392	0.874505456379173	55	728	400	187	261	531	129	885	338	311.516	-0.511715	0.2038	0.433719315259256
Ctr-21ur-00799	2222	890	43	75	816	1518	488.924	0.646981723504655	0.221380623539697	0.620823571672796	41	316	369	170	123	302	106	162	320	176.368	-0.19669	0.533937	0.744193679561535
Ctr-21ur-00800	3420	3423	266	1571	3492	3879	2286.95	0.0341286262049435	0.954092238503437	0.990055590127335	108	563	895	666	548	1104	445	1320	982	644.117	-0.396668	0.15806	0.369521490172488
Ctr-21ur-00801	2271	393	58	148	533	1684	470.634	0.436173559011501	0.407066861645737	0.760356036516701	24	182	213	228	98	141	75	197	231	131.509	-0.210483	0.519046	0.733866680869727
Ctr-21ur-00802	4992	1593	126	566	2628	4540	1398.24	-0.0607800224730044	0.890406531098725	0.973534393216783	98	1219	730	838	489	885	301	818	674	554.682	0.156122	0.518173	0.733378013492203
Ctr-21ur-00803	3447	1569	96	529	1646	4153	1132.83	-0.0799480282653352	0.858761167294397	0.964654402765755	98	1438	942	382	290	628	385	727	820	509.762	-0.79013	0.00171529	0.0139092849752487
Ctr-21ur-00804	2405	553	14	280	681	1482	449.869	-0.280772131101712	0.593136248826866	0.860431938990352	11	37	98	22	9	56	18	29	18	27.9926	0.0301951	0.956813	0.982440655598624
Ctr-21ur-00805	292	93	1	63	165	291	80.9915	-0.878052731319899	0.12877671988999	0.51189714626396	6	42	32	18	4	12	6	5	9	12.3966	0.487941	0.460608	0.687214734959994
Ctr-21ur-00806	1363	399	27	409	630	1585	463.912	-0.841396179168918	0.0942172489481978	0.451981619995833	18	38	40	19	6	21	9	13	8	20.5322	0.298944	0.641282	0.814110541563947
Ctr-21ur-00807	568	253	10	234	278	655	225.709	-0.912934595491429	0.105248831355881	0.471815100153357	16	288	170	124	85	150	43	96	117	93.9991	0.336445	0.280391	0.522972814605613
Ctr-21ur-00808	3524	899	23	633	3082	2605	985.616	-1.10277783749836	0.0390822600719064	0.308526151395932	68	562	817	261	230	455	76	275	319	265.895	0.408871	0.188704	0.413481297990726
Ctr-21ur-00809	141	29	0	32	101	74	35.1213	-1.07247420415919	0.137206209940919	0.523155005613722	2	27	23	9	14	13	5	9	14	10.4125	0.265279	0.675374	0.836391254578382
Ctr-21ur-00810	5960	2133	122	719	4432	4438	1724.42	-0.261649650237632	0.569960627515781	0.850577607451212	145	981	1361	504	371	781	374	555	606	531.312	-0.164857	0.545865	0.753703155200003
Ctr-21ur-00811	157	79	1	45	160	142	58.4566	-0.903691993372468	0.144397389861196	0.533218960919887	3	47	51	47	54	78	21	49	51	37.4871	0.432655	0.257119	0.49636662582085
Ctr-21ur-00812	1253	853	23	81	714	1165	372.328	0.369146981407985	0.494619084154089	0.809368308029802	65	876	561	520	387	648	324	640	710	442.409	-0.281865	0.233599	0.469486663975727
Ctr-21ur-00813	1184	797	14	534	664	2050	551.065	-1.0198010002279	0.0797601137538435	0.421823556961705	43	760	398	215	269	335	125	442	286	252.681	-0.117315	0.718699	0.861265599186514
Ctr-21ur-00814	19	3	0	3	4	8	3.0886	-0.0623196462967978	0.962704577775457	NA	2	17	8	6	7	20	3	8	7	7.20628	0.663754	0.373176	0.613789043110213
Ctr-21ur-00815	1922	1106	67	545	1133	1808	775.135	-0.165389192395768	0.743101664343189	0.925704389262988	212	2399	1597	1045	1138	1907	756	1508	1362	1115.05	-0.0197161	0.936316	0.973273131798453
Ctr-21ur-00816	863	184	50	414	399	762	401.962	-0.492694996022721	0.471573741710366	0.798604341004769	19	262	348	275	75	172	69	177	188	137.95	0.107347	0.777571	0.895634601925808
Ctr-21ur-00817	2635	734	53	269	511	1502	549.059	0.467434562741391	0.325159897256601	0.706815667744999	78	1196	715	525	350	537	261	578	745	445.783	-0.292295	0.271871	0.51355732927273
Ctr-21ur-00818	4295	1519	103	290	1806	3337	1061.74	0.35309337122526	0.44329817926762	0.784019540083016	147	1063	703	640	553	852	275	527	604	518.773	0.374152	0.142894	0.346123152811363
Ctr-21ur-00819	85	31	2	15	20	41	21.5142	0.325480935901421	0.647092332351667	0.884390643176758	5	34	22	13	14	22	3	13	7	12.4844	0.976761	0.108559	0.289258286497393
Ctr-21ur-00820	7	8	0	5	8	6	4.22197	-0.620660491467435	0.617826620655489	NA	2	18	5	4	5	10	1	5	4	4.9357	0.800703	0.38779	NA
Ctr-21ur-00821	1600	699	9	139	684	818	335.932	0.139138870797964	0.80219425321489	0.945146184922184	82	1039	555	406	371	723	237	610	491	410.857	-0.00545533	0.983513	0.992402754690774
Ctr-21ur-00822	916	312	8	87	138	313	157.057	0.672872311604339	0.220853198735851	0.620580548605076	40	375	360	171	122	222	90	217	265	168.848	-0.292108	0.251035	0.489417883357925
Ctr-21ur-00823	54	26	6	2	8	13	21.0559	2.66587581149833	0.0015311841514427	0.0473616670378964	5	29	23	4	10	13	10	8	13	11.7146	-0.459131	0.486916	0.710306068764453
Ctr-21ur-00824	174	33	0	9	55	113	26.1922	-0.0918581810268062	0.898624190049656	0.976216355261741	3	50	33	11	17	40	16	67	26	23.5294	-0.835018	0.106832	0.286043470188722
Ctr-21ur-00825	1290	267	40	65	594	753	299.08	0.470144439977294	0.394040878330826	0.751738465364557	32	466	291	208	237	356	94	254	234	196.06	0.346384	0.222063	0.456821014961566
Ctr-21ur-00826	66	26	0	3	23	47	11.8893	0.3134358519049	0.709412361730039	0.910640489692743	4	11	18	18	11	8	7	11	19	11.3697	-0.103783	0.874117	0.944837880585528
Ctr-21ur-00827	1105	152	2	148	401	1324	234.88	-1.15325877485197	0.0681540475608437	0.392994169160632	6	20	55	28	10	43	14	71	18	24.8595	-0.52885	0.36076	0.602736790855946
Ctr-21ur-00828	2929	803	63	130	702	2012	587.909	0.668515296315945	0.175762227359176	0.573210880811879	73	646	641	631	383	590	281	918	735	462.839	-0.364186	0.137811	0.337897246588906
Ctr-21ur-00829	1165	1662	12	56	2129	1781	607.944	-0.202050418618417	0.795711062920669	0.942978959334266	64	391	399	321	202	317	118	487	278	245.72	-0.149505	0.616344	0.799331146003468
Ctr-21ur-00830	2637	1606	31	157	2226	2435	786.732	-0.10104757536718	0.864409583433021	0.966312878434233	104	967	672	405	373	650	215	478	531	406.919	0.0663094	0.779105	0.896624735124595
Ctr-21ur-00831	408	156	6	53	150	304	100.349	0.0250219588830348	0.960336575257861	0.991765464630041	15	235	211	178	89	227	41	153	151	112.411	0.389445	0.222548	0.457380492039626
Ctr-21ur-00832	714	224	12	73	132	435	147.558	0.429274751049303	0.399883402092113	0.755647525029074	21	190	160	150	105	205	88	179	178	121.898	-0.148187	0.562519	0.765208830266499
Ctr-21ur-00833	698	244	13	169	226	599	204.807	-0.38718178946092	0.468187412244747	0.797179903538826	5	97	120	48	65	74	59	134	134	68.663	-0.912648	0.0130843	0.0645297289149384
Ctr-21ur-00834	1255	715	38	395	922	1991	568.722	-0.614036692267736	0.198966941510906	0.599461765382538	59	467	496	353	338	512	231	594	510	341.813	-0.280421	0.239861	0.476549666867137
Ctr-21ur-00835	1844	448	34	129	973	1273	420.196	-0.0367571122658557	0.939832261193774	0.986482089656539	104	1278	803	757	538	905	258	701	693	548.069	0.290266	0.211689	0.443711013303153
Ctr-21ur-00836	2866	593	28	94	1548	2255	564.643	-0.26632238344305	0.650740012413933	0.885993784658094	26	145	263	271	97	210	69	200	139	133.456	0.336959	0.343179	0.584589374109586
Ctr-21ur-00837	87	32	0	16	25	61	19.2136	-0.215640129115489	0.775448601658874	0.937221826264934	3	37	33	15	7	16	4	31	20	14.0583	-0.604988	0.291178	0.534306860511853
Ctr-21ur-00838	1742	539	14	8	427	1391	291.212	0.511729123367224	0.50404382295069	0.813898861770102	16	39	68	40	10	75	20	28	43	34.559	0.110622	0.836237	0.926646671177574
Ctr-21ur-00839	1433	237	4	37	445	805	199.14	0.013794256789389	0.983208850385363	0.9966952097352	7	28	54	27	23	45	21	23	21	25.0132	0.234429	0.633337	0.809595596539059
Ctr-21ur-00840	137	46	0	14	66	86	27.6976	-0.188790017327517	0.782363867229589	0.939317536275158	3	12	15	2	4	9	4	6	6	6.15087	-0.340606	0.684034	NA
Ctr-21ur-00841	1753	1690	78	2730	1710	2533	1758.85	-1.51561628703728	0.0324124108017624	0.279698705799824	313	2978	1721	1182	1215	2047	1154	2172	2031	1429.98	-0.474493	0.0640595	0.202640691276579
Ctr-21ur-00842	4470	1505	37	113	954	2239	712.249	0.835886862763351	0.129896896260889	0.51341243136992	109	987	674	466	432	700	311	708	693	481.708	-0.251998	0.275771	0.518021037530953
Ctr-21ur-00843	86	35	0	5	53	75	19.0429	-0.189937866252591	0.804159566940135	0.946027356070166	2	19	18	10	14	14	4	8	13	9.51726	0.51355	0.428048	0.660371585107667
Ctr-21ur-00844	3444	1733	120	589	2758	2549	1250.54	-0.00628980476352885	0.989737484374015	0.997639348785913	87	1026	574	363	400	629	210	607	585	409.24	-0.112457	0.678007	0.837800300857126
Ctr-21ur-00845	4280	1054	24	156	1084	2340	653.489	0.336325360061852	0.544472324996635	0.835818766183113	24	155	294	115	64	229	49	160	167	111.808	-0.0669356	0.856197	0.936279257554254
Ctr-21ur-00846	3248	1070	73	651	1061	2468	906.891	-0.147971902218164	0.762160860859644	0.931977677418822	75	861	726	339	307	631	246	883	460	409.173	-0.456495	0.110047	0.291989121789875
Ctr-21ur-00847	2224	2065	38	287	1669	1997	810.787	0.21008850145908	0.702570523703972	0.90911650887846	177	2007	1126	870	700	1308	628	1357	1068	865.079	-0.289435	0.235399	0.471345043569664
Ctr-21ur-00848	59	34	0	11	43	49	17.5852	-0.34001093097788	0.654558595277007	0.887872707638677	4	43	28	16	19	26	13	32	28	19.6194	-0.394646	0.397885	0.634788871696964
Ctr-21ur-00849	3850	1051	110	405	760	2183	877.116	0.64061074808651	0.194381952075529	0.594660653492021	56	287	425	232	142	272	202	456	445	247.383	-0.948545	0.000619516	0.00633943157925732
Ctr-21ur-00850	2081	395	17	116	1926	1232	472.456	-0.763909633000912	0.214148493510173	0.615158733011457	38	151	313	126	96	155	55	155	134	116.911	0.00757115	0.982522	0.991966104352349
Ctr-21ur-00851	185	56	7	14	206	175	65.1343	-0.37750867694463	0.557806787044706	0.843948682280182	4	90	40	35	16	35	13	15	19	22.4815	0.604547	0.231314	0.467339144714785
Ctr-21ur-00852	90	33	2	11	44	116	26.9488	-0.313077382849956	0.623051617909052	0.873607515206377	4	56	41	24	13	54	8	31	11	20.4636	0.635449	0.230654	0.466545151630803
Ctr-21ur-00853	1929	683	29	110	605	1101	389.234	0.534046619961313	0.247314640630015	0.644110304510601	56	377	314	328	205	402	129	290	361	236.474	0.102402	0.68884	0.844159311768231
Ctr-21ur-00854	46	19	0	0	26	28	8.35408	0.303398739113406	0.771344467602931	NA	2	16	13	3	6	17	5	18	11	8.42195	-0.572731	0.417025	0.650517929462782
Ctr-21ur-00855	62	30	5	10	52	39	28.3222	0.317518179252272	0.663827541069774	0.891618957832375	2	35	13	12	8	13	6	13	7	9.6146	0.151452	0.819674	0.91831356190254
Ctr-21ur-00856	405	27	5	28	67	166	57.2225	0.284002056200813	0.667745241564712	0.893451745347614	4	21	11	8	4	30	1	4	4	8.03866	1.94902	0.0229179	0.0981686177537472
Ctr-21ur-00857	63	40	2	16	94	75	31.2039	-0.732310514140379	0.271371439309109	0.664512452436952	2	34	36	18	9	23	6	23	10	13.5064	0.191622	0.739034	0.872882137055467
Ctr-21ur-00858	276	415	9	85	1011	608	246.512	-0.957419225781801	0.149763780891903	0.540310623581055	16	106	124	71	45	64	21	59	56	52.1344	0.289199	0.406163	0.641900292147732
Ctr-21ur-00859	11250	3620	343	2458	5414	10844	3701.25	-0.267817468652903	0.57310789351507	0.85209788873829	329	920	1717	1093	988	1199	642	1353	1501	1010.64	-0.208177	0.552874	0.758719471868776
Ctr-21ur-00860	5344	1805	89	922	1909	2744	1318.43	-0.0589696791994347	0.903092357443619	0.976956509833422	120	1852	1421	653	793	1288	626	1518	1370	878.848	-0.50717	0.0637904	0.202052864935635
Ctr-21ur-00861	1653	473	21	192	727	1125	377.134	-0.19654954040409	0.665799753745531	0.8924080984611	46	414	318	83	70	124	30	140	127	117.135	-0.168754	0.589184	0.782638907624399
Ctr-21ur-00862	1730	852	31	221	488	1065	433.373	0.417870607584629	0.381243706090528	0.742556858627771	87	911	660	341	359	548	154	520	449	363.754	0.0718681	0.781575	0.897615715698418
Ctr-21ur-00863	1485	240	8	48	178	628	178.714	0.708566227396072	0.221388360407327	0.620823571672796	3	28	49	8	5	20	10	26	14	14.1204	-0.851339	0.157811	0.369274076592967
Ctr-21ur-00864	6464	2988	130	404	3181	3676	1589.68	0.493260546628031	0.303172051414522	0.688359309605111	140	1428	1314	576	649	860	389	1182	1319	720.753	-0.525269	0.0459934	0.161618094702272
Ctr-21ur-00865	142	53	3	16	102	87	39.7779	-0.128061335831463	0.83331196990769	0.956798846545332	1	24	13	8	12	14	4	20	17	9.93941	-0.30655	0.632976	0.809559760560597
Ctr-21ur-00866	3511	1289	57	314	3017	3184	1017.69	-0.429407806931627	0.390982592420615	0.749487193352444	90	705	569	401	174	516	124	346	367	299.405	0.201839	0.46254	0.68898401961965
Ctr-21ur-00867	1377	1368	45	408	1366	1892	713.33	-0.235839715301816	0.651839337851847	0.88653129375399	247	3020	1352	762	1071	1355	694	1483	1471	1065.58	-0.317875	0.295783	0.538833693195536
Ctr-21ur-00868	67	39	0	32	28	73	26.035	-0.892580015536323	0.25826018624983	0.654542030787321	5	102	35	19	21	42	25	36	25	27.6711	-0.363259	0.464811	0.691017981733702
Ctr-21ur-00869	2224	870	28	244	1690	1558	602.995	-0.354865551450576	0.47756803328949	0.801552126710464	83	996	533	317	314	514	154	389	341	326.653	0.230593	0.384602	0.623304913022389
Ctr-21ur-00870	154	51	0	23	38	135	32.2222	-0.290352617073787	0.675844566840061	0.896677492523547	2	29	96	9	13	28	18	21	29	20.7486	-0.732075	0.234204	0.470264301032561
Ctr-21ur-00871	72	9	0	13	83	46	19.5331	-1.46889518883763	0.0777960027883542	0.417415248281646	3	20	12	7	6	5	0	3	2	5.40867	1.8236	0.0731182	NA
Ctr-21ur-00872	2076	1081	74	777	1130	1698	872.479	-0.345660589757296	0.53352712623784	0.830064830907259	144	1662	876	572	428	723	396	756	909	595.597	-0.434161	0.0831924	0.242704064027743
Ctr-21ur-00873	1918	354	36	266	627	2114	477.798	-0.436552004959599	0.382813137967225	0.743734628847589	12	120	249	123	51	119	47	152	163	91.1045	-0.43068	0.269797	0.511484287406628
Ctr-21ur-00874	2333	769	28	234	764	1509	497.624	0.091963862251562	0.839570085308608	0.958837476419279	73	619	710	500	309	536	199	499	673	380.615	-0.142838	0.582861	0.778975453197695
Ctr-21ur-00875	29	5	3	3	25	21	13.2049	0.0689569947883537	0.942184386978674	0.98697413712367	1	20	5	12	14	7	5	13	10	8.36748	0.203939	0.780234	0.897102369043251
Ctr-21ur-00876	3344	1321	31	189	1350	2137	690.25	0.243073447308438	0.635619746209872	0.879033424011363	165	1486	709	798	738	1100	549	1374	1475	814.246	-0.478235	0.0827638	0.241660336815126
Ctr-21ur-00877	143	29	4	22	80	239	47.3631	-0.830212889951418	0.17253902572923	0.570005426397906	2	24	28	21	9	29	6	10	15	12.611	0.696756	0.227599	0.463229516383691
Ctr-21ur-00878	843	129	4	58	523	851	178.971	-0.903574531513372	0.131088703624594	0.51508391908534	5	30	62	31	20	44	15	22	12	22.4468	0.658983	0.20016	0.429295596914668
Ctr-21ur-00879	2350	715	119	131	1262	1778	720.232	0.724896506793985	0.20876372273362	0.609700329249185	96	719	629	617	412	501	247	534	546	415.43	0.079153	0.755061	0.882533076439755
Ctr-21ur-00880	1638	573	67	808	520	1227	701.385	-0.531776079621741	0.422017490789731	0.770071465876487	56	497	504	310	229	402	243	621	481	317.256	-0.675699	0.00321061	0.0224568532857604
Ctr-21ur-00881	238	96	11	109	116	160	106.222	-0.458735147018915	0.490360305342778	0.806976045417756	6	142	73	56	47	76	38	95	65	53.3113	-0.308855	0.401688	0.63787129206249
Ctr-21ur-00882	52	40	1	31	39	54	27.4428	-0.803783078935972	0.285868151183007	0.67625576349342	5	66	35	16	21	40	13	38	51	25.5639	-0.526789	0.254103	0.492795263478673
Ctr-21ur-00883	3649	1418	42	330	1268	2125	782.247	0.239460085797145	0.603302954636435	0.865457726040495	53	694	752	247	267	620	201	530	469	338.267	-0.266373	0.375438	0.615635287090114
Ctr-21ur-00884	7936	3405	229	1541	3420	6506	2515.68	0.0089848948197894	0.98457294405122	0.996828315014643	199	1288	1421	927	459	1058	590	881	951	751.459	-0.271485	0.310648	0.553362365487963
Ctr-21ur-00885	134	30	1	17	38	116	27.7884	-0.317532560008254	0.629121952567622	0.87529036908975	3	7	36	20	16	50	8	17	17	16.3155	0.788095	0.200309	0.429481640948059
Ctr-21ur-00886	3043	720	30	117	929	1792	514.548	0.301315797861376	0.559527368591101	0.844965048080424	57	398	497	246	291	430	140	328	312	255.588	0.174918	0.525557	0.738529797772324
Ctr-21ur-00887	557	127	9	36	126	324	102.175	0.444331480362224	0.384842781582743	0.744850614749789	9	99	79	41	44	44	19	49	54	39.905	0.00352254	0.992588	0.996793099843603
Ctr-21ur-00888	2586	1130	24	71	979	2678	569.195	0.182057924738473	0.770464006175441	0.935731774652126	136	899	653	1064	327	557	173	430	384	441.915	0.827968	0.0162499	0.0761037702214145
Ctr-21ur-00889	826	224	36	87	253	1055	256.384	0.255127521822728	0.654305836107284	0.887780939431215	36	155	250	276	138	286	98	291	328	180.381	-0.15769	0.623833	0.804469421450204
Ctr-21ur-00890	5286	1399	138	751	1907	3624	1360.01	0.0823159291958992	0.859626270759918	0.964759826922457	104	556	839	664	322	634	285	500	543	429.979	0.0622904	0.829102	0.922978223678371
Ctr-21ur-00891	1850	379	32	149	577	1139	368.507	0.166396721239919	0.72030826072865	0.91573084657801	13	119	209	86	65	126	51	133	194	90.0114	-0.568434	0.111938	0.295278107271979
Ctr-21ur-00892	211	61	0	16	121	151	42.3198	-0.397548771999183	0.551216418695628	0.840018173014874	7	93	58	47	18	43	11	28	41	29.829	0.281398	0.518533	0.733627081470663
Ctr-21ur-00893	6376	1876	80	799	2094	5511	1474	-0.230115454535031	0.610878347571543	0.86823640395192	52	498	473	244	179	317	200	439	440	266.071	-0.714583	0.00151481	0.0126013173237015
Ctr-21ur-00894	176	57	0	13	36	135	30.0361	0.158374356655185	0.821171965090921	0.952247714898809	5	28	32	34	9	32	9	13	37	18.776	0.14641	0.790944	0.902897432869221
Ctr-21ur-00895	117	81	0	27	199	116	50.6594	-0.998738279057782	0.160752984658025	0.555328492454994	7	35	45	26	20	53	17	45	39	27.6625	-0.224339	0.599074	0.788490742887452
Ctr-21ur-00896	4335	6425	92	689	6409	5472	2361.22	0.00626752689390037	0.992102401197474	0.99840470849326	331	2197	2048	1614	1635	2705	1306	3316	2156	1707.13	-0.353046	0.170021	0.387287796959266
Ctr-21ur-00897	1424	642	4	334	658	1338	407.302	-0.755690186010348	0.227265079067156	0.627024834526774	16	169	152	73	65	179	95	334	160	116.382	-1.08323	0.00168031	0.0136828882084432
Ctr-21ur-00898	720	630	10	417	1006	1061	439.259	-1.20386730397396	0.0421026743779863	0.317625820219198	131	1622	834	724	551	1273	357	834	707	638.431	0.215003	0.409589	0.64421739204673
Ctr-21ur-00899	29	16	0	27	16	13	15.3313	-1.4717746282439	0.145100542806452	0.533902593634664	2	23	8	5	11	11	1	8	9	7.05767	0.591021	0.458649	0.685519157804436
Ctr-21ur-00900	633	315	23	1284	603	511	672.547	-2.26839446792107	0.00395872048553971	0.0851483114161303	50	684	444	256	247	465	86	233	235	235.142	0.664687	0.0138352	0.0673500891899313
Ctr-21ur-00901	9	3	1	1	4	3	3.8952	0.883582108089323	0.507755675648519	NA	1	25	8	3	1	10	1	2	4	4.09199	0.720454	0.504354	NA
Ctr-21ur-00902	495	107	1	34	186	461	91.921	-0.469622290753364	0.447419654539276	0.786182383898299	2	37	22	6	3	10	10	18	3	9.62474	-1.04664	0.165593	0.380589463402664
Ctr-21ur-00903	226	102	4	42	237	232	82.2374	-0.692176590596609	0.204892839937585	0.606312234779696	4	61	32	34	24	27	9	18	13	19.8765	0.936612	0.0619012	0.197921294451417
Ctr-21ur-00904	2719	980	46	119	969	1700	568.511	0.544846352918731	0.265614733859801	0.661013905642396	101	842	753	396	424	870	178	498	592	426.446	0.283314	0.300992	0.54377256897384
Ctr-21ur-00905	165	55	4	153	148	257	106.999	-1.9375143455645	0.00306937030484636	0.07232608660043	3	21	26	10	2	27	0	11	9	8.99721	0.799514	0.320886	0.563213310103949
Ctr-21ur-00906	3180	1091	58	539	2251	2250	937.583	-0.443385767152224	0.335450698671312	0.714348508723667	96	1540	794	633	378	727	223	601	474	474.365	0.261451	0.33211	0.574175717820562
Ctr-21ur-00907	4601	2577	122	805	3665	4136	1662.22	-0.168698841844142	0.716230045195431	0.913972594090378	158	2156	888	901	781	962	337	730	741	695.909	0.426112	0.141911	0.344873601163964
Ctr-21ur-00908	3313	784	64	226	1531	1953	717.208	0.147589586376826	0.75540585584193	0.929968269680751	33	423	329	234	144	249	101	244	408	194.701	-0.367631	0.218818	0.452724721488279
Ctr-21ur-00909	2959	934	82	90	1152	2466	702.033	0.57620724733699	0.308829739346701	0.692901633370599	88	791	682	449	294	495	204	454	573	372.624	-0.132038	0.569401	0.770090630988533
Ctr-21ur-00910	2417	1332	56	2125	1146	2505	1415.35	-1.38932168655669	0.0398909305300229	0.312281388049054	244	2631	1876	1035	950	1832	1106	2121	2618	1362.13	-0.805518	0.000545572	0.00574428946989053
Ctr-21ur-00911	31	12	0	29	28	31	17.8087	-1.94351306026076	0.0304100992086941	0.271807836493173	1	18	16	7	7	10	4	17	19	8.66082	-0.806243	0.22458	0.459764360332472
Ctr-21ur-00912	126	52	9	152	56	109	98.6682	-1.22381319049102	0.140989670202463	0.528145774276888	3	31	47	18	4	20	8	21	25	15.1452	-0.563547	0.324458	0.566902667441972
Ctr-21ur-00913	456	187	4	17	183	423	98.3132	0.173347120166354	0.775985371319452	0.937519461028808	25	279	142	87	83	110	33	124	101	88.2655	0.0549101	0.868823	0.942620511244183
Ctr-21ur-00914	2483	698	21	286	950	2103	549.086	-0.36946723136876	0.442342997498775	0.783735654753743	14	93	152	59	54	114	90	290	134	96.7801	-1.35116	0.000207612	0.00268213552642642
Ctr-21ur-00915	311	97	2	39	110	302	70.9312	-0.346909813723698	0.536653813285462	0.831705020999372	7	45	24	44	23	46	18	70	48	31.726	-0.384643	0.359647	0.601593077381824
Ctr-21ur-00916	3715	1860	54	211	1557	3456	923.814	0.280558163911833	0.586218533605633	0.857933528014271	72	837	516	449	242	475	183	480	585	348.306	-0.22941	0.380082	0.619553810059901
Ctr-21ur-00917	3031	1287	114	2531	2014	3133	1832.29	-1.26639006978311	0.0504971888850022	0.346575746937475	116	1363	946	493	561	725	373	892	794	579.002	-0.327551	0.191837	0.41796760146087
Ctr-21ur-00918	1407	262	49	106	418	936	330.986	0.568414246277924	0.290000856472974	0.679324615932195	23	52	138	147	24	77	47	62	67	65.4385	0.178119	0.732914	0.869642037779785
Ctr-21ur-00919	545	600	14	186	693	810	308.365	-0.46577335623529	0.40702243499145	0.760341646945226	83	792	579	328	224	650	214	617	448	359.559	-0.297891	0.267191	0.508140968533297
Ctr-21ur-00920	6359	2578	62	396	6992	6315	1898.59	-0.695727773412088	0.244003022247536	0.64171563203766	200	2107	1467	811	1095	1601	519	1507	1493	1000.32	-0.0887447	0.744394	0.876088807597622
Ctr-21ur-00921	182	72	3	16	267	225	67.536	-0.915303192984942	0.153314913293251	0.545136435190678	1	32	18	17	12	20	8	16	12	11.9498	0.25325	0.662767	0.828982158471973
Ctr-21ur-00922	1707	720	53	1761	1235	1365	1117.1	-1.59743385819003	0.0210576737148273	0.228891153415782	51	821	743	293	312	590	181	474	571	351.824	-0.165876	0.575322	0.774429719795414
Ctr-21ur-00923	47	19	0	30	22	39	19.5536	-1.37052513712784	0.11634252091825	0.490808100039445	2	43	22	7	16	41	6	27	18	15.4497	0.178129	0.769279	0.890634047127822
Ctr-21ur-00924	148	86	5	129	127	167	96.6343	-1.32739862564905	0.0517947447749978	0.350206943529575	11	155	77	77	53	104	48	62	69	60.9893	0.113506	0.750235	0.879598005786935
Ctr-21ur-00925	5760	2855	243	6048	2968	4855	3899.18	-1.28659204071382	0.0747893595183796	0.410274057853984	189	1511	1903	896	786	1662	727	1532	1618	1016.68	-0.413331	0.0928385	0.260848254087291
Ctr-21ur-00926	65	42	3	30	45	96	35.1941	-0.620735739051378	0.353827418840333	0.72721821456798	3	45	20	31	16	25	10	24	20	17.7346	0.260487	0.605135	0.791830003767185
Ctr-21ur-00927	777	471	22	665	501	904	480.988	-1.28744486100323	0.0475938607241273	0.336896974433365	17	121	283	162	100	257	41	167	133	113.651	0.477092	0.210322	0.44185423097335
Ctr-21ur-00928	208	54	2	83	114	178	71.0211	-1.24132253977098	0.0497782017869297	0.344148339996371	5	63	26	20	20	27	14	23	26	20.807	-0.0873584	0.857099	0.93668457887918
Ctr-21ur-00929	2921	682	39	645	1029	2212	750.231	-0.630909446919581	0.213022613351579	0.613910105784276	31	201	289	101	69	113	63	225	189	118.103	-0.843468	0.00639056	0.038027904735881
Ctr-21ur-00930	1037	143	0	5	401	1251	170.295	-0.819997997429155	0.636282622982806	0.879346441211889	7	17	28	151	43	35	11	33	52	38.5418	1.21978	0.0327379	0.126345286519107
Ctr-21ur-00931	194	75	1	12	109	159	43.3645	-0.113971351141617	0.85765397114265	0.964392835231431	12	66	34	40	12	67	12	39	25	29.4429	0.403139	0.420175	0.653414537086065
Ctr-21ur-00932	843	275	3	127	195	989	195.259	-0.563574654257571	0.360135523950513	0.731122824014523	2	26	27	15	3	10	12	30	14	12.6659	-1.22229	0.0482123	0.16705769874906
Ctr-21ur-00933	1740	1088	60	395	1128	1646	685.658	-0.0231351500742612	0.96195395656668	0.991993862845812	164	2126	1295	772	720	1432	660	1421	1045	887.192	-0.317147	0.222251	0.45700599231044
Ctr-21ur-00934	163	66	11	52	66	111	70.9812	0.164756629021749	0.807057890097449	0.946950333262766	7	91	48	42	26	46	30	48	46	35.9494	-0.347659	0.372988	0.61372102966894
Ctr-21ur-00935	2573	661	49	206	1429	1797	611.868	-0.0788515710288874	0.867573937942449	0.967427877342275	61	728	602	346	300	502	140	429	321	305.847	0.245072	0.31822	0.56062733660654
Ctr-21ur-00936	5158	1736	136	339	1845	3902	1250.55	0.494796879623559	0.284292989516135	0.674677863154981	182	1839	933	734	615	958	407	641	932	678.585	0.0358148	0.896769	0.955887935084616
Ctr-21ur-00937	163	55	0	22	125	149	42.048	-0.755382600328166	0.245653152940137	0.642957295688713	9	63	31	29	33	44	6	34	31	26.689	0.544153	0.252614	0.491420029843326
Ctr-21ur-00938	34	37	0	6	36	52	14.562	-0.199302563576128	0.810629940489669	0.948392679572819	1	41	20	13	9	29	9	21	25	14.2047	-0.320865	0.57238	0.772359750916735
Ctr-21ur-00939	5342	3605	95	1344	5617	3443	2111.53	-0.477317291966763	0.387436837380686	0.74647416297375	265	2898	1772	1079	1248	1783	627	1930	1501	1207.13	-0.0708325	0.786293	0.900303469098828
Ctr-21ur-00940	7873	4242	87	924	6968	6209	2408.24	-0.370845966380498	0.488921950623849	0.806472536199252	216	3024	2175	793	1334	2082	975	2636	1801	1378.08	-0.499241	0.11276	0.296900976540051
Ctr-21ur-00941	841	211	10	210	266	895	235.008	-0.823297383446633	0.130885434005831	0.514630200519992	7	20	77	33	28	58	18	30	29	28.9187	0.387412	0.447533	0.676616018305253
Ctr-21ur-00942	2177	334	39	123	549	2344	445.433	-0.0611404348291921	0.913849410416741	0.980340628370733	15	45	85	89	35	97	36	77	120	59.5428	-0.25784	0.533388	0.743852317862188
Ctr-21ur-00943	1339	810	9	214	877	1290	410.816	-0.368046477296359	0.512548148292679	0.817832491554019	46	650	349	258	172	343	105	219	351	219.944	0.0447771	0.879938	0.948235624401715
Ctr-21ur-00944	2409	1136	57	337	1612	1845	750.112	-0.0550219830997575	0.904380341235627	0.977156759824077	70	846	576	451	300	479	218	471	433	352.159	-0.0359278	0.877908	0.947218585145059
Ctr-21ur-00945	1317	174	8	96	445	1257	241.513	-0.59241167850029	0.299495489927721	0.68634261136207	12	51	63	40	31	64	18	78	89	43.0939	-0.537963	0.185486	0.408749807905519
Ctr-21ur-00946	713	211	0	49	496	574	153.795	-0.691675742454199	0.318904479485833	0.700687323214772	5	38	58	34	13	43	15	46	32	25.756	-0.242641	0.592096	0.784400296895397
Ctr-21ur-00947	2500	871	115	1286	1397	2406	1206.04	-0.669334426149474	0.275658972177224	0.667107561603122	89	801	920	584	365	674	198	501	655	433.855	0.136991	0.590345	0.783421109977904
Ctr-21ur-00948	875	256	42	200	230	730	297.075	0.211239053725063	0.724440842835702	0.917906830502996	31	185	245	214	120	274	78	214	216	149.147	0.0994386	0.726309	0.865927306090506
Ctr-21ur-00949	789	235	28	124	260	625	229.212	0.192058414637652	0.709982483570343	0.910825635247881	44	287	303	244	189	419	166	360	348	228.982	-0.242677	0.338602	0.580005425855397
Ctr-21ur-00950	1076	300	12	45	288	958	205.643	0.186698119787814	0.736439641024655	0.922507016266712	10	9	57	11	4	33	9	26	7	17.2184	-0.150511	0.841781	0.92944502226697
Ctr-21ur-00951	1943	897	27	377	864	2017	584.639	-0.376690849904583	0.432080381212161	0.776481719517179	34	490	332	257	153	286	134	618	363	239.72	-0.757826	0.0127889	0.0635214339867103
Ctr-21ur-00952	6875	3462	60	484	4829	6063	1830.83	-0.201038428799061	0.720877200474678	0.915795526753759	251	1786	1224	1112	925	1461	810	1848	1376	1066.45	-0.379148	0.13137	0.327895610769761
Ctr-21ur-00953	1750	798	31	194	558	1359	440.531	0.282281440746819	0.538000683243497	0.831825698414958	126	1301	555	466	464	851	327	761	466	501.33	-0.00886383	0.977332	0.990034076362279
Ctr-21ur-00954	4714	1454	53	243	2178	3366	980.883	0.0334915497968768	0.947261322104636	0.988161746536881	171	988	992	926	935	1113	441	1063	1048	761.793	0.125542	0.634447	0.810140576207813
Ctr-21ur-00955	36	16	0	6	37	32	11.0552	-0.719417860040822	0.403708784630359	NA	2	8	13	6	17	21	7	11	12	9.99272	0.387433	0.563121	0.765664649248556
Ctr-21ur-00956	1445	610	31	131	701	974	374.644	0.267965256423217	0.557791092537786	0.843948682280182	54	738	505	395	207	447	133	326	269	270.375	0.338752	0.18465	0.407707691029173
Ctr-21ur-00957	504	702	24	105	680	1144	328.856	-0.0573098860357212	0.921296758303405	0.982373693440603	92	854	552	341	369	658	184	503	492	374.991	0.0839607	0.749499	0.879276808292397
Ctr-21ur-00958	564	78	3	30	95	316	77.3657	0.189012504734624	0.755959333849175	0.930205482332131	1	32	45	78	13	26	13	23	36	23.7663	0.525865	0.374586	0.615057502353018
Ctr-21ur-00959	43	19	2	7	19	33	14.8201	0.21737235467922	0.775939148691639	0.937519461028808	3	29	16	17	7	29	8	13	25	13.5343	-0.0357578	0.950287	0.979163594502541
Ctr-21ur-00960	1593	1767	27	1111	2346	2281	1105.93	-1.12311112180148	0.0712503441131108	0.40108897192701	256	3322	2183	1159	1152	2115	914	2291	1934	1395.26	-0.378421	0.118097	0.30621598342772
Ctr-21ur-00961	129	171	0	62	69	145	63.8758	-0.299440208697059	0.700218210954524	0.908040688809326	30	166	167	55	44	83	42	92	79	73.0663	-0.415482	0.197096	0.424941949874324
Ctr-21ur-00962	2057	669	26	368	542	1433	492.215	-0.209113646921496	0.6827971069161	0.900284611897136	24	273	273	185	113	158	102	239	261	150.444	-0.525103	0.0576113	0.1880209607291
Ctr-21ur-00963	149	40	4	4	25	101	29.491	0.915954826222157	0.184426205242315	0.582151691330258	10	41	15	20	19	52	14	40	32	25.1651	-0.116332	0.826484	0.921413772700673
Ctr-21ur-00964	39	20	0	24	28	52	18.4498	-1.3523241613515	0.0979800596486078	0.458451037636909	7	56	30	34	22	42	23	43	29	28.1729	-0.184798	0.664602	0.830103132536394
Ctr-21ur-00965	660	430	32	349	541	770	374.562	-0.576586587383838	0.320612984487501	0.702860405263576	48	492	304	149	202	341	113	303	197	198.722	0.0177909	0.954201	0.981025594275664
Ctr-21ur-00966	620	250	13	247	220	496	224.582	-0.684778163534731	0.257727339460756	0.654391653150517	12	149	92	83	56	80	32	53	76	57.8775	0.280763	0.412196	0.646610033723533
Ctr-21ur-00967	1134	411	27	198	339	783	306.571	0.0888343108422634	0.858171667893194	0.964576840218859	33	378	405	199	126	250	123	230	268	181.671	-0.312372	0.234754	0.470739730744866
Ctr-21ur-00968	548	305	27	296	365	566	295.516	-0.570785237790816	0.348370567440333	0.723819309506714	46	384	325	220	223	401	143	318	273	221.99	0.0183949	0.942255	0.975675947992055
Ctr-21ur-00969	1982	712	43	595	886	1762	666.862	-0.586683793605934	0.252552836692278	0.650274982270572	43	455	350	149	181	283	102	337	254	195.899	-0.275399	0.332047	0.574143777575064
Ctr-21ur-00970	180	63	0	40	55	119	41.8034	-0.480470431446783	0.489401568577158	0.806580267741156	3	58	36	10	16	24	8	37	21	18.0289	-0.482006	0.366789	0.607820711455009
Ctr-21ur-00971	141	31	2	75	40	110	51.4773	-1.33458660318546	0.0775324917033584	0.416932752402968	1	3	46	11	6	12	6	5	12	8.79301	0.0708639	0.935229	0.972882018620582
Ctr-21ur-00972	5343	2682	71	471	2683	2891	1306.43	0.273897236455879	0.576885929232873	0.853712460956581	201	1325	1309	939	731	1081	397	1157	1021	779.166	-0.00485373	0.983548	0.992402754690774
Ctr-21ur-00973	4056	1949	56	1030	1379	2103	1161.48	-0.216131200707157	0.702429727675296	0.909107906209097	132	1739	981	590	585	968	384	791	975	647.997	-0.157769	0.543028	0.751352801453122
Ctr-21ur-00974	4205	2203	63	1003	2189	3225	1345.57	-0.353536286385497	0.483231223847345	0.803693961679442	156	1202	1074	723	705	1165	657	1039	946	755.136	-0.273759	0.2848	0.527761346316719
Ctr-21ur-00975	1280	618	14	298	354	817	349.203	-0.186368491083627	0.746796125912869	0.926804754230302	41	714	408	155	244	503	170	382	445	271.653	-0.320008	0.354849	0.596479302134982
Ctr-21ur-00976	308	250	10	66	199	311	126.67	0.126240079198128	0.814601764919181	0.949686886793054	25	283	177	114	99	163	61	133	132	108.436	0.0428462	0.877982	0.947218585145059
Ctr-21ur-00977	2992	940	40	189	1225	2888	676.926	-0.061982899922537	0.899605173026057	0.976488096609673	49	514	489	569	143	386	112	404	385	272.463	0.163165	0.642239	0.814798338445805
Ctr-21ur-00978	2769	1692	35	186	2593	2602	867.571	-0.194165842649445	0.740396729849863	0.92469378806472	57	461	606	324	211	523	166	461	313	285.492	-0.0277514	0.91957	0.965965809922092
Ctr-21ur-00979	188	83	0	30	82	135	44.4898	-0.255592441624034	0.694068368698262	0.905101844017634	9	155	55	38	38	55	18	58	45	40.7828	0.0112313	0.978699	0.990498316748505
Ctr-21ur-00980	1413	855	13	213	1472	1452	495.36	-0.604291328013722	0.279793751514808	0.671275679816416	88	1147	495	424	341	496	154	373	338	345.29	0.410768	0.146652	0.352091205544221
Ctr-21ur-00981	5704	2814	48	710	4013	5570	1650.4	-0.453133147916542	0.38813415861204	0.747143944392311	117	1107	845	532	338	589	288	594	596	463.461	-0.199929	0.357807	0.599585938201395
Ctr-21ur-00982	1672	354	31	308	670	1173	424.802	-0.413606871576336	0.400620061745693	0.755712692880176	11	112	177	98	52	93	44	95	105	71.0454	-0.171449	0.621594	0.802635984023476
Ctr-21ur-00983	4015	1983	54	423	2135	2767	1048.38	0.061379350706906	0.897635214033989	0.975947434217088	99	430	865	310	433	470	372	569	1176	472.052	-0.891686	0.0175719	0.080586044558419
Ctr-21ur-00984	125	42	1	22	31	95	28.8943	-0.156269141121492	0.815264388460637	0.950064457246841	3	14	31	4	11	14	9	11	20	11.399	-0.640833	0.338028	0.579504512614828
Ctr-21ur-00985	316	134	4	18	134	168	67.5841	0.476220055378803	0.395356162811781	0.752274029644945	5	56	41	32	44	43	16	50	55	32.3051	-0.0648823	0.87577	0.945755002211244
Ctr-21ur-00986	1831	671	28	143	464	1656	409.782	0.248615435587048	0.610245487340191	0.867929371924666	39	323	464	301	219	319	133	323	382	233.171	-0.10986	0.694559	0.847789282697411
Ctr-21ur-00987	3994	1527	128	196	1407	3320	1031.32	0.703530588576158	0.1677986172196	0.563122007851033	96	471	655	1042	536	719	342	518	870	525.674	0.246491	0.449863	0.678708496559455
Ctr-21ur-00988	5995	3494	149	835	3621	4151	1901.55	0.194936777076003	0.675214629871618	0.896496036707536	183	1621	993	477	680	1069	461	963	900	699.763	-0.230645	0.425484	0.657713979914518
Ctr-21ur-00989	218	119	3	48	69	183	64.7829	-0.0592597269361667	0.921272159907053	0.982373693440603	7	51	52	32	36	46	13	33	28	28.2653	0.501594	0.22564	0.460817083740905
Ctr-21ur-00990	3061	597	58	882	1019	2296	877.956	-0.729403466948193	0.192129556417418	0.592178750674299	23	379	331	234	113	265	111	312	261	179.506	-0.32991	0.249757	0.488067647310608
Ctr-21ur-00991	995	276	22	280	434	939	320.68	-0.665766855948166	0.199322868190808	0.599990238490396	10	39	143	53	25	84	26	67	47	45.015	-0.0275483	0.954039	0.981025594275664
Ctr-21ur-00992	96	34	0	20	76	73	26.967	-0.815583134432839	0.245627419101174	0.642957295688713	4	22	28	30	9	19	6	16	11	13.7218	0.641079	0.270864	0.512566793504125
Ctr-21ur-00993	492	93	5	105	91	255	104.343	-0.435145266853107	0.49521170979612	0.80953279943618	5	29	59	41	11	24	10	19	23	20.1982	0.357387	0.509862	0.72773415459832
Ctr-21ur-00994	900	246	7	58	169	846	167.426	0.0468673328788338	0.934975060509825	0.985256453046433	10	39	94	17	10	55	13	91	30	32.4087	-0.880025	0.12267	0.314035080601548
Ctr-21ur-00995	127	67	1	12	158	144	43.5812	-0.66209304999315	0.326211431057363	0.707656662895165	9	64	48	29	27	32	14	27	24	26.3738	0.285089	0.509138	0.727042322814657
Ctr-21ur-00996	1152	389	9	165	440	950	271.493	-0.356204974200804	0.480312171363309	0.80256396868216	18	181	174	99	101	170	59	218	187	111.159	-0.414271	0.164059	0.378477124126771
Ctr-21ur-00997	327	114	4	54	87	285	80.4471	-0.173928036023177	0.755794997190357	0.930205482332131	21	208	114	86	94	175	51	103	95	88.7381	0.313059	0.330537	0.572259791754784
Ctr-21ur-00998	3549	1190	59	525	1630	2550	917.587	-0.195853502639144	0.655293058866209	0.888143884512233	65	1003	788	481	384	784	326	1084	693	505.226	-0.49264	0.0700681	0.215883777534292
Ctr-21ur-00999	136	64	0	16	133	116	38.8379	-0.611776625302754	0.375281729014371	0.740430697455807	5	56	36	17	18	24	14	34	25	21.1142	-0.452578	0.325853	0.568311036806529
Ctr-21ur-01000	2550	2082	49	504	1530	2113	922.851	0.0856434844452734	0.869222127868413	0.968044179599954	126	1142	964	485	656	1055	424	1061	866	641.934	-0.243775	0.363262	0.604848806796084
Ctr-21ur-01001	174	96	6	27	67	158	57.552	0.313483046618458	0.577160359703844	0.853790125002897	8	105	61	28	24	47	17	45	41	33.0203	-0.217565	0.5826	0.778830003192372
Ctr-21ur-01002	242	44	4	86	99	249	79.1339	-1.16024697278352	0.0627885807106823	0.380552945031834	4	27	31	10	5	4	2	7	7	8.6095	0.171218	0.820314	0.918642081104907
Ctr-21ur-01003	5264	3077	150	1167	3800	3904	1947	-0.115458250868289	0.812846464795604	0.94905216851976	84	1183	601	464	396	568	202	528	447	400.953	0.157951	0.552755	0.758716604536819
Ctr-21ur-01004	1653	471	17	108	514	854	301.625	0.305459955330828	0.519626800266599	0.822520251083627	15	581	168	59	100	130	66	153	228	121.837	-0.703186	0.122193	0.313308579466936
Ctr-21ur-01005	4151	1034	154	512	880	2534	1055.48	0.635426735103788	0.235152729346542	0.634122908263265	123	655	1648	499	384	992	449	769	1099	616.647	-0.545726	0.121821	0.312727109447825
Ctr-21ur-01006	7805	5793	163	691	12499	10436	3455.56	-0.541875955156975	0.369359581699046	0.736638782813652	460	4091	2856	2693	2095	2776	784	2421	1819	1869.03	0.504956	0.0344784	0.131026908645052
Ctr-21ur-01007	505	67	8	37	128	472	98.954	-0.165095491449469	0.778002878512343	0.938119050049377	5	5	25	10	6	18	5	18	8	10.4585	-0.059075	0.936637	0.973289107036138
Ctr-21ur-01008	7831	5012	222	2904	5022	6568	3353.39	-0.406255846565445	0.450049080322339	0.787980788383059	285	2261	2126	1441	1283	2465	1112	2579	2072	1500.81	-0.342249	0.124353	0.317023966338431
Ctr-21ur-01009	7343	3364	133	558	5007	5113	1993.62	0.0665198247122765	0.893462306446431	0.974512338897609	315	2742	1663	1702	1433	2131	887	2406	1830	1450.55	-0.085513	0.724135	0.864891419739777
Ctr-21ur-01010	108	59	4	45	146	113	57.658	-0.925729584063615	0.135054593642076	0.52067009987086	3	50	49	10	16	25	6	30	23	17.6403	-0.282789	0.597134	0.787663566752565
Ctr-21ur-01011	1826	247	23	128	351	1760	334.981	-0.1624263936986	0.774894477733901	0.937221826264934	24	92	231	199	37	224	76	150	87	106.346	0.203181	0.663923	0.829759572110022
Ctr-21ur-01012	1258	150	20	111	160	1443	250.343	-0.234121224895313	0.713315811733705	0.912112463953863	6	32	102	103	36	112	20	101	45	50.3767	0.459769	0.345415	0.586968803494641
Ctr-21ur-01013	649	127	3	173	287	629	175.099	-1.22610026975553	0.035974410695872	0.296157315019457	7	48	59	20	20	17	9	19	12	19.5603	0.386641	0.455268	0.683113205994603
Ctr-21ur-01014	3618	849	86	870	1782	3552	1133.72	-0.625404735224959	0.198667372019918	0.5993381325888	33	256	306	164	119	177	60	167	124	128.966	0.261104	0.351676	0.593119830543458
Ctr-21ur-01015	1042	138	7	54	304	683	162.934	-0.137250336065635	0.809590008205219	0.948077172596154	3	27	48	18	8	17	9	24	42	17.3179	-0.920353	0.0938063	0.262682017472475
Ctr-21ur-01016	520	89	11	35	143	334	102.227	0.282151692514014	0.600236567081886	0.864165292521644	10	113	203	100	56	120	52	99	190	84.5352	-0.461252	0.233838	0.469784788009258
Ctr-21ur-01017	368	60	0	23	118	204	53.8925	-0.21412486837888	0.748581902580725	0.927541273007544	5	58	99	60	28	52	23	67	96	43.5623	-0.512151	0.224176	0.459155860468932
Ctr-21ur-01018	2120	437	37	175	451	1086	392.311	0.42249900154483	0.370972201702771	0.737525760051463	229	2091	1548	1223	950	1949	688	1327	1724	1103.11	-0.0514421	0.82128	0.919261278038032
Ctr-21ur-01019	62	21	0	5	50	54	14.8699	-0.549357936570622	0.495747865568412	0.809798603312354	1	45	25	19	9	20	6	18	21	13.3784	-0.0475036	0.934465	0.972557043362939
Ctr-21ur-01020	2134	954	5	98	1249	2424	508.835	-0.382308941592208	0.583015471399638	0.85661286981339	66	239	370	244	134	349	171	281	260	214.299	-0.260826	0.438417	0.668416078343242
Ctr-21ur-01021	2293	568	69	170	532	1842	534.242	0.551610417166248	0.279939291485439	0.671409292406895	35	173	315	119	77	167	118	124	192	129.511	-0.5674	0.115031	0.301008989163889
Ctr-21ur-01022	127	42	0	20	81	80	30.1247	-0.556114625782245	0.418562837315597	0.767345442727865	1	31	16	10	4	17	5	8	3	7.69255	0.621346	0.42034	0.653501530653897
Ctr-21ur-01023	952	130	2	46	745	886	198.554	-1.10747183068255	0.108105928932257	0.477805763131019	6	54	78	49	10	46	11	23	23	25.8547	0.634557	0.203511	0.433403865183724
Ctr-21ur-01024	3752	1340	71	992	1314	3295	1151.28	-0.477916487388339	0.349900688164483	0.7248428639958	61	690	771	606	395	806	379	1038	831	521.046	-0.477991	0.0486334	0.167982040059912
Ctr-21ur-01025	1934	1026	51	563	1931	1730	810.942	-0.609345458824292	0.221311231692031	0.620823571672796	95	1079	626	501	410	720	321	511	522	448.348	0.0294917	0.908741	0.960769500693226
Ctr-21ur-01026	2034	1545	49	321	1814	2449	814.18	-0.149164314685598	0.764699734001907	0.933046426295757	124	1356	790	467	642	1061	361	836	720	593.122	0.0174038	0.951495	0.979900524755835
Ctr-21ur-01027	396	71	17	88	77	399	124.569	-0.0638572810630076	0.923300167700094	0.982758005788261	6	36	78	29	11	28	12	18	18	21.1281	0.246931	0.638522	0.812546270913191
Ctr-21ur-01028	2455	869	40	409	1185	2015	674.638	-0.318926790164001	0.472967695651448	0.799246955676661	83	1126	763	381	443	689	185	682	772	453.847	-0.161571	0.590772	0.783454604012523
Ctr-21ur-01029	292	91	15	13	325	302	109.992	-0.0338236456338201	0.960687248702364	0.991794497164641	6	72	38	32	28	34	10	15	20	23.1622	0.904373	0.0544763	0.181152884194728
Ctr-21ur-01030	1277	326	17	224	475	1929	364.927	-0.811293689583434	0.107440487825875	0.476912093442915	9	29	107	14	11	126	13	240	35	50.6974	-1.10338	0.322276	0.564433451111719
Ctr-21ur-01031	1817	398	75	861	548	1215	726.442	-0.590538735155815	0.392718326159475	0.750862879987572	40	358	618	335	171	432	145	346	374	253.271	-0.0733533	0.813293	0.915158586826583
Ctr-21ur-01032	8249	5068	585	3576	4470	7865	4447.42	0.0628337995468743	0.918774507284963	0.981517415915063	335	2230	2832	2047	1688	3204	1098	2880	2660	1809.2	-0.0863974	0.712222	0.857760483593197
Ctr-21ur-01033	876	113	6	74	195	443	134.212	-0.067762318903381	0.904146539924427	0.977156759824077	2	23	38	11	21	18	8	13	24	14.4559	0.07405	0.901027	0.957700478278162
Ctr-21ur-01034	818	1004	10	123	636	1498	369.699	-0.03294238233447	0.958036040936264	0.991230345096839	65	936	615	281	270	478	232	394	461	334.71	-0.288738	0.278333	0.520779586775955
Ctr-21ur-01035	28	19	0	12	24	31	11.9502	-0.810227377079031	0.349862615439786	0.724828035839994	4	26	10	10	19	27	9	10	19	13.7067	0.36504	0.551809	0.757941142248109
Ctr-21ur-01036	6765	3898	163	2049	5158	6754	2750.87	-0.523449069124986	0.280347416004917	0.671585357160738	224	2628	1849	1284	942	1833	508	1249	1149	1046.51	0.314444	0.136783	0.33636609354031
Ctr-21ur-01037	259	32	0	24	49	317	45.5943	-0.797294017828754	0.289093291438807	0.678079362852568	3	11	20	8	2	29	6	34	8	11.1999	-0.56219	0.454996	0.682872888477545
Ctr-21ur-01038	46	13	4	4	30	35	18.7499	0.393321053532242	0.630664578049678	0.876259491173549	4	14	16	4	9	7	5	14	9	8.6612	-0.561333	0.438398	0.668416078343242
Ctr-21ur-01039	3424	785	52	162	575	2562	610.95	0.479358298049751	0.358193427615934	0.730264601306175	76	401	785	277	345	506	215	548	1000	393.649	-0.698829	0.0556996	0.183450123604278
Ctr-21ur-01040	132	56	0	20	42	97	29.1553	-0.0946545125374362	0.89060657305023	0.973571508380068	1	2	31	1	0	1	3	2	3	3.59076	-2.36702	0.121141	NA
Ctr-21ur-01041	3977	2398	42	303	3964	3822	1264.96	-0.338747159087296	0.566722307906975	0.848707922278164	152	1465	1002	718	659	1117	310	893	811	657.73	0.189823	0.414222	0.648229581060712
Ctr-21ur-01042	1786	1194	48	256	1454	1921	670.267	-0.0504883974575761	0.916976944473287	0.98078063279899	94	430	628	392	288	404	269	528	630	365.665	-0.54358	0.0603279	0.194552223539622
Ctr-21ur-01043	222	120	2	10	164	225	60.6026	-0.0740203414012554	0.910726975758667	0.979444799871381	4	14	19	10	5	14	3	18	20	10.3377	-0.597158	0.363448	0.604933184144464
Ctr-21ur-01044	4095	1943	30	115	4379	4515	1196.67	-0.577296084577609	0.411231249760472	0.763265803166342	58	211	618	293	205	321	82	569	362	252.199	-0.299268	0.474431	0.699346830160384
Ctr-21ur-01045	1706	576	56	774	643	1532	696.376	-0.696586084287686	0.25274920307452	0.650346555672211	46	747	632	336	235	546	208	508	616	342.095	-0.422012	0.124221	0.316842926778824
Ctr-21ur-01046	338	199	7	121	166	290	130.62	-0.449930937526278	0.44432972153774	0.784469476745019	4	7	53	12	11	19	13	26	23	16.314	-0.756106	0.242841	0.480180602874344
Ctr-21ur-01047	4958	2143	83	2087	1326	4099	1772.5	-0.759027151213232	0.220511050736744	0.620553856782541	69	557	707	386	173	373	207	509	618	331.248	-0.66992	0.0159432	0.0749757595729973
Ctr-21ur-01048	3433	785	29	271	1581	4059	780.274	-0.622555816409384	0.228993561501241	0.628050634653752	38	382	511	502	258	447	149	395	404	284.083	0.218721	0.438946	0.66895671667433
Ctr-21ur-01049	539	245	1	65	500	552	158.008	-0.780953332340742	0.214269808339163	0.615188883607446	9	55	77	47	43	69	45	85	58	48.578	-0.457635	0.212592	0.444592907852755
Ctr-21ur-01050	2258	490	24	260	722	1371	448.886	-0.184870428603358	0.696570131722531	0.906580809052103	88	766	814	636	460	597	500	561	600	498.113	-0.259292	0.392202	0.629982646044454
Ctr-21ur-01051	3926	817	101	290	1885	3910	993.843	-0.0544213859115802	0.91476363001456	0.980393712157484	60	410	525	339	225	402	126	273	215	240.81	0.45993	0.0771539	0.230504025256236
Ctr-21ur-01052	2877	681	34	189	1253	1464	552.02	0.0535563812728569	0.911620775116552	0.979868000430141	47	687	502	177	426	507	135	475	344	297.658	0.184457	0.620118	0.801651072793621
Ctr-21ur-01053	1718	510	24	388	892	1207	483.36	-0.630988239113024	0.199649031397256	0.600310307399239	25	104	253	94	57	182	43	104	111	89.7403	0.147194	0.705785	0.853828987894999
Ctr-21ur-01054	2019	591	70	80	793	1500	502.1	0.703910691882298	0.200931797386704	0.601653814242809	118	889	703	1124	496	1162	258	673	584	566.129	0.695666	0.00610057	0.0367513768269435
Ctr-21ur-01055	53	11	0	6	12	48	9.55607	-0.319703492826622	0.724843164607454	NA	1	16	14	19	7	27	1	10	5	8.40961	1.57793	0.0300836	0.118980393127882
Ctr-21ur-01056	34	49	0	5	58	74	19.0438	-0.359744339967457	0.669473895959035	0.894239649154085	4	58	26	23	11	17	10	22	15	16.5248	-0.0591836	0.912274	0.962056168978385
Ctr-21ur-01057	2475	1951	51	527	1965	3039	1009.48	-0.256044998586788	0.607933152926894	0.867323883626869	91	1162	692	626	373	620	296	573	412	444.391	0.116319	0.665458	0.83068762073801
Ctr-21ur-01058	1433	260	14	105	331	966	246.616	0.024926888705148	0.960994064284396	0.991794497164641	28	404	327	193	140	291	84	199	218	165.493	0.14726	0.578019	0.776077999004399
Ctr-21ur-01059	530	87	3	79	302	437	121.893	-0.936654472156017	0.0923914709999714	0.447749158550089	11	26	58	13	7	29	0	19	8	16.5816	0.779459	0.273282	0.515142084583919
Ctr-21ur-01060	2952	555	43	651	654	2446	722.72	-0.593150019860323	0.288192574478107	0.677866708817769	22	168	192	150	70	139	60	122	127	98.2992	0.0247449	0.933895	0.972355190522578
Ctr-21ur-01061	3594	3291	35	1351	2390	3469	1552.6	-0.517565280466247	0.409766936708751	0.762102299052328	274	2134	2085	1106	904	2295	966	2350	1978	1332.93	-0.515091	0.0351486	0.132695768468253
Ctr-21ur-01062	1999	431	67	621	650	1955	682.959	-0.493743409605944	0.401680155345995	0.75614555778741	5	24	66	74	28	44	18	55	27	32.4192	0.401004	0.421793	0.654511757183277
Ctr-21ur-01063	85	38	4	15	39	105	32.1822	-0.0416362732872793	0.948034620702237	0.988224541615268	16	210	99	94	63	127	47	65	63	71.6005	0.424086	0.225839	0.461101044996237
Ctr-21ur-01064	2241	580	64	177	642	1181	499.866	0.65813794035117	0.161610868689269	0.555998770476401	35	491	340	204	178	267	77	342	287	195.478	-0.162928	0.585626	0.780433891970737
Ctr-21ur-01065	2230	819	70	821	815	1932	835.348	-0.477999080651847	0.405961479126215	0.759812631882593	143	1839	841	491	621	1074	349	906	641	626.024	0.0446709	0.88393	0.949920414802752
Ctr-21ur-01066	1389	209	13	110	309	1419	260.525	-0.365985716523677	0.515956784064397	0.820255136911707	17	50	98	30	12	23	7	29	37	29.6742	-0.2501	0.62939	0.807613644095446
Ctr-21ur-01067	6506	2629	92	1048	5002	5108	1954.5	-0.517272116426422	0.268243813310964	0.663772500990909	138	1469	1440	767	821	1165	469	1064	1205	789.387	-0.110845	0.648813	0.819739825573529
Ctr-21ur-01068	3897	1882	50	335	1964	3047	988.309	0.0861177639450071	0.858722310846594	0.964654402765755	157	2222	1072	739	780	1392	427	1149	991	802.759	0.0391727	0.888045	0.951200608105173
Ctr-21ur-01069	1658	576	37	623	633	1244	580.303	-0.682250699017439	0.236992624825616	0.63536911706468	34	95	242	91	65	166	97	200	174	117.233	-0.792737	0.0408213	0.148013006424908
Ctr-21ur-01070	1607	320	9	126	889	1019	315.624	-0.525969297933342	0.33836303470984	0.717630827828743	20	270	174	183	61	88	23	53	39	78.2227	1.36597	0.000623763	0.00636775703785063
Ctr-21ur-01071	86	26	0	13	93	150	28.8615	-1.32621597365469	0.0565359130575852	0.364110891475992	3	8	20	9	2	11	1	8	0	5.82778	1.10799	0.271206	NA
Ctr-21ur-01072	170	67	3	4	55	185	39.0043	0.351405825286961	0.612026944427926	0.868493208463271	1	10	22	8	8	8	9	12	42	11.3401	-1.47158	0.0322839	0.125138726335038
Ctr-21ur-01073	909	195	15	57	337	1292	219.703	-0.392287460460158	0.488256967667763	0.80624684375412	4	19	20	9	10	14	4	9	13	10.0179	0.218933	0.732972	0.869657747260111
Ctr-21ur-01074	2584	1056	45	160	939	2561	628.892	0.22631242525934	0.646878869439661	0.884306071425203	79	895	693	679	475	780	285	811	706	501.437	-0.0194603	0.929953	0.97099015862133
Ctr-21ur-01075	205	88	0	21	35	114	36.7677	0.435862695949816	0.528391497776679	0.827162238915963	6	67	55	29	25	52	19	53	50	32.3503	-0.360135	0.347716	0.589481312049588
Ctr-21ur-01076	2918	1449	28	886	827	2667	913.487	-0.579355676240642	0.333227468724734	0.712851208660395	51	297	436	112	84	189	166	375	410	203.145	-1.49142	1.98312e-07	1.18064390746606e-05
Ctr-21ur-01077	6264	2091	134	639	2473	5091	1572.2	0.117288949749557	0.783967446489005	0.939731023651274	79	357	700	383	215	667	180	421	676	345.313	-0.198853	0.570531	0.771091977511115
Ctr-21ur-01078	976	378	12	99	278	717	216.76	0.196932307741199	0.684792451243877	0.900897109608188	26	343	289	197	148	246	95	254	214	163.975	-0.0698391	0.783996	0.899146624372664
Ctr-21ur-01079	2055	795	31	247	1370	1751	573.435	-0.326055024259303	0.478992077496519	0.802232177225758	87	652	546	361	462	499	184	522	461	363.684	0.123197	0.66165	0.828429730868836
Ctr-21ur-01080	2509	810	39	285	1474	2051	652.472	-0.298297884544068	0.503928859826564	0.813839863861274	32	374	343	191	106	240	73	164	140	145.892	0.304643	0.252088	0.490765776630931
Ctr-21ur-01081	2439	821	16	235	405	2303	489.994	-0.0419876677890168	0.942173908647991	0.98697413712367	39	815	542	137	99	376	120	837	294	268.239	-1.16136	0.00740354	0.042452883255465
Ctr-21ur-01082	3205	1021	33	519	988	2609	762.272	-0.34209195850442	0.487102738483282	0.805459539211442	31	292	271	257	156	229	135	272	435	197.845	-0.511117	0.0726275	0.221552388635486
Ctr-21ur-01083	67	52	0	21	71	85	28.5117	-0.723085326036592	0.311105427109416	0.695067129344262	3	17	12	14	13	16	2	20	10	10.3021	0.413241	0.524437	0.737516699983851
Ctr-21ur-01084	4173	2283	79	1284	3035	5305	1688.67	-0.73295937029982	0.12291502267548	0.502172639366741	163	1491	1543	1035	704	1750	705	1803	1474	997.364	-0.393622	0.0881698	0.25189421645942
Ctr-21ur-01085	56	17	4	15	16	32	22.1387	0.264220204832451	0.743170976643704	0.925704389262988	1	22	16	7	6	15	5	21	17	9.46426	-0.752948	0.240556	0.477306994225049
Ctr-21ur-01086	2087	802	57	503	991	1455	673.609	-0.208934442365913	0.677121252693933	0.897029408996155	122	1481	1058	766	419	1043	334	1105	896	644.979	-0.218231	0.381568	0.620355394063324
Ctr-21ur-01087	1004	430	7	176	403	870	261.968	-0.382187194187454	0.476081130564442	0.800867280452423	20	369	398	167	97	350	115	331	286	183.958	-0.474436	0.16578	0.380951328636425
Ctr-21ur-01088	385	180	16	95	188	286	142.717	0.0450143746944759	0.935022631005832	0.985256453046433	3	12	94	10	0	11	4	9	17	12.3896	-0.756364	0.381774	0.620355394063324
Ctr-21ur-01089	30	16	0	21	26	28	14.9817	-1.38756788065148	0.117624929249742	0.492939756414227	1	20	19	8	5	15	6	16	14	8.99682	-0.559898	0.386884	0.625459004935817
Ctr-21ur-01090	52	14	0	24	25	78	19.3678	-1.51348168766387	0.0595001003262517	0.372209005402694	3	18	11	7	3	9	3	1	10	6.29328	0.195375	0.822111	0.919467352643802
Ctr-21ur-01091	362	170	2	200	291	401	164.074	-1.47352296276332	0.0197849093278132	0.220893801952337	36	395	192	102	180	260	87	167	221	153.359	0.0527838	0.881523	0.948763961657402
Ctr-21ur-01092	451	101	1	36	107	473	82.9518	-0.400813605816079	0.530516106446843	0.828027213900039	8	6	24	8	1	14	1	8	9	9.11178	0.17318	0.848555	0.932858484403613
Ctr-21ur-01093	260	51	0	14	63	190	38.8111	-0.0823139348961648	0.905534388286601	0.977460977205729	2	12	13	11	1	10	4	5	6	6.01466	0.239181	0.775014	NA
Ctr-21ur-01094	43	23	0	30	23	37	19.8717	-1.28075963066987	0.142817735049791	0.530666341676292	5	34	10	9	12	13	1	4	12	9.72658	0.976094	0.205065	0.435355709548179
Ctr-21ur-01095	1662	768	50	437	1009	1574	620.214	-0.330989356281651	0.494081301967711	0.809353416244135	79	844	425	317	365	464	121	329	334	301.671	0.468164	0.108608	0.289360735819571
Ctr-21ur-01096	3840	996	45	447	3272	3174	1041.52	-0.767695313630463	0.1183124132172	0.494560992433236	56	393	363	183	77	182	48	142	84	138.231	0.507325	0.103307	0.279941593336501
Ctr-21ur-01097	1882	411	43	95	825	1203	406.455	0.29026123328854	0.573767867149129	0.852183036435985	44	550	362	399	239	406	124	338	279	249.772	0.354754	0.157221	0.368593351033564
Ctr-21ur-01098	215	26	1	8	38	105	26.7905	0.371876557520699	0.601781235773651	0.864809246334601	1	21	40	9	9	24	7	21	28	13.4844	-0.571101	0.34805	0.589518352917911
Ctr-21ur-01099	1623	1030	51	1095	1256	2463	966.139	-1.09185307863115	0.0563456302592987	0.363533199521056	103	1342	759	535	637	876	382	924	655	578.669	-0.0787711	0.777745	0.895795411955368
Ctr-21ur-01100	89	85	5	42	89	169	58.6535	-0.482476406236238	0.439211069968926	0.780792732470465	8	92	42	20	24	43	16	32	29	27.7851	-0.0166358	0.970301	0.987411911824058
Ctr-21ur-01101	92	20	5	10	26	91	28.6053	0.268287184604599	0.707681125289387	0.910215479528142	5	35	37	40	20	29	14	26	43	23.9276	-0.037502	0.934096	0.97240833070678
Ctr-21ur-01102	2501	445	19	137	291	1646	369.969	0.284558482706389	0.619120941123927	0.871146227305503	7	14	48	67	16	26	18	18	24	24.6849	0.572529	0.345651	0.587098494551966
Ctr-21ur-01103	833	218	14	214	685	1139	300.391	-1.15617360792169	0.0124449385096223	0.170722087863734	23	209	214	137	119	145	20	60	59	88.4596	1.44455	4.00023e-06	0.00012260723002783
Ctr-21ur-01104	328	74	31	203	137	251	193.111	-0.223962892733932	0.777080025857245	0.937890760994032	14	81	138	59	48	83	43	73	108	61.7482	-0.416552	0.247299	0.485060258997932
Ctr-21ur-01105	492	222	26	209	245	418	229.055	-0.27126662951559	0.662205861883001	0.891125445543755	38	337	400	247	165	379	121	260	288	205.297	0.0431314	0.867591	0.942357698083749
Ctr-21ur-01106	632	53	11	39	58	530	106.198	0.195539402084066	0.777877502761078	0.938078177643053	7	10	40	62	7	26	11	30	23	21.862	0.378221	0.565648	0.767590953718989
Ctr-21ur-01107	2723	945	17	488	1604	2657	749.006	-0.807105430137615	0.119458392647222	0.496322486062559	22	369	370	198	195	291	152	368	379	214.125	-0.519415	0.0685379	0.212514377186236
Ctr-21ur-01108	417	164	5	86	190	399	120.638	-0.476052786998846	0.35990325700983	0.730967755011476	27	206	95	74	64	145	64	131	105	88.7741	-0.31876	0.360714	0.602705451294071
Ctr-21ur-01109	1044	382	17	303	337	774	314.61	-0.510804862733687	0.362376482124475	0.732500991455337	19	260	178	97	129	208	81	207	169	124.081	-0.219042	0.477291	0.701731973844832
Ctr-21ur-01110	5750	3544	244	1302	4842	6228	2512.54	-0.082988495961835	0.864255675908294	0.966255237105806	226	2094	1295	910	890	1363	552	1257	1156	920.186	-0.0560887	0.814314	0.91574828662844
Ctr-21ur-01111	1320	408	29	138	427	941	313.757	0.23141769473363	0.608924571053679	0.867435979584633	19	141	133	89	41	45	21	77	59	57.4008	0.091747	0.813997	0.915511706529539
Ctr-21ur-01112	130	30	0	36	28	109	30.9679	-0.888995607397998	0.248328708225578	0.645203334780243	5	9	26	11	5	5	0	6	7	7.57516	0.706614	0.426243	0.658362166759675
Ctr-21ur-01113	224	86	1	34	69	191	51.8167	-0.206014143259975	0.734680529292072	0.921216871393384	18	17	153	18	12	15	7	17	31	28.3683	-0.364125	0.585809	0.780481771877699
Ctr-21ur-01114	2992	1105	95	2616	1455	3343	1753.28	-1.44098623637873	0.0311042846521972	0.274868439787928	55	630	623	246	160	420	167	246	312	253.328	-0.0937366	0.73803	0.872381135825974
Ctr-21ur-01115	3147	1375	20	179	2065	2814	767.72	-0.265577648927988	0.654951300378431	0.887936885314212	149	967	619	675	443	671	265	632	552	487.228	0.158107	0.561198	0.76435704567921
Ctr-21ur-01116	1569	652	21	116	1399	1126	434.214	-0.306892690515995	0.579730339453493	0.854786768203146	68	924	481	283	287	470	158	382	355	304.208	0.0702458	0.796747	0.906288282319956
Ctr-21ur-01117	7620	4159	205	1229	4392	5707	2480.73	0.114015411252354	0.802475974327326	0.945184953987666	450	4220	3083	2271	2006	3199	1144	3182	2950	2102.86	-0.0741119	0.730569	0.868561175302795
Ctr-21ur-01118	2734	1284	16	397	2267	2545	815.141	-0.68738886335931	0.222093788266594	0.621385556049947	44	680	497	383	220	392	106	365	289	258.59	0.281885	0.305881	0.548272984122002
Ctr-21ur-01119	562	93	14	42	121	408	115.569	0.344058131595227	0.539207660669552	0.832659080027551	7	45	26	149	14	38	28	25	25	36.1768	0.975506	0.117424	0.305140048703549
Ctr-21ur-01120	150	36	3	16	108	184	43.8699	-0.679803695761793	0.252577503421548	0.650274982270572	2	17	50	8	11	7	5	16	9	10.6861	-0.250253	0.726499	0.866069541353034
Ctr-21ur-01121	499	99	0	56	148	396	89.631	-0.573618564260566	0.376123643293897	0.740768103365594	7	21	40	10	7	24	12	14	4	14.3458	0.0239001	0.971915	0.987784924554504
Ctr-21ur-01122	2588	278	16	88	694	1737	372.938	-0.108345265513737	0.858010693915188	0.964470166340756	41	373	291	241	118	264	82	176	188	162.456	0.287789	0.271002	0.512678210719718
Ctr-21ur-01123	2183	927	28	495	1395	2962	747.297	-0.815509745843845	0.0794970349352657	0.421823556961705	91	1036	608	552	604	849	239	826	729	513.784	0.101145	0.712104	0.857760483593197
Ctr-21ur-01124	7273	4722	201	2921	4166	5514	3112.11	-0.410094089625444	0.468362864605376	0.797268683512464	283	2690	2061	1304	1175	2289	1126	2240	2249	1465.89	-0.442006	0.0452318	0.159698907227107
Ctr-21ur-01125	1574	792	16	171	623	1363	397.262	0.0450745381067254	0.928740382894365	0.984184221312035	26	206	229	186	99	194	55	122	161	117.845	0.345992	0.230255	0.466224557314887
Ctr-21ur-01126	561	184	6	54	290	531	136.684	-0.31310195402034	0.536111804159414	0.831611478345429	9	47	58	60	43	51	16	47	57	37.8099	0.286019	0.470165	0.69556950177681
Ctr-21ur-01127	1075	380	21	273	481	700	323.75	-0.409761002978629	0.432576513155435	0.776703088332236	14	280	160	133	65	115	51	122	90	89.0026	0.0746092	0.825421	0.921072480320227
Ctr-21ur-01128	87	35	2	31	47	63	31.7871	-0.619126237316139	0.364400324984788	0.733895113641343	4	32	26	8	11	16	3	15	9	11.1622	0.285395	0.648182	0.819280500662875
Ctr-21ur-01129	143	102	0	45	118	144	54.4722	-0.682570685623253	0.313403196215611	0.696761932341288	8	75	67	35	55	63	26	51	57	41.725	0.0679532	0.859611	0.937742048510534
Ctr-21ur-01130	2451	692	42	211	720	1962	536.081	0.144624154577473	0.749906976396756	0.928316735406459	50	387	447	273	137	280	90	258	282	200.515	-0.00059698	0.998258	0.999147380739593
Ctr-21ur-01131	3291	1552	83	928	1391	3019	1154.21	-0.315261951819968	0.534743058855424	0.830798870712628	95	1048	761	506	464	672	345	727	693	497.791	-0.260126	0.253206	0.492052769931631
Ctr-21ur-01132	778	331	19	204	331	1095	282.356	-0.533407075858195	0.291940074409354	0.68019745449684	37	442	295	175	123	251	77	174	288	165.462	-0.111809	0.705588	0.853817968521023
Ctr-21ur-01133	134	68	0	36	58	200	43.7408	-0.780269190588163	0.248742343439356	0.645491199145449	2	38	48	16	19	17	15	17	56	20.5586	-0.84746	0.129498	0.324755595790684
Ctr-21ur-01134	1903	1062	15	132	883	1763	475.303	0.108130586566165	0.847910568337571	0.961159943309411	69	529	538	476	289	485	128	366	366	301.942	0.423936	0.0818228	0.239616485259803
Ctr-21ur-01135	524	111	6	59	242	369	114.393	-0.370599783326257	0.467448282055645	0.796786072052102	9	142	58	65	44	92	24	43	57	47.4962	0.497071	0.195662	0.422949643946216
Ctr-21ur-01136	5526	908	33	477	1053	6394	1042.01	-0.572868824619972	0.333674566212809	0.713222160582142	28	291	258	152	144	510	87	972	288	242.551	-0.814293	0.0825802	0.241287803543755
Ctr-21ur-01137	1369	453	6	214	300	1880	336.482	-0.676181215914513	0.275347278005652	0.66698959397877	16	56	167	71	25	90	54	99	72	62.8759	-0.58193	0.192968	0.419195795714282
Ctr-21ur-01138	70	29	1	54	56	53	36.8471	-1.55385321087109	0.0443889902085639	0.327221415215256	2	33	21	13	11	21	3	11	10	10.5859	0.77359	0.21134	0.443303750875737
Ctr-21ur-01139	2007	681	56	1264	587	1246	879.794	-1.00865929279928	0.15132757616619	0.542180065830147	76	743	577	223	184	284	106	307	350	253.468	-0.236371	0.347574	0.589356942710737
Ctr-21ur-01140	805	383	16	149	443	832	259.884	-0.282594607436281	0.545590783739464	0.836712633945575	30	550	262	198	230	330	101	399	244	208.572	-0.0372693	0.911804	0.961857343251523
Ctr-21ur-01141	105	40	0	23	58	82	27.8999	-0.619908457421114	0.371274736787417	0.737829079396319	3	55	34	25	30	36	10	23	18	20.9321	0.705195	0.139904	0.34166817740733
Ctr-21ur-01142	221	50	8	123	64	207	95.6874	-1.01775096201192	0.160319186431162	0.554962365204807	1	12	25	13	6	9	5	19	18	9.53616	-0.671945	0.314651	0.557762522172533
Ctr-21ur-01143	300	83	4	270	114	282	156.836	-1.9377636910996	0.00925171903297513	0.141775035586363	1	31	51	22	14	31	12	33	34	19.6603	-0.394843	0.436735	0.667279516702523
Ctr-21ur-01144	2831	1177	26	210	2894	3074	850.364	-0.699923643842347	0.225165428325366	0.624465180094219	69	749	691	348	256	469	88	259	267	277.625	0.683307	0.00489624	0.0309388524586379
Ctr-21ur-01145	2890	577	20	208	1492	2765	609.695	-0.632562245049351	0.235165857176025	0.634122908263265	26	80	160	306	54	118	45	63	111	95.6776	0.908012	0.0680031	0.211439717746174
Ctr-21ur-01146	1355	531	22	303	985	1155	441.642	-0.641819104249482	0.175516646545336	0.572972074890322	33	256	350	128	94	138	64	102	117	116.288	0.151677	0.618299	0.800583541104189
Ctr-21ur-01147	3688	2122	35	288	3156	2812	1063.25	-0.188997359676033	0.745739370669641	0.926458702981581	164	1635	1056	736	798	1146	316	896	723	691.278	0.36457	0.145494	0.350148864912011
Ctr-21ur-01148	1023	489	25	152	581	887	319.812	-0.0233490986230014	0.959373254130659	0.991587227318757	31	151	188	116	105	174	42	166	136	106.561	0.11982	0.712186	0.857760483593197
Ctr-21ur-01149	2435	1141	25	197	2424	1854	709.835	-0.445450517108013	0.440007048749855	0.781562970945153	89	1221	658	560	375	629	190	495	369	407.205	0.415891	0.108715	0.289510143526037
Ctr-21ur-01150	52	12	0	7	30	36	11.1216	-0.59291822481298	0.485752619028969	NA	1	17	10	10	6	5	2	4	5	5.2513	0.82661	0.340459	NA
Ctr-21ur-01151	6044	2698	85	510	3585	5618	1620.08	-0.117079805299713	0.80811750913478	0.947363001379715	170	1372	1185	1102	731	1205	386	1070	1006	773.717	0.182954	0.397932	0.634788871696964
Ctr-21ur-01152	5187	1509	82	703	1774	4454	1259.36	-0.197395282362494	0.655884255934581	0.88853424999377	46	499	435	257	193	425	156	418	553	271.978	-0.502833	0.058431	0.190047735192229
Ctr-21ur-01153	92	22	0	16	25	50	17.5855	-0.320736520602544	0.682256068149968	0.900102918233423	1	20	13	2	7	6	5	4	14	6.42806	-0.746428	0.374715	0.615133750144001
Ctr-21ur-01154	8876	2209	251	2169	2973	5943	2610.45	-0.230254015001541	0.671487354863151	0.895240107023851	121	793	951	709	418	1239	362	765	876	587.49	0.00651335	0.980471	0.991103295457832
Ctr-21ur-01155	421	545	17	106	757	1005	290.742	-0.447440211468732	0.440450782993913	0.781888531073159	84	912	399	323	377	599	146	378	267	321.405	0.566875	0.066893	0.209014933319766
Ctr-21ur-01156	60	52	0	9	65	76	22.7586	-0.332247352649552	0.660470482705242	0.890067302995005	6	73	32	15	14	26	11	46	27	22.229	-0.724858	0.138963	0.339817854440764
Ctr-21ur-01157	5213	1337	143	1532	2109	3973	1684.41	-0.492170000028358	0.364933583470169	0.734101435062959	80	1107	865	679	433	660	254	580	686	479.839	0.0928176	0.70871	0.855657791292535
Ctr-21ur-01158	3195	1440	54	576	1342	3532	966.323	-0.299018958520613	0.516993906722034	0.821119908671408	80	713	649	363	176	277	170	307	419	288.954	-0.301737	0.274211	0.516440960958909
Ctr-21ur-01159	6231	2794	129	647	3691	5379	1785.18	0.00274851045929395	0.995089245287317	0.999343924480308	148	1554	1228	818	702	1556	360	981	948	751.906	0.263787	0.262178	0.502310239041322
Ctr-21ur-01160	5244	1505	67	914	3315	5349	1505.14	-0.769948562526651	0.0794057892560146	0.421687006771578	84	708	360	290	151	268	124	145	177	217.561	0.379887	0.251753	0.490262761289658
Ctr-21ur-01161	3884	2128	138	1477	2752	4062	1763.79	-0.496453805986983	0.339166457100357	0.718077288050811	118	1076	1073	520	421	993	283	625	595	517.737	0.14951	0.530854	0.74229948008682
Ctr-21ur-01162	995	209	13	117	476	848	232.017	-0.476466778200035	0.318185107843056	0.700287997605209	3	47	71	33	15	36	12	38	49	25.9219	-0.366553	0.435098	0.665604219589065
Ctr-21ur-01163	391	111	0	22	386	388	97.1732	-0.986377946305271	0.168381830648682	0.563821822534846	17	121	72	17	19	25	9	17	14	28.8289	0.442894	0.353654	0.595205134515779
Ctr-21ur-01164	5804	1302	108	303	1663	3698	1119.29	0.433294138524799	0.35797486209364	0.730264601306175	65	644	569	405	477	988	287	558	591	432.762	0.16602	0.542814	0.75126407680638
Ctr-21ur-01165	64	29	0	2	50	33	13.7073	0.0262097427189577	0.976501596215063	0.995997605228587	2	29	16	11	19	15	8	21	15	12.8521	-0.0380889	0.948031	0.978091982771673
Ctr-21ur-01166	3131	1319	45	497	1301	3098	872.155	-0.26541342651524	0.562653265253043	0.846588663229757	87	1029	808	509	506	956	332	1146	914	576.729	-0.389104	0.132327	0.329418820161192
Ctr-21ur-01167	1051	499	29	379	405	751	389.296	-0.366536232239382	0.52980378249114	0.827970488954392	18	244	185	110	122	216	73	201	214	126.079	-0.248894	0.398064	0.634809045829425
Ctr-21ur-01168	3065	1156	82	1293	1253	2133	1165.01	-0.651904001685755	0.273289260937307	0.665990761990342	76	841	742	369	414	710	244	726	830	452.439	-0.36529	0.176793	0.397007376666542
Ctr-21ur-01169	44	26	4	5	26	67	21.9881	0.342528279362684	0.652154178259986	0.886657400028045	2	10	18	13	9	19	6	12	11	9.61821	0.296467	0.637276	0.811930116010935
Ctr-21ur-01170	1726	1195	60	812	1999	1681	938.165	-0.728656633144669	0.186904562582915	0.585146798547073	107	1553	721	553	615	859	213	585	639	521.85	0.41359	0.159272	0.371414634089687
Ctr-21ur-01171	214	128	0	59	144	209	71.8602	-0.690959967971092	0.291866858517597	0.680166164814158	17	149	72	78	52	93	30	79	74	60.6706	0.138651	0.685264	0.842013124288176
Ctr-21ur-01172	201	69	1	29	133	139	50.3939	-0.501557507924447	0.404978257717148	0.759366380837687	5	94	36	20	22	60	10	42	32	27.0707	0.128147	0.795167	0.905398563882112
Ctr-21ur-01173	4350	1727	116	528	2148	3795	1264.18	0.0924242991989102	0.831991084021297	0.95603131523051	193	2004	1414	1072	1573	2460	838	2361	1546	1285.69	-0.0264453	0.927338	0.969652836967542
Ctr-21ur-01174	3899	1485	43	341	1598	4352	960.766	-0.216577100823533	0.660356727086839	0.890067302995005	75	371	399	467	187	418	133	427	259	265.606	0.229187	0.474922	0.699762693799931
Ctr-21ur-01175	208	73	0	30	108	266	53.7659	-0.744719673348119	0.237325112511541	0.635397404057207	4	11	14	5	3	5	4	15	7	7.23191	-1.12875	0.157569	0.36910840421949
Ctr-21ur-01176	63	27	0	7	66	62	18.394	-0.710552077998825	0.358257798988551	0.730264601306175	1	30	11	14	6	15	6	14	11	9.29938	-0.0264256	0.968172	0.986381459352322
Ctr-21ur-01177	3258	1498	60	318	908	2955	821.233	0.318098884439452	0.497654105535723	0.81067172642191	73	904	489	341	234	565	245	548	466	353.293	-0.365733	0.163697	0.378014798726173
Ctr-21ur-01178	102	64	3	8	70	142	36.392	0.036002344343773	0.955458489057909	0.990654921259971	2	42	27	27	14	35	6	24	19	16.7291	0.488912	0.338366	0.579923805153499
Ctr-21ur-01179	2745	1582	80	1069	1961	2582	1212.25	-0.567671969515409	0.282089905219615	0.672552360970012	131	1313	1103	714	642	1347	431	1007	925	705.096	0.0040467	0.985855	0.99331344799434
Ctr-21ur-01180	3224	1111	48	123	838	2183	625.107	0.625679115054591	0.214374792038917	0.615205798548893	68	475	396	343	265	570	132	359	296	274.666	0.410505	0.100861	0.275470626352796
Ctr-21ur-01181	152	24	2	11	66	172	33.6311	-0.532382313956771	0.418432064063732	0.767320822166548	3	16	24	23	4	11	9	7	8	10.3162	0.310367	0.663008	0.829057412580321
Ctr-21ur-01182	5949	2274	170	596	3069	4426	1668.64	0.250932553542946	0.576127118062319	0.853398207798199	244	2111	1971	1949	1119	1885	685	1597	1357	1213.5	0.277624	0.201705	0.431357564339264
Ctr-21ur-01183	49	21	8	4	21	44	28.3746	1.44817800776513	0.0797216121234808	0.421823556961705	3	28	24	21	17	17	12	23	12	15.2806	0.055814	0.917155	0.964566075299246
Ctr-21ur-01184	660	202	0	55	215	985	147.36	-0.731495837956028	0.29945744357789	0.686322504606766	8	66	57	75	10	40	13	47	22	30.6036	0.42707	0.418591	0.652099933534584
Ctr-21ur-01185	1360	459	47	447	835	1368	537.985	-0.577260594882766	0.269688206400617	0.664512452436952	45	663	327	263	211	350	68	174	161	196.695	0.891762	0.0016495	0.0134971802664207
Ctr-21ur-01186	2556	899	75	478	1520	2966	870.337	-0.349419998157709	0.43762399326402	0.779320381746028	160	1297	1031	923	658	1342	418	886	1164	744.21	0.0739388	0.748745	0.878988952110607
Ctr-21ur-01187	2083	772	5	208	1980	1899	567.692	-0.910934626644377	0.162064608982802	0.556424123474715	56	721	410	251	143	271	72	238	150	198.583	0.394997	0.171119	0.388807847194977
Ctr-21ur-01188	3529	1960	26	307	5248	2834	1230.44	-0.792455711034082	0.228379970635904	0.62773702128129	142	2108	888	672	920	1067	366	887	717	707.881	0.330595	0.297055	0.540096186819929
Ctr-21ur-01189	2377	1072	32	270	1084	2261	631.408	-0.0973014301075567	0.834317757529116	0.957018777055846	67	505	652	368	203	664	185	602	323	325.677	-0.0628556	0.840635	0.928735542320255
Ctr-21ur-01190	573	128	3	20	93	418	85.6328	0.325522948099635	0.606426070650005	0.866541840866952	6	15	20	6	3	11	3	2	4	7.67245	0.838307	0.333776	0.575446842569466
Ctr-21ur-01191	2062	476	62	161	864	1979	534.441	0.142643318183935	0.779424082140407	0.93849512273336	44	441	355	371	151	303	68	114	152	179.53	1.097	0.000220207	0.00280828144830996
Ctr-21ur-01192	2522	2434	59	243	2794	2913	1060.09	0.0482603504203389	0.933834101099301	0.985170328691447	112	1153	1076	782	571	1292	407	1152	981	692.209	-0.108316	0.63369	0.809716825437896
Ctr-21ur-01193	6949	4545	133	1227	6499	8835	2716.85	-0.444813180611275	0.355348925043832	0.728151625290831	214	1710	1690	1019	829	1690	751	1501	2130	1094.11	-0.48289	0.0442245	0.157343995855619
Ctr-21ur-01194	320	40	3	26	43	179	48.4476	0.163891016289311	0.799724519297167	0.944568891361197	2	22	33	24	15	20	10	15	19	14.8233	0.243183	0.652136	0.821515313506833
Ctr-21ur-01195	55	17	0	2	28	33	9.68086	0.0535381427702991	0.953163859225235	NA	3	16	8	7	5	11	3	10	8	7.03687	-0.021659	0.976835	0.98984036001072
Ctr-21ur-01196	2710	919	68	181	1063	3018	713.094	0.164786830406802	0.741284519822036	0.925016188578859	101	615	668	975	482	867	245	822	814	535.091	0.212034	0.444523	0.674229330957345
Ctr-21ur-01197	662	475	3	426	806	955	379.903	-1.55025891778569	0.0177689621502561	0.208278010439125	86	1154	753	399	432	839	228	561	540	444.74	0.165009	0.53556	0.74547087103921
Ctr-21ur-01198	10	16	0	6	25	31	8.73487	-1.02125676341666	0.29438101917264	NA	1	59	34	26	20	28	7	22	19	17.7359	0.517645	0.326771	0.56928858337148
Ctr-21ur-01199	1759	724	11	519	759	1264	520.485	-0.788671339993253	0.186020562260282	0.584309118978944	73	608	748	455	372	639	324	619	675	429.744	-0.329946	0.170502	0.387985751241474
Ctr-21ur-01200	169	86	0	64	89	133	57.0617	-0.878684251871699	0.213754721491153	0.614403972058548	3	77	86	53	23	70	25	71	59	40.2115	-0.279954	0.489728	0.712076289906601
Ctr-21ur-01201	5019	2376	151	1790	1743	3788	1870.96	-0.297121537659837	0.606461019653067	0.866541840866952	295	2372	1708	1197	1182	2080	867	2154	1937	1322.65	-0.306004	0.193769	0.420371776055138
Ctr-21ur-01202	43	24	0	15	14	41	13.8511	-0.488807392023996	0.570655368301952	0.850577607451212	1	20	14	9	16	25	10	18	21	12.6517	-0.146628	0.797385	0.906814330675274
Ctr-21ur-01203	874	501	27	47	357	982	264.324	0.563905058294556	0.303138038765679	0.688359309605111	21	126	246	99	61	157	80	129	129	98.8762	-0.371735	0.290193	0.533552534614022
Ctr-21ur-01204	14	8	0	4	14	16	5.28303	-0.754183349417207	0.48197946403752	NA	1	24	7	8	10	10	7	16	10	8.63815	-0.368634	0.595793	0.786772544785111
Ctr-21ur-01205	2208	1255	46	1050	1322	2369	992.255	-0.869027376764541	0.120088306374455	0.497102830377027	127	1648	967	442	533	1064	434	772	703	609.928	-0.151273	0.604999	0.791794774240648
Ctr-21ur-01206	8088	2162	164	1154	2287	5253	1902.47	0.0571249136870771	0.902215689682498	0.976956509833422	240	2029	1462	1476	1094	2112	635	1515	1543	1145.65	0.17881	0.402923	0.639243703882151
Ctr-21ur-01207	229	82	0	25	87	168	46.5381	-0.175881722354737	0.782631070166988	0.939317536275158	10	102	78	46	43	71	18	49	32	40.651	0.538034	0.142431	0.345468208694103
Ctr-21ur-01208	61	22	6	45	23	43	39.6589	-0.469952401322634	0.587728073266051	0.858345110613917	2	32	18	14	5	31	6	18	10	11.5971	0.288609	0.646692	0.818277009522138
Ctr-21ur-01209	1480	1052	14	77	1070	955	408.565	0.290643293648859	0.643270668630424	0.883131754111074	88	1721	746	572	487	812	338	749	729	550.949	-0.119708	0.684143	0.841177293619172
Ctr-21ur-01210	3381	767	50	503	1335	2571	802.228	-0.384251987266973	0.398310565921754	0.754466757844679	64	518	446	658	162	237	98	166	163	233.739	1.09241	0.00616794	0.0370190875652062
Ctr-21ur-01211	5908	1680	250	1025	1637	3816	1754.03	0.437494105972761	0.426383859641415	0.773342304722876	138	1120	1163	756	472	1589	319	887	958	671.646	0.17624	0.529212	0.740951157237014
Ctr-21ur-01212	234	86	0	56	59	153	54.9907	-0.49950980552606	0.48051378194904	0.80262804517566	8	98	102	54	21	50	50	63	75	48.6055	-0.875917	0.0228532	0.0980539585609954
Ctr-21ur-01213	1412	1083	16	295	1950	1525	611.17	-0.715894030188753	0.217912509210175	0.618834354320725	90	959	717	346	262	560	171	481	472	361.19	-0.0950828	0.686478	0.842660912375903
Ctr-21ur-01214	1533	452	16	355	310	971	368.51	-0.423139150093344	0.472877409360963	0.799246955676661	25	57	177	28	34	61	28	77	77	55.9851	-0.698693	0.132464	0.329620788385711
Ctr-21ur-01215	1847	212	7	329	612	1318	370.936	-1.02688852839303	0.0911822739077197	0.444678586022403	12	34	99	58	22	58	22	59	43	39.4076	-0.040838	0.930351	0.971187374925787
Ctr-21ur-01216	526	81	0	10	349	558	100.314	-0.955614445371323	0.237293697872302	0.635397404057207	9	22	64	38	8	64	11	22	13	23.8785	0.905931	0.130606	0.32658511233832
Ctr-21ur-01217	2722	820	111	260	1602	2639	858.317	0.201179579849776	0.696620312884189	0.906580809052103	123	1913	1073	862	883	1196	413	1009	1697	831.552	-0.143393	0.643676	0.815739853447144
Ctr-21ur-01218	125	38	0	24	66	107	30.9984	-0.720058737365238	0.284513200369429	0.674707887589625	3	21	30	1	4	12	4	10	14	8.67186	-0.914929	0.230534	0.466410449093032
Ctr-21ur-01219	3269	936	52	478	1008	2313	767.616	-0.112368411172523	0.807149217964776	0.946950333262766	76	890	601	379	277	428	150	509	424	333.611	-0.0854601	0.733179	0.869823530125163
Ctr-21ur-01220	73	28	2	26	30	55	26.4026	-0.517621832729603	0.470848173223434	0.798575395645011	2	26	17	5	7	12	3	16	10	8.44433	-0.365753	0.597419	0.787758343049967
Ctr-21ur-01221	3297	1515	107	544	3422	2636	1242.08	-0.276264666480391	0.583515858298362	0.856675818012736	64	644	492	214	463	546	174	459	394	325.351	0.17542	0.602997	0.790661975705173
Ctr-21ur-01222	5134	2401	145	2063	2950	3671	2077.55	-0.576203289382414	0.304018412175841	0.689175154330494	138	1958	1108	882	680	1195	497	1087	1173	793.277	-0.163114	0.498976	0.719061323317851
Ctr-21ur-01223	2021	1296	39	264	608	3165	660.008	0.0222629813085252	0.967349668599685	0.993223930714815	44	412	286	139	65	403	120	626	159	202.742	-0.811651	0.0761382	0.228697823100701
Ctr-21ur-01224	25	18	1	1	26	21	9.56415	0.22948520281203	0.806906775644065	NA	4	23	12	12	13	19	6	24	12	12.4274	-0.0364718	0.951042	0.979545724882176
Ctr-21ur-01225	1403	399	41	195	1131	1492	462.844	-0.437255994222131	0.365051822062678	0.734101435062959	27	377	370	222	130	273	60	194	124	152.549	0.572374	0.0511372	0.173533259957417
Ctr-21ur-01226	1083	981	20	526	869	1481	569.309	-0.739043841506113	0.203056750237121	0.604171137824814	105	832	853	609	435	721	193	537	562	448.147	0.33679	0.14204	0.345056466744024
Ctr-21ur-01227	571	814	18	188	388	1296	342.012	-0.0885791877902196	0.881879365643278	0.970846369293135	283	2709	1398	1173	1133	2226	795	1969	1638	1260.36	-0.134952	0.612782	0.796512164643171
Ctr-21ur-01228	10	9	0	6	3	12	4.67053	-0.457363842665301	0.707636542439067	NA	3	30	13	15	10	18	8	23	14	12.6664	-0.224734	0.692531	0.846714034358447
Ctr-21ur-01229	52	13	0	7	13	30	9.24693	-0.0696493059853932	0.938328677048302	NA	1	14	16	6	5	18	7	16	15	8.84538	-0.628245	0.341352	0.582630693095196
Ctr-21ur-01230	1357	242	13	124	258	827	231.186	0.0325802767080364	0.950358888115076	0.988499670555435	17	79	200	91	39	145	149	121	57	93.8927	-0.837595	0.108311	0.288867666847988
Ctr-21ur-01231	851	344	19	140	211	617	225.854	0.194366139678333	0.704810910923458	0.909464134505476	46	275	591	149	96	273	68	272	319	183.561	-0.464734	0.214984	0.447570952764661
Ctr-21ur-01232	81	28	0	16	38	55	19.4203	-0.468218559950539	0.52835808219521	0.827162238915963	2	42	22	12	12	32	6	27	25	15.2954	-0.184906	0.738462	0.872548932151532
Ctr-21ur-01233	940	257	8	35	221	703	161.628	0.32642786534719	0.564592611551124	0.847630042289021	9	23	59	15	8	11	7	9	17	15.8775	-0.132011	0.834309	0.925819922644877
Ctr-21ur-01234	1863	1083	29	194	845	1795	528.038	0.152029303478824	0.75480856299412	0.929721122561604	106	1423	802	437	307	704	222	634	493	447.779	-0.0714057	0.783063	0.898508416110792
Ctr-21ur-01235	1610	846	49	853	1018	1632	781.402	-0.836320899947272	0.146322242881513	0.535623935456665	90	1237	678	495	610	916	375	775	828	559.475	-0.120274	0.666071	0.830972773537722
Ctr-21ur-01236	1642	1099	11	176	897	1777	478.288	-0.0886720370837671	0.879181928901981	0.970601113785924	125	2116	1305	662	638	1167	405	1047	1049	744.486	-0.16115	0.54795	0.755210305973539
Ctr-21ur-01237	2797	1837	103	1772	2449	4003	1679.14	-0.950212034705409	0.0898394653406824	0.442144438366423	181	2111	1341	966	865	1628	509	956	960	872.238	0.299007	0.207514	0.438311345113749
Ctr-21ur-01238	183	116	0	56	197	273	76.6775	-1.06397425549175	0.0939639965334487	0.451355844726337	12	133	57	59	29	67	26	28	50	42.3722	0.308146	0.463533	0.689713412243183
Ctr-21ur-01239	96	48	0	30	55	96	31.5369	-0.757582427206237	0.279553941856266	0.671209542242765	2	36	21	9	9	21	10	14	23	12.9102	-0.498747	0.387911	0.62641825086252
Ctr-21ur-01240	1479	514	26	516	763	1385	522.051	-0.877753423021537	0.0940404888462065	0.451355844726337	5	39	123	34	26	79	16	77	25	36.3105	0.069286	0.897929	0.956105113369558
Ctr-21ur-01241	4339	3180	40	127	3670	4799	1332.43	-0.00288750053194618	0.996688598890261	0.999399233639822	157	1243	916	602	481	872	465	816	1127	643.091	-0.488735	0.0446703	0.158477369045954
Ctr-21ur-01242	4914	2164	61	200	1924	4431	1112.21	0.280497203881112	0.608229580875168	0.867379483299283	120	1238	662	556	303	1105	274	492	857	509.045	0.0271014	0.933791	0.972293800912505
Ctr-21ur-01243	614	139	4	117	288	747	163.419	-1.00661861569354	0.0585660065143763	0.369321836669195	7	95	66	78	8	48	14	38	18	31.7849	0.685804	0.210057	0.441705615909958
Ctr-21ur-01244	78	29	3	8	57	125	28.8513	-0.434885427211622	0.51263366191639	0.817832491554019	1	26	15	7	5	27	9	25	14	11.2439	-0.580927	0.369249	0.610265774691347
Ctr-21ur-01245	4329	1777	29	325	3268	5185	1187.46	-0.61935942399144	0.281705936298975	0.672264226737941	32	340	322	118	228	442	116	774	299	243.314	-0.636008	0.131274	0.327810566977937
Ctr-21ur-01246	2897	889	60	258	1139	2141	687.285	0.169661166206196	0.698164319357209	0.907094168708143	110	1279	986	958	488	803	319	686	720	579.859	0.220342	0.368822	0.609818607829593
Ctr-21ur-01247	3266	1038	79	986	1290	2402	1058.29	-0.490260495803818	0.362251480360936	0.732500923548296	89	902	1134	649	452	890	368	860	888	571.696	-0.256825	0.293683	0.53672150075704
Ctr-21ur-01248	8766	3517	82	884	6207	5837	2234.88	-0.339093032406465	0.513080725161519	0.818234980420146	206	2210	1605	1203	1005	1559	730	1808	1316	1090.86	-0.187367	0.400049	0.636599317578656
Ctr-21ur-01249	4068	1532	80	1024	1502	2743	1208.46	-0.316676241250858	0.53907529650992	0.832659080027551	115	1776	1089	707	620	1098	372	1262	894	704.924	-0.171058	0.522377	0.736142397264271
Ctr-21ur-01250	155	63	2	33	72	76	41.9908	-0.184507182277999	0.770521755431452	0.935731774652126	4	42	24	20	20	44	16	43	38	23.6631	-0.381039	0.386306	0.624905868762351
Ctr-21ur-01251	1022	188	3	41	188	502	133.39	0.344153473803298	0.569093626554412	0.850117925138699	7	30	68	10	4	17	8	26	28	17.901	-1.17619	0.0422798	0.15206362990298
Ctr-21ur-01252	312	54	6	29	62	180	59.545	0.278155142963446	0.630864975305362	0.876259491173549	2	22	48	28	24	28	15	44	74	26.3825	-0.775056	0.118724	0.307188003232795
Ctr-21ur-01253	974	246	16	76	272	593	193.5	0.298746303738383	0.524567434985999	0.825767131914752	12	138	190	130	87	186	115	258	325	136.539	-0.960785	0.00138739	0.011805237145013
Ctr-21ur-01254	1461	1346	19	900	2327	2337	954.596	-1.31992613116147	0.027143798516986	0.256514913353185	161	1924	1040	714	770	1263	467	1121	1076	787.706	-0.0995158	0.701296	0.851667310614513
Ctr-21ur-01255	415	136	15	122	141	418	148.704	-0.331248491588919	0.569212222392523	0.850175557280243	17	99	91	75	47	64	30	89	84	57.9064	-0.225901	0.508938	0.726872762889225
Ctr-21ur-01256	5211	3640	110	784	4586	5989	1976.33	-0.215864328414099	0.659917362962313	0.890067302995005	306	2462	1777	1479	1169	1844	758	2094	2021	1324.66	-0.228267	0.309357	0.552076077399933
Ctr-21ur-01257	167	52	1	20	135	115	42.4746	-0.595848096515011	0.345007987805535	0.721399376706473	2	33	25	10	8	11	4	18	15	10.6272	-0.429466	0.486276	0.709652168251668
Ctr-21ur-01258	1511	687	9	71	1175	982	363.12	-0.180444987118954	0.777989946893762	0.938119050049377	35	555	231	83	225	287	65	254	261	176.185	0.0291216	0.945303	0.97698976053879
Ctr-21ur-01259	1771	535	37	209	545	1618	440.464	0.0219088325916679	0.96219708851333	0.992030140109682	23	133	148	98	30	92	37	61	66	65.1025	0.160861	0.665057	0.830373801096396
Ctr-21ur-01260	2136	1154	36	88	2483	2616	730.885	-0.418194596926383	0.51259735273338	0.817832491554019	45	580	292	370	197	295	159	423	391	255.268	-0.295361	0.306371	0.548582934952465
Ctr-21ur-01261	1492	581	34	563	1041	1576	603.594	-0.909746528914965	0.0718263421754036	0.402687809336325	49	703	490	325	358	593	167	582	579	347.064	-0.132763	0.643075	0.81525655391041
Ctr-21ur-01262	1617	478	38	468	610	1597	529.016	-0.598023760766373	0.255058943280206	0.65277938916578	50	613	537	507	213	454	127	316	305	277.469	0.480468	0.0763956	0.229177930131847
Ctr-21ur-01263	1807	370	33	157	634	1017	369.718	0.142941381240189	0.75904381597234	0.931211923628694	28	266	232	374	167	198	78	119	199	157.387	0.749714	0.0303034	0.119545243899733
Ctr-21ur-01264	1926	800	32	189	1157	1611	521.154	-0.100725665895108	0.828462807584085	0.954600540328726	69	713	428	406	297	457	125	402	347	297.725	0.314661	0.219487	0.453543429231577
Ctr-21ur-01265	2423	1206	41	150	1720	2230	687.03	-0.0091794437468133	0.986264863667671	0.997074847653412	90	1004	594	478	457	635	210	510	558	419.183	0.18865	0.454794	0.682799137557115
Ctr-21ur-01266	817	227	13	155	786	912	274.665	-1.00082772959164	0.0353672065529196	0.293062711179666	11	150	88	74	56	100	20	74	61	55.9206	0.45942	0.180432	0.402035242310988
Ctr-21ur-01267	141	72	6	86	83	129	74.74	-0.809219992222652	0.23596615690304	0.634640333932994	3	101	82	55	28	61	13	38	69	37.029	0.153464	0.732925	0.869642037779785
Ctr-21ur-01268	4256	1321	86	605	1402	2497	1027.33	0.106416995887893	0.815352107503073	0.950064457246841	76	889	657	657	365	581	220	648	753	442.811	-0.105407	0.688018	0.843591859456401
Ctr-21ur-01269	1650	1566	19	580	2783	2265	913.849	-0.975355423466336	0.104675926912357	0.471016412564951	227	2421	1987	1102	921	1911	548	1604	1406	1092.97	-0.00146848	0.994807	0.99753885751784
Ctr-21ur-01270	81	66	0	54	65	82	42.1256	-1.09543399750699	0.1565499488746	0.549983039466585	4	66	61	26	17	43	26	35	37	28.3289	-0.474286	0.270318	0.512145392698498
Ctr-21ur-01271	254	86	3	70	130	145	74.1652	-0.626384497383566	0.301161027923917	0.687204035105028	10	80	71	40	26	43	14	52	46	34.8804	-0.141475	0.711704	0.857656509933316
Ctr-21ur-01272	771	216	8	236	182	589	212.846	-0.778471800004482	0.207980290188572	0.609005355783848	11	241	247	55	81	193	50	221	140	104.106	-0.444099	0.2833	0.526120109131759
Ctr-21ur-01273	809	345	41	404	566	706	409.349	-0.562515036910594	0.357855415197077	0.730224374648448	31	574	286	188	178	351	102	332	263	201.318	-0.0889865	0.77512	0.894416320969612
Ctr-21ur-01274	48	25	0	11	38	46	15.3561	-0.605107394657624	0.437602561399798	0.779320381746028	2	27	7	11	7	11	4	9	8	7.82899	0.305486	0.674084	0.8357473233925
Ctr-21ur-01275	4872	3624	96	1196	5561	6066	2179.55	-0.596278194166768	0.237010078386407	0.63536911706468	265	3301	1488	1216	1147	2020	774	1949	1614	1269.16	-0.1422	0.598829	0.788450127196556
Ctr-21ur-01276	3087	1550	46	373	1251	2510	818.999	0.109168347497063	0.813450988121268	0.949163154370323	97	953	887	355	219	491	259	550	505	390.443	-0.517548	0.0215914	0.0939188988393801
Ctr-21ur-01277	91	30	1	87	66	56	51.043	-1.94377226847659	0.016367503418445	0.198022449673626	11	97	68	34	48	76	23	62	44	43.3909	0.147022	0.699838	0.850937521017439
Ctr-21ur-01278	1029	101	42	68	137	809	231.256	0.799537670277274	0.239586931115995	0.637321895500979	19	55	105	145	37	133	42	101	64	69.6667	0.352539	0.421288	0.654043043056091
Ctr-21ur-01279	313	93	15	42	209	379	114.48	-0.12508454607654	0.823171376496475	0.953043113591247	5	25	45	32	12	21	6	15	23	17.0808	0.437547	0.42947	0.661380304287524
Ctr-21ur-01280	3868	976	47	771	1275	3023	958.291	-0.551554430903804	0.266543327900002	0.661676953563931	33	201	473	162	103	270	116	220	262	168.819	-0.395046	0.263742	0.504260648244087
Ctr-21ur-01281	253	167	1	58	142	322	86.1273	-0.482019622521858	0.430319644165272	0.775566710251354	3	33	36	21	10	39	14	26	17	18.0419	-0.000277816	0.999564	0.999898173374629
Ctr-21ur-01282	4131	2303	63	814	1159	4082	1231.13	-0.0740389644144403	0.888145214944049	0.972900794870989	89	371	541	229	217	366	253	454	537	309.095	-0.805767	0.00810081	0.0454920296429519
Ctr-21ur-01283	3018	1409	90	541	1647	3427	1046.75	-0.132140031502839	0.768170300036768	0.934643240607114	61	797	686	772	365	768	160	644	601	431.954	0.351849	0.223123	0.457943014122073
Ctr-21ur-01284	3646	1599	90	906	1713	2760	1200	-0.238931108615167	0.627591957942619	0.874692532146303	91	894	685	514	358	671	224	659	559	427.953	-0.0373409	0.866099	0.941466960009712
Ctr-21ur-01285	126	47	2	62	111	95	54.2558	-1.24071290477426	0.0612878631755307	0.376264791833855	3	13	26	9	9	15	2	23	13	10.3486	-0.229429	0.733832	0.870279240020131
Ctr-21ur-01286	2064	1072	39	317	777	1725	591.741	0.106816683884387	0.819358828682911	0.951453792980862	102	454	1019	465	224	790	216	398	354	373.994	0.303161	0.391072	0.629342084588194
Ctr-21ur-01287	232	104	5	195	118	275	131.454	-1.52066313996183	0.0280859634608296	0.261103687273041	5	35	48	55	25	37	15	20	26	25.4406	0.732057	0.11361	0.298470523696625
Ctr-21ur-01288	61	12	0	34	46	43	23.3098	-1.78615726601242	0.0327785217128632	0.281717456040979	2	7	15	5	7	6	0	5	5	4.92884	0.885653	0.353262	NA
Ctr-21ur-01289	2645	640	12	189	2087	2080	603.815	-0.809216576859469	0.175120957689233	0.572610406085057	44	482	401	243	148	276	79	144	140	173.179	0.666284	0.00891844	0.048769263330241
Ctr-21ur-01290	1492	941	52	515	933	1562	659.349	-0.314490709098179	0.547768099965481	0.838368749382509	61	484	502	449	252	516	125	336	290	278.488	0.534575	0.0254415	0.105565526805122
Ctr-21ur-01291	3345	1556	38	339	1580	2054	807.864	0.10892682193455	0.822534780541067	0.952945882744283	78	942	517	330	381	505	211	470	388	352.99	0.0439815	0.873987	0.944837880585528
Ctr-21ur-01292	639	266	4	137	480	502	193.064	-0.765729785318192	0.167177641668308	0.562403246599907	45	501	364	240	146	250	91	201	180	180.858	0.256679	0.305417	0.547974086541423
Ctr-21ur-01293	851	71	6	19	83	326	90.5058	0.843787540653669	0.198019011500168	0.599117790067845	6	18	44	28	3	70	9	16	21	19.7195	0.755529	0.256504	0.495721204837893
Ctr-21ur-01294	1032	250	12	73	440	888	218.983	-0.207147601537799	0.67906782313875	0.898310773854892	4	108	109	129	43	82	28	66	81	56.671	0.389698	0.344507	0.586121708816199
Ctr-21ur-01295	3914	754	50	431	2365	3400	942.978	-0.638587410326968	0.173837376816966	0.570805683810706	50	735	449	447	201	344	202	313	286	275.74	0.0539555	0.860823	0.938439171009433
Ctr-21ur-01296	4380	724	96	1127	1065	3131	1172.72	-0.503248077594604	0.393236926422546	0.751093710882458	27	81	275	123	71	190	69	190	135	110.901	-0.241603	0.557039	0.76164280763479
Ctr-21ur-01297	283	58	14	108	46	298	110.324	-0.373918234866295	0.613738140138833	0.869153444895813	5	24	36	44	19	29	8	24	21	20.211	0.673664	0.176314	0.396517467260004
Ctr-21ur-01298	187	115	2	42	252	169	75.8178	-0.774385005234006	0.209793717417575	0.611217302983182	11	168	83	75	68	99	41	59	67	61.6188	0.323918	0.361255	0.603133645174334
Ctr-21ur-01299	1009	431	3	253	1137	789	349.312	-1.20215442984841	0.0561827521452486	0.363495101936977	89	1074	505	417	521	597	137	373	292	366.515	0.854557	0.00512028	0.0319868716721729
Ctr-21ur-01300	37	5	0	5	13	18	6.24708	-0.398649529788409	0.702856780344732	NA	3	27	10	8	10	15	2	6	11	8.50423	0.700072	0.33351	0.575211539731183
Ctr-21ur-01301	436	147	0	42	398	429	114.223	-0.926398575048941	0.163324554555208	0.556932350954834	6	58	148	29	46	97	16	46	83	45.3385	0.137597	0.786502	0.900438236609631
Ctr-21ur-01302	1800	1106	40	789	1286	1848	816.248	-0.766791843971112	0.158976285472508	0.553231232232053	124	1593	983	635	662	1168	422	860	833	667.619	0.0318154	0.899966	0.957005603606277
Ctr-21ur-01303	3123	963	88	608	847	1785	847.925	0.13988218618509	0.791619497020793	0.941116442948196	109	787	851	393	423	559	231	614	781	447.068	-0.310967	0.251513	0.490015931659697
Ctr-21ur-01304	151	54	2	44	40	95	42.6101	-0.407785821122537	0.550287697514858	0.839904042258276	3	54	30	21	30	31	12	34	39	23.1354	-0.113069	0.809856	0.912961127868154
Ctr-21ur-01305	39	14	2	6	56	25	16.8735	-0.59100958447336	0.475271472047105	0.80039855555753	3	26	6	14	13	12	7	4	8	9.53648	0.789552	0.284545	0.52763518991559
Ctr-21ur-01306	3336	1335	74	880	1217	3381	1094.21	-0.412763551527816	0.412242531663726	0.764053314095848	87	1073	1155	640	510	991	355	792	898	587.544	-0.102034	0.680781	0.839498486542466
Ctr-21ur-01307	3242	1761	44	162	1155	2538	762.196	0.546908527431086	0.296769293025781	0.683592942823728	106	1392	789	486	294	963	306	929	630	522.524	-0.315638	0.284653	0.527721670793508
Ctr-21ur-01308	169	102	0	20	78	97	39.9397	0.213222324395787	0.752335856305807	0.928979155540945	3	37	35	25	17	42	18	46	43	24.6214	-0.533891	0.202539	0.432353336988545
Ctr-21ur-01309	331	67	3	14	114	322	62.6293	-0.177834438960269	0.775488473615397	0.937221826264934	3	7	23	17	2	9	4	12	13	8.69391	-0.215246	0.780566	0.89716516877233
Ctr-21ur-01310	2005	1636	40	393	2417	2352	884.54	-0.42968372753954	0.419164359068326	0.767895273096834	191	1974	1148	948	952	1787	476	1180	1044	901.215	0.284836	0.256783	0.4960941011747
Ctr-21ur-01311	5258	1862	166	1099	2197	3525	1628.73	0.013019564314082	0.979185495456816	0.9965419321249	182	1506	1330	881	699	1289	403	960	1155	782.496	0.045934	0.835568	0.926225902555844
Ctr-21ur-01312	121	44	0	11	46	90	23.9365	-0.0347191789861818	0.96027583685198	0.991765464630041	8	58	36	42	25	46	16	39	38	29.6412	0.121524	0.762563	0.886767697942943
Ctr-21ur-01313	176	64	8	180	108	243	122.64	-1.55559287935037	0.0304195329179119	0.271807836493173	8	110	74	59	37	88	25	31	52	43.2466	0.517402	0.174232	0.393387578959995
Ctr-21ur-01314	3207	753	187	2345	864	2937	1744.3	-0.784212034175472	0.304924239518025	0.690031043082771	43	353	627	508	168	385	151	273	466	270.91	0.0722721	0.842953	0.930302574262542
Ctr-21ur-01315	19	5	0	1	7	14	3.22747	0.0530672903459516	0.966964516257559	NA	1	19	20	17	4	16	4	7	8	8.09353	0.717904	0.315022	0.557999559288374
Ctr-21ur-01316	5737	1865	202	1398	2888	5028	1988.1	-0.222227893796256	0.659494249934216	0.890029845151984	226	3440	1989	1628	1356	2198	557	1314	1658	1274.34	0.433643	0.0923331	0.25995246100909
Ctr-21ur-01317	103	26	7	22	62	94	42.3459	-0.0925329453929269	0.891864071209021	0.973765717312411	4	21	33	22	14	23	12	30	21	17.483	-0.258042	0.604223	0.791437799496691
Ctr-21ur-01318	2010	307	27	197	460	2023	409.213	-0.318451292104612	0.552516810249	0.840746372913186	19	216	300	252	110	210	57	181	259	142.618	0.116443	0.742159	0.874682689443357
Ctr-21ur-01319	352	104	6	30	162	376	88.2673	-0.217525490800315	0.680203814663362	0.899090012323665	6	72	74	38	32	51	20	37	66	35.7161	-0.163763	0.679693	0.838797548542897
Ctr-21ur-01320	41	23	0	17	55	50	18.8966	-1.23424296183532	0.109535433126436	0.480660259233091	1	29	13	12	11	14	9	18	13	10.9027	-0.283221	0.642378	0.814919398976644
Ctr-21ur-01321	1747	488	25	330	478	1388	432.009	-0.34812924787552	0.493895840000886	0.809353416244135	37	416	554	506	158	279	138	265	335	242.336	0.177768	0.619707	0.801438815153769
Ctr-21ur-01322	2148	1439	28	192	1656	2529	700.767	-0.151218703981678	0.783717686929091	0.939716521708392	97	1394	879	307	384	588	236	791	653	466.632	-0.474617	0.100362	0.274771097285778
Ctr-21ur-01323	114	30	0	14	56	125	25.892	-0.68305961304333	0.32451636214519	0.706448481131602	3	35	11	12	8	9	0	12	14	9.01455	0.205427	0.788121	0.901524943860631
Ctr-21ur-01324	1010	367	30	200	322	912	308.693	-0.0225843715189426	0.964658293274349	0.992894136405361	18	247	147	77	74	150	55	105	118	88.7883	-0.0888686	0.776844	0.895048317530956
Ctr-21ur-01325	2273	673	34	557	916	2670	692.587	-0.779293127403635	0.110025143655601	0.481947485752759	20	137	223	146	36	139	33	139	73	83.8133	0.220761	0.5948	0.785988978740923
Ctr-21ur-01326	3567	1347	43	263	1023	1852	708.848	0.482584681390211	0.289136586057371	0.678113073592189	128	822	711	539	403	779	344	709	833	512.914	-0.312075	0.195536	0.422784083824206
Ctr-21ur-01327	2826	754	20	535	984	3022	712.337	-0.806659168841926	0.124286357588355	0.50321144046866	43	492	372	190	42	184	64	180	97	141.32	0.0387735	0.91824	0.965314371413715
Ctr-21ur-01328	4788	2526	122	1769	4583	5014	2153.71	-0.804089363215078	0.104028031136176	0.470131306480107	220	2487	2084	1774	976	1988	713	1914	1778	1270.05	-0.0486074	0.824189	0.920404240187197
Ctr-21ur-01329	1531	355	31	167	668	1059	361.165	-0.0755937190199403	0.869608676538636	0.968162152573302	14	111	143	65	42	80	48	105	74	63.761	-0.482929	0.143596	0.347250073313591
Ctr-21ur-01330	24	12	0	1	34	30	7.82932	-0.772619793194611	0.452781920060879	NA	3	26	9	8	13	15	5	10	15	10.1097	0.15546	0.813831	0.915409051974135
Ctr-21ur-01331	7559	2565	157	1728	6888	6390	2638.73	-0.75365485049981	0.104917780864562	0.471155389800905	93	1105	1049	472	565	828	182	709	635	499.303	0.245238	0.398176	0.634831509210885
Ctr-21ur-01332	553	110	6	27	185	428	101.396	-0.00809591886824334	0.988443026497763	0.997639348785913	5	50	65	29	10	46	20	37	25	25.6866	-0.257083	0.587087	0.78132539671415
Ctr-21ur-01333	1095	485	19	286	423	742	334.464	-0.312038712231447	0.562334741109246	0.846571230258596	52	696	467	248	210	307	118	202	237	224.246	0.278286	0.290832	0.534195001056828
Ctr-21ur-01334	292	105	10	79	136	219	101.588	-0.262739581114896	0.644816953447734	0.88354732572822	12	63	71	34	31	63	27	61	67	41.8453	-0.4514	0.223275	0.458135539115783
Ctr-21ur-01335	4547	1660	151	1242	1736	3394	1540.37	-0.150585359532121	0.779108747865671	0.938452741788191	195	2087	1480	919	799	1414	420	1010	1116	857.127	0.156305	0.480785	0.704424904052902
Ctr-21ur-01336	4954	2487	76	1032	4792	5235	1816.9	-0.720889962254922	0.128723326287696	0.51189714626396	144	1863	1596	1148	541	1200	302	866	1127	764.773	0.209243	0.450039	0.678815268564442
Ctr-21ur-01337	1636	270	11	155	1995	1034	435.299	-1.25982525423226	0.0436055044247492	0.324357441859984	15	194	149	74	118	125	30	85	69	77.5173	0.716589	0.0434048	0.155245525983618
Ctr-21ur-01338	3324	3223	67	1187	4391	4430	1793.36	-0.679949728004676	0.216586346966032	0.617546332356267	416	4408	2988	1927	1903	3936	1373	3732	2961	2193.17	-0.223725	0.360453	0.602456817943061
Ctr-21ur-01339	554	272	16	182	434	1046	258.453	-0.869326049058759	0.0731037702913756	0.405594376034644	25	533	359	256	100	223	95	178	155	162.604	0.196131	0.557465	0.761815752560236
Ctr-21ur-01340	3625	1351	65	2229	2040	3314	1658.07	-1.36341223351932	0.0239936492705051	0.242302519806107	118	1793	1068	746	757	1411	371	1156	812	735.074	0.181765	0.510275	0.728103168071039
Ctr-21ur-01341	3316	1251	63	1065	916	2221	1033.35	-0.464259439581978	0.425962424621811	0.773200397556583	69	785	541	229	151	252	249	364	446	286.031	-0.975841	0.0001859	0.00246701882080914
Ctr-21ur-01342	31	14	0	2	37	29	8.97517	-0.631576355127862	0.51161328236585	NA	3	14	10	6	3	5	2	7	6	5.59535	-0.22204	0.794056	NA
Ctr-21ur-01343	4155	1293	176	378	2515	3584	1305.71	0.307726731422427	0.554593952068834	0.841888086187892	193	2130	1286	1106	817	1425	434	1082	1169	882.13	0.182764	0.422332	0.655067152296939
Ctr-21ur-01344	389	116	5	19	85	232	69.6524	0.609882568516544	0.263731786451258	0.659498236469304	20	184	120	88	87	130	40	143	185	92.6782	-0.323854	0.328931	0.571010337513957
Ctr-21ur-01345	402	122	0	85	481	360	129.82	-1.4203872086848	0.0287033926291156	0.263810169965599	7	91	66	51	22	52	14	45	37	33.5064	0.226303	0.568659	0.769788868361525
Ctr-21ur-01346	248	74	0	45	98	277	60.6507	-0.799292440063271	0.209190465459385	0.610414393672774	2	26	46	15	14	16	11	25	11	14.8164	-0.227319	0.696338	0.848856177830516
Ctr-21ur-01347	4503	1900	71	872	2816	3906	1389.17	-0.46746081741421	0.301676791623219	0.687869812158921	101	949	885	834	414	737	221	563	502	476.43	0.47454	0.0489198	0.168621884703784
Ctr-21ur-01348	3158	1110	31	53	1262	2702	628.753	0.227788565477019	0.725799255603316	0.918045032550347	32	224	273	163	97	193	73	223	139	131.882	-0.0982333	0.735636	0.870914814657072
Ctr-21ur-01349	41	29	0	10	68	43	17.9824	-0.900145060035621	0.263912854412598	0.659599273484466	2	15	18	14	8	14	1	7	8	7.75099	1.08419	0.134239	0.332428793188568
Ctr-21ur-01350	1345	532	33	197	649	1382	406.422	-0.122212406374396	0.784592051316857	0.939932389441539	33	740	306	403	281	427	111	265	254	247.332	0.680512	0.0328774	0.126656745573827
Ctr-21ur-01351	275	222	8	44	330	262	119.563	-0.142779035152705	0.805826097003637	0.946657915139156	17	289	165	93	95	152	64	132	132	101.404	-0.116919	0.706399	0.854331968581966
Ctr-21ur-01352	238	92	3	64	132	180	74.1494	-0.619352068487179	0.282037860070857	0.672529799934786	7	146	87	60	51	100	27	63	57	51.845	0.341878	0.337226	0.57860682279568
Ctr-21ur-01353	420	150	8	33	134	348	98.0752	0.279294831511098	0.58343756823357	0.856675818012736	14	249	128	102	90	129	52	117	124	89.8916	-0.00327064	0.991824	0.996633359479325
Ctr-21ur-01354	168	71	3	20	64	118	42.5007	0.210301039675304	0.710658376363466	0.911065036582212	13	113	70	36	25	48	20	49	52	39.209	-0.309068	0.404742	0.64063413755734
Ctr-21ur-01355	6392	2533	136	607	4688	5801	1881.57	-0.177735900756954	0.704966887064274	0.909464134505476	335	3445	1761	1421	1824	2666	864	2394	2206	1595.27	0.0149965	0.957871	0.982672227249785
Ctr-21ur-01356	769	142	12	264	393	576	242.773	-1.11915577862765	0.0518170026858511	0.350206943529575	10	154	198	144	76	184	56	130	135	96.5588	0.138943	0.6681	0.832241712239041
Ctr-21ur-01357	262	27	1	76	61	133	57.4887	-1.11704799259946	0.140537385686097	0.527566315739614	3	25	35	13	6	25	3	27	21	13.4694	-0.32764	0.588974	0.782565599556552
Ctr-21ur-01358	260	58	4	27	134	250	63.5758	-0.445441081102978	0.414812151387271	0.764822978834379	4	170	85	96	49	94	29	51	61	53.9928	0.55897	0.168095	0.384186909318839
Ctr-21ur-01359	377	85	1	47	85	321	71.4685	-0.406414260635367	0.514755483472495	0.819567911550734	2	14	28	13	4	20	9	47	16	13.8698	-1.13074	0.0725573	0.221419251401023
Ctr-21ur-01360	150	34	3	25	23	106	34.3056	-0.0103850385489595	0.987826201657434	0.997557093389005	1	26	39	14	3	28	4	50	12	14.1013	-0.68788	0.342107	0.58341798740991
Ctr-21ur-01361	1545	670	34	177	693	1460	435.36	0.0696106185398705	0.876366972675581	0.97025500992532	71	581	856	497	276	832	269	1002	648	458.912	-0.426734	0.164971	0.379793710060029
Ctr-21ur-01362	532	73	4	46	148	493	98.3151	-0.460951590393989	0.431022071786637	0.775608776766058	6	11	36	25	10	22	8	42	27	18.5474	-0.521986	0.373772	0.614268343591487
Ctr-21ur-01363	6339	1368	88	1637	2943	3733	1720.15	-0.788002376058211	0.135108627809192	0.52067009987086	48	626	1027	656	404	655	250	708	836	467.589	-0.159659	0.627879	0.807362627450945
Ctr-21ur-01364	540	69	1	3	135	302	64.1126	0.208155936184547	0.797850495067849	0.943859027664037	5	17	53	24	14	48	6	16	14	17.9497	1.03108	0.0750703	0.226782125061991
Ctr-21ur-01365	3195	1033	106	415	1003	1868	849.066	0.486367028970914	0.313963333422352	0.697353701860132	118	943	1015	731	655	818	431	1044	1178	665.158	-0.35868	0.138286	0.338612782830911
Ctr-21ur-01366	46	9	1	6	16	22	10.2222	0.0238279206977396	0.977649369723647	NA	4	12	9	2	1	4	1	5	3	4.52987	-0.527297	0.622713	NA
Ctr-21ur-01367	2986	1129	44	344	1275	1946	719.289	0.0336562909923929	0.939558263666575	0.986470961888251	57	742	588	233	214	422	196	581	536	319.009	-0.729934	0.00445173	0.0288208092990855
Ctr-21ur-01368	3147	1112	32	1055	829	3023	971.46	-0.876115402134181	0.14120489196744	0.528651026746789	86	748	755	322	351	623	415	858	391	439.476	-0.612554	0.0562544	0.184829730086849
Ctr-21ur-01369	2538	1070	58	304	1713	2656	791.527	-0.210100758573713	0.640304409019771	0.881588888007373	214	2330	1335	1178	965	1558	450	1027	967	922.026	0.443518	0.0548874	0.181911235285918
Ctr-21ur-01370	2726	1018	56	148	2059	2170	739.14	-0.0428189888163141	0.936923017204335	0.985855568899959	143	1181	754	711	805	1162	332	753	781	637.024	0.39209	0.132189	0.329300663444339
Ctr-21ur-01371	50	13	0	5	10	47	9.06235	-0.140932173140897	0.878603447431762	NA	2	14	9	8	14	18	3	6	8	8.02636	1.10881	0.119933	0.309206604030254
Ctr-21ur-01372	7892	3113	85	536	3387	5470	1730.6	0.136576929045016	0.778668784555538	0.938264199131555	241	2307	1726	1639	963	1895	998	2375	1553	1304.65	-0.336181	0.151588	0.360347260973826
Ctr-21ur-01373	231	123	2	19	208	176	66.3003	-0.225408360469502	0.720938807031899	0.915795526753759	17	137	58	50	50	63	26	54	66	50.3496	0.0361522	0.926121	0.969025293598065
Ctr-21ur-01374	818	399	19	350	441	844	342.929	-0.780995211258353	0.161683079232085	0.556001976485109	70	732	484	269	240	491	186	380	325	292.298	-0.0529991	0.834956	0.926029838758629
Ctr-21ur-01375	97	43	4	36	40	91	40.307	-0.391166334134204	0.562047326611841	0.846247214214052	2	65	37	10	13	35	18	27	27	20.0622	-0.601474	0.258745	0.498505573481274
Ctr-21ur-01376	4104	1721	64	530	2091	3970	1142.04	-0.215857355187114	0.624300453556464	0.874152653884745	127	1608	1080	795	561	977	410	1132	809	681.709	-0.160368	0.492148	0.713621974985367
Ctr-21ur-01377	2821	958	39	512	1112	1905	723.161	-0.293689885702099	0.537325586363563	0.831720986709802	72	952	625	313	355	629	150	373	324	334.775	0.45717	0.0904876	0.256305377885693
Ctr-21ur-01378	166	58	2	28	171	130	52.68	-0.785069802998775	0.192231677175907	0.592178750674299	2	35	29	16	26	20	5	15	18	14.8721	0.682762	0.229747	0.465795727951207
Ctr-21ur-01379	2636	550	26	374	846	1488	536.733	-0.327569194732126	0.509193996284774	0.816535287387512	29	189	265	130	83	123	72	131	164	112.038	-0.292679	0.339167	0.580473206071094
Ctr-21ur-01380	2427	700	33	240	1333	1871	581.979	-0.283248345450452	0.534884265003575	0.830909683018235	36	369	338	127	102	147	50	159	139	128.409	0.0157782	0.954048	0.981025594275664
Ctr-21ur-01381	286	70	0	34	178	258	64.5624	-0.829923409183242	0.187944963767939	0.586816493808778	4	20	28	7	8	18	7	19	7	11.2902	-0.212718	0.740145	0.873675285248876
Ctr-21ur-01382	371	68	3	80	152	587	106.666	-1.21531714811926	0.0349824309278065	0.292184126695593	5	47	22	35	5	19	9	22	13	16.3237	0.199627	0.740421	0.873841141181263
Ctr-21ur-01383	271	60	0	27	121	275	55.4586	-0.702209719871416	0.275694856294498	0.667107561603122	3	9	21	7	5	7	2	10	16	7.66908	-0.605327	0.430124	0.661875800392049
Ctr-21ur-01384	2715	684	23	644	2593	3146	910.532	-1.38138809012614	0.00454830236993814	0.0936255464140208	46	632	441	318	135	217	67	197	156	188.588	0.548912	0.0759918	0.228364405807537
Ctr-21ur-01385	4014	1296	86	719	1811	3445	1147.53	-0.276397428788419	0.534258811128084	0.830486778870852	158	1434	918	879	701	1137	289	683	614	636.696	0.623756	0.00607998	0.0366786019429291
Ctr-21ur-01386	2021	869	42	486	1087	2546	708.313	-0.563964292437585	0.21885973988842	0.619532458541206	46	362	476	285	158	354	165	527	420	259.335	-0.625541	0.0205988	0.0905770506521882
Ctr-21ur-01387	4965	1953	119	311	5204	5518	1639.61	-0.377377227366951	0.501391273431096	0.812694075137607	191	1467	1564	1246	1085	1611	503	1983	1473	1047.3	-0.0618183	0.809621	0.912791884662564
Ctr-21ur-01388	199	35	2	21	140	189	48.811	-0.815807691044564	0.177089835903234	0.574794533422833	7	16	30	10	6	17	4	19	5	11.7762	0.0714547	0.918785	0.965413494474285
Ctr-21ur-01389	182	71	9	18	46	106	53.2886	0.936812426424232	0.115058166988862	0.489173451792243	8	66	31	35	28	72	19	52	65	35.5969	-0.176507	0.669252	0.832994214767022
Ctr-21ur-01390	3465	1276	60	176	1255	2575	764.006	0.412848168224392	0.391561719791536	0.750106714783262	127	1134	544	628	573	991	366	867	864	586.704	-0.0875857	0.748897	0.879070619810214
Ctr-21ur-01391	4153	2272	113	1567	5707	6486	2192.55	-1.07485845277636	0.0214492301034082	0.230586630891617	176	1515	1491	721	538	982	200	544	567	599.536	0.642989	0.00343937	0.0237114240352135
Ctr-21ur-01392	83	33	4	11	52	88	30.3735	-0.0462195428084292	0.942794810975077	0.987207319925197	2	23	17	10	3	10	3	16	11	8.1737	-0.511015	0.465017	0.691095878483597
Ctr-21ur-01393	2381	464	17	184	806	2461	474.993	-0.497738788722316	0.350318879202343	0.725291597680371	14	121	204	126	71	195	48	236	161	105.455	-0.296632	0.416029	0.649602022021261
Ctr-21ur-01394	3535	2112	95	440	2248	4018	1220.93	0.0463926868501525	0.920249141683051	0.982029100901225	69	833	869	623	272	763	322	839	687	477.755	-0.363628	0.179245	0.400184479619003
Ctr-21ur-01395	68	29	0	10	37	81	18.126	-0.496343187525383	0.500995372348688	0.812557934427735	5	47	21	17	14	20	3	15	28	15.3809	0.110536	0.849263	0.933102984118386
Ctr-21ur-01396	899	348	12	35	404	398	181.514	0.550936053862377	0.318669524970938	0.700468002057791	22	267	174	90	102	131	56	147	151	103.675	-0.228194	0.448342	0.67728432158945
Ctr-21ur-01397	1833	206	11	75	502	1073	261.634	-0.061149553843372	0.916905590156636	0.98078063279899	17	69	107	18	27	67	15	20	57	37.9609	0.0804	0.874231	0.944883743058575
Ctr-21ur-01398	3085	1969	50	459	2077	3223	1031.14	-0.166620454433004	0.731878246292083	0.920113453245499	93	965	857	716	433	672	292	784	805	518.818	-0.159431	0.494227	0.715400094377702
Ctr-21ur-01399	3124	1232	67	458	1635	2640	903.778	-0.127353708699422	0.768252347222567	0.934643240607114	199	1717	1207	1101	927	1540	529	1426	1398	952.226	-0.0319181	0.886324	0.950406031826998
Ctr-21ur-01400	5042	1757	119	798	2119	3870	1403.27	-0.0388582739671342	0.930020776851045	0.984373846289221	160	2130	1114	937	859	1659	600	1222	976	891.408	0.0825207	0.756617	0.883431633103979
Ctr-21ur-01401	554	146	2	30	223	437	102.316	-0.193223488137831	0.746647237443022	0.926722985568421	10	83	111	60	27	101	30	41	47	46.1201	0.351079	0.378401	0.61782833447226
Ctr-21ur-01402	4224	1681	44	1375	2502	3956	1445.76	-0.984135764855937	0.0613686258063146	0.376386696988489	76	841	718	387	308	540	222	609	445	376.3	-0.197468	0.393688	0.63098061928184
Ctr-21ur-01403	91	52	3	94	80	138	66.6117	-1.59371247308684	0.0242883650927686	0.243986721493168	2	58	31	24	14	30	10	23	15	17.4459	0.298876	0.563939	0.766413883811944
Ctr-21ur-01404	178	74	5	106	106	281	92.1349	-1.25618551013452	0.0428131618288287	0.320190555738028	8	107	65	29	27	36	10	26	38	29.7212	0.216566	0.614743	0.798016440819851
Ctr-21ur-01405	1058	1187	43	325	1657	2332	695.384	-0.511170426508166	0.339203501977206	0.718077288050811	177	1966	841	765	903	1192	396	834	596	720.992	0.481348	0.118819	0.307280355608791
Ctr-21ur-01406	50	35	1	8	35	87	19.7431	-0.308403620453671	0.665226800778342	0.892136306249703	2	30	22	40	15	22	6	12	24	15.6681	0.755319	0.17883	0.399809523411738
Ctr-21ur-01407	7121	2360	88	1029	2475	5021	1677.69	-0.176470064928647	0.700175996894275	0.908040688809326	156	1582	1238	664	389	982	299	805	880	623.613	-0.131738	0.577135	0.775533788268822
Ctr-21ur-01408	5087	2774	51	673	2653	3959	1391.48	-0.0972048493653043	0.848682548589419	0.961437452350003	191	2258	1721	1036	1158	2096	867	2222	1882	1252.29	-0.36831	0.137236	0.337130590768871
Ctr-21ur-01409	137	55	0	25	62	123	34.4467	-0.474183662827456	0.474460432850186	0.800095174379771	4	27	17	10	10	19	9	21	19	13.2909	-0.504842	0.360086	0.602155969520685
Ctr-21ur-01410	2084	336	32	205	473	1350	394.636	0.0344053418677379	0.945318097371565	0.987609308928514	8	124	191	154	68	215	45	169	129	96.5523	0.187046	0.616785	0.799394725641173
Ctr-21ur-01411	1440	479	29	159	657	925	356.986	0.0842443279745523	0.850722828945903	0.961904119177575	30	236	245	110	113	190	52	126	133	113.636	0.266086	0.348128	0.589561580078949
Ctr-21ur-01412	2135	491	49	111	173	1686	408.245	0.781510612373538	0.198729197512389	0.5993381325888	23	13	77	37	14	76	40	42	34	41.7871	-0.376259	0.683958	0.841086782554057
Ctr-21ur-01413	52	25	0	18	35	59	18.4905	-0.901117370951489	0.237182843448959	0.635397404057207	2	20	16	16	2	14	1	13	8	7.77944	0.423225	0.584429	0.779755110524516
Ctr-21ur-01414	26	13	0	10	19	28	9.7383	-0.903496477685609	0.31738935314572	NA	3	13	7	10	9	9	3	10	6	7.33065	0.472214	0.527952	0.740124486794929
Ctr-21ur-01415	737	260	8	296	337	638	256.695	-1.07208645966962	0.0693761388903068	0.396101706967744	26	326	255	212	105	178	107	223	220	151.903	-0.328667	0.235044	0.470976826888951
Ctr-21ur-01416	5608	2329	150	749	4049	4410	1768.09	-0.0940199422767201	0.837315184522121	0.958226276430029	155	1554	1024	809	739	1044	338	1007	831	696.259	0.158695	0.505063	0.723703117012781
Ctr-21ur-01417	816	274	6	54	288	594	161.707	0.0856518923308291	0.871091298134065	0.968755377367096	28	252	185	154	150	251	51	142	123	124.127	0.679016	0.0135541	0.0662902973986754
Ctr-21ur-01418	2740	1226	84	657	1743	2349	992.307	-0.258178051101082	0.588765323395085	0.858736657687165	140	1699	1361	1701	734	1304	613	1349	1502	966.095	-0.0507511	0.847275	0.932348100560358
Ctr-21ur-01419	958	205	15	199	213	636	226.969	-0.366509690157279	0.518354550322884	0.821936560724421	5	47	105	31	26	44	33	50	47	35.7935	-0.605729	0.17634	0.396517467260004
Ctr-21ur-01420	970	226	13	88	280	884	205.167	-0.130902693725614	0.792716934383074	0.94149441484958	9	87	84	85	29	73	36	43	58	47.2208	0.163462	0.675654	0.836531684698839
Ctr-21ur-01421	163	85	4	7	58	152	42.7642	0.608917254390504	0.332205826678146	0.711769881412393	5	32	18	31	12	28	5	12	12	14.8314	1.11084	0.0480995	0.166750880364497
Ctr-21ur-01422	374	58	3	14	53	153	48.1206	0.732224324301165	0.231887819948842	0.630313215480917	4	50	71	26	26	44	13	37	56	28.7067	-0.24484	0.584051	0.779559687288994
Ctr-21ur-01423	7100	3287	200	689	4309	7354	2224.09	0.0918060133881218	0.842625520619285	0.959556782890365	227	1523	1650	1013	789	1319	525	1183	1473	922.676	-0.163455	0.484867	0.708277137705635
Ctr-21ur-01424	5051	769	70	289	1344	3867	909.931	0.0428273884440099	0.933195874517359	0.98508443896871	49	428	747	332	402	635	174	563	1133	407.994	-0.471844	0.228973	0.464927010250183
Ctr-21ur-01425	21	13	2	0	25	24	10.7035	0.298259574046695	0.766316156229963	NA	3	14	7	4	9	5	4	6	5	6.26529	0.156072	0.853795	0.934727149343726
Ctr-21ur-01426	3051	903	84	603	1499	2794	945.754	-0.298198911042555	0.52320090484665	0.824815653517601	106	1066	742	579	419	887	255	695	621	492.57	0.101373	0.653288	0.82247474116359
Ctr-21ur-01427	1412	254	19	233	1021	1377	393.084	-0.965195365794002	0.0456859880937277	0.331523886365069	14	144	130	175	58	149	38	66	40	74.175	1.12252	0.00265181	0.0194262200226594
Ctr-21ur-01428	421	132	19	111	193	377	156.234	-0.164453162608464	0.773494322082028	0.937211475286764	16	164	154	103	65	155	48	110	88	82.1032	0.180941	0.538358	0.747592625234768
Ctr-21ur-01429	1456	171	8	284	321	1099	294.796	-0.915503817398804	0.140338332370036	0.52747235343826	6	26	78	38	10	25	8	46	31	23.9305	-0.301925	0.593055	0.784975087698159
Ctr-21ur-01430	934	218	32	126	452	895	276.362	-0.0825984023331071	0.871138085618967	0.968755377367096	19	215	266	198	89	185	53	113	127	112.042	0.505348	0.106073	0.284869117650097
Ctr-21ur-01431	7606	2867	81	538	2516	5161	1577.53	0.242751481085556	0.607161421718298	0.866855845427306	323	2767	1287	1263	1114	2043	903	2524	2239	1391.7	-0.494186	0.0779566	0.232055499921282
Ctr-21ur-01432	61	77	0	6	49	81	23.4998	0.310579842424692	0.695512355841686	0.906117820434026	5	46	42	18	13	29	17	48	27	22.7471	-0.802463	0.0750436	0.226727910525121
Ctr-21ur-01433	704	146	2	50	656	572	165.816	-1.02749141810421	0.112108705738575	0.484976497837983	7	95	66	99	19	43	13	28	12	33.3233	1.36714	0.00994422	0.0527378299868788
Ctr-21ur-01434	183	60	0	9	63	114	30.7539	0.198969870454906	0.773738145558042	0.937221826264934	3	95	42	35	25	53	17	55	36	30.7432	-0.0902103	0.839012	0.928210225232409
Ctr-21ur-01435	1669	807	22	238	606	1235	432.274	0.0595700732281444	0.902169853694632	0.976956509833422	136	1074	748	463	538	903	415	721	983	580.487	-0.334355	0.226003	0.46136373992848
Ctr-21ur-01436	210	91	5	47	72	160	64.1122	-0.0719027243274154	0.901212489753763	0.976956509833422	16	68	41	18	23	54	28	48	65	37.8105	-0.796314	0.0863609	0.248623191815026
Ctr-21ur-01437	498	290	12	61	135	517	147.088	0.393683903016344	0.457895441372291	0.791902764950024	21	141	169	86	73	71	33	80	88	71.7261	0.115052	0.735664	0.870914814657072
Ctr-21ur-01438	24	15	1	16	21	57	16.0927	-1.25560328234927	0.114773851234484	0.488896858687949	1	15	8	12	6	4	1	3	4	4.77626	1.39899	0.142104	NA
Ctr-21ur-01439	3529	1652	58	296	1803	2457	900.109	0.205295832350092	0.660188827805909	0.890067302995005	57	382	599	135	104	180	62	254	213	174.932	-0.410812	0.191488	0.417525487421251
Ctr-21ur-01440	2626	427	30	242	1446	2244	581.916	-0.612405327152736	0.217185053266849	0.618198913101698	57	129	201	184	41	131	72	133	66	109.855	0.0730411	0.881579	0.948763961657402
Ctr-21ur-01441	1481	518	17	240	902	1026	395.981	-0.471099868665152	0.329552895513201	0.710029938904857	20	221	164	107	64	83	51	106	73	81.1413	-0.0310601	0.923896	0.967912561667534
Ctr-21ur-01442	1001	360	13	529	421	595	382.231	-1.18569530119585	0.0721091446357602	0.403212736735043	21	230	295	136	103	210	36	129	156	113.828	0.385151	0.239195	0.475770991787156
Ctr-21ur-01443	1523	903	58	1459	934	1189	993.773	-1.18382826036615	0.091852431132807	0.446336186598921	69	569	784	323	208	460	169	371	461	307.853	-0.193335	0.471596	0.696808935364173
Ctr-21ur-01444	4806	1861	22	177	2095	4369	988.399	-0.0691215922840713	0.913351767260589	0.98032275341385	114	1053	648	654	434	842	279	791	617	508.8	0.0422357	0.859718	0.93778840788474
Ctr-21ur-01445	5317	3682	67	879	1159	2632	1405.27	0.525766825221587	0.36416687390397	0.733653250176359	304	1560	1564	604	876	1244	697	1466	1298	965.302	-0.501426	0.102566	0.278682600111079
Ctr-21ur-01446	80	60	0	27	15	39	24.2262	0.0121717355905823	0.988790443732695	0.997639348785913	4	21	19	2	11	11	7	12	12	10.0624	-0.508537	0.467609	0.693615317468593
Ctr-21ur-01447	34	20	2	1	21	38	12.8461	0.491609401941446	0.568340158924774	0.849340516677306	2	13	9	6	9	6	2	4	2	5.28802	1.29552	0.155468	NA
Ctr-21ur-01448	242	76	13	21	98	203	76.8019	0.5759881458198	0.329472645070651	0.710029938904857	15	68	83	58	37	49	22	41	38	40.9311	0.341868	0.386284	0.624905868762351
Ctr-21ur-01449	206	50	6	15	76	213	52.6841	0.0411006191128776	0.94494455013908	0.987450744578847	7	60	57	52	24	43	13	43	64	33.1969	-0.102278	0.806714	0.911725456254273
Ctr-21ur-01450	23	15	0	4	6	26	6.28256	0.111336400258728	0.914538290326393	NA	5	15	9	12	12	12	1	10	9	9.1821	0.852461	0.25347	0.492238205289545
Ctr-21ur-01451	593	109	10	55	139	430	117.653	0.0661140687238658	0.900626082584391	0.976872646755812	4	58	74	43	26	41	11	30	43	28.5154	0.282121	0.521048	0.735292180713571
Ctr-21ur-01452	97	46	0	8	123	122	31.4016	-0.863294292808714	0.245681754332303	0.642957295688713	5	62	41	33	24	48	13	33	28	25.8512	0.332877	0.4227	0.655399203165021
Ctr-21ur-01453	252	134	2	44	232	327	88.2378	-0.706242898941779	0.209415741865412	0.610767692968833	27	280	119	47	115	146	46	99	75	89.1927	0.343369	0.411441	0.645905673202701
Ctr-21ur-01454	186	73	3	12	124	218	51.9183	-0.262877405150488	0.664154636176472	0.891751780998371	3	50	28	23	13	11	7	12	14	14.0419	0.379356	0.518655	0.733627081470663
Ctr-21ur-01455	5637	1852	63	632	3188	5734	1461.11	-0.491686325209778	0.285006398067987	0.675269111584881	89	726	910	462	507	763	145	489	469	415.309	0.581204	0.0367833	0.137123948254229
Ctr-21ur-01456	159	46	4	40	82	134	51.197	-0.560049911894313	0.340635416973346	0.718989735898188	3	37	28	24	16	26	5	14	21	15.4308	0.607283	0.244882	0.482334084716138
Ctr-21ur-01457	1748	1107	39	270	1228	1939	621.726	-0.123535127077141	0.793606353740023	0.941794412446983	72	666	465	349	202	471	169	344	436	293.419	-0.0901932	0.717154	0.86040904279157
Ctr-21ur-01458	1408	206	21	120	559	895	278.512	-0.17766304389823	0.724727055433972	0.917906830502996	23	160	227	169	65	146	59	157	124	104.64	-0.015691	0.961854	0.984071495473133
Ctr-21ur-01459	465	167	3	19	147	289	83.8888	0.421877176169001	0.46973608047804	0.797901336150701	15	196	89	77	37	92	20	62	61	56.218	0.371031	0.315432	0.558305252586705
Ctr-21ur-01460	106	39	2	13	68	98	30.4726	-0.293811919227884	0.631056417282912	0.876318174755297	5	65	24	26	16	23	13	22	25	20.1484	-0.0638247	0.898382	0.956192862498665
Ctr-21ur-01461	1561	697	28	239	1980	1566	581.023	-0.772989870826109	0.132823883602557	0.517393051162243	64	978	683	406	321	615	162	525	484	368.988	0.0817442	0.755157	0.882565434088075
Ctr-21ur-01462	568	328	23	140	612	884	274.926	-0.510720575605808	0.301704612071026	0.687869812158921	8	203	134	75	65	119	45	130	56	71.9612	-0.0129818	0.972996	0.988098616638266
Ctr-21ur-01463	1113	338	13	89	422	996	245.434	-0.0994089781006949	0.838266225265358	0.958403955604017	27	151	299	158	45	146	70	177	103	108.512	-0.245675	0.533142	0.743647599181969
Ctr-21ur-01464	179	66	2	26	205	162	58.568	-0.839080931351671	0.164106426512165	0.557876794851837	4	131	45	41	36	68	11	30	31	32.5725	0.864145	0.0642749	0.203123142908597
Ctr-21ur-01465	5007	1409	69	598	980	3192	1025.46	0.143969175196972	0.767218337067747	0.934354930962518	93	905	1021	392	270	674	381	726	620	468.19	-0.633759	0.0140018	0.067926782381469
Ctr-21ur-01466	1241	171	25	43	182	968	214.877	0.54399307998221	0.375933843067676	0.740709517973908	5	30	51	102	4	32	21	42	42	31.2145	0.151042	0.813583	0.915325334573104
Ctr-21ur-01467	1301	396	7	104	480	979	257.369	-0.157416418999087	0.768174594693951	0.934643240607114	8	65	129	32	25	67	26	97	118	50.2645	-1.08078	0.0114085	0.0584057920915149
Ctr-21ur-01468	1219	318	14	113	546	839	262.033	-0.181932505840604	0.700565341587239	0.908177336732114	3	40	95	21	31	52	18	61	59	33.2791	-0.504546	0.303235	0.545953902223809
Ctr-21ur-01469	593	308	1	29	845	762	200.279	-0.9747347358831	0.197035424968598	0.598483297553279	13	80	110	65	28	71	13	61	46	43.9244	0.331201	0.406095	0.64186977987535
Ctr-21ur-01470	24	24	0	6	36	30	11.3381	-0.531795048596796	0.550636827787722	NA	3	24	9	7	12	13	3	19	24	10.8189	-0.513072	0.440929	0.671169951776828
Ctr-21ur-01471	5309	7714	44	223	12132	7594	2962.93	-0.401225478258482	0.627682560703601	0.874692532146303	200	1949	1522	1082	650	1299	527	1763	1049	922.206	-0.280363	0.253472	0.492238205289545
Ctr-21ur-01472	3608	1788	43	176	3802	3429	1092.54	-0.409942622047102	0.507861063142071	0.81550614687246	78	610	546	346	249	453	142	495	290	297.353	0.0524869	0.841286	0.929176565248495
Ctr-21ur-01473	1474	707	20	137	717	1078	372.802	0.13555662454959	0.778403156448702	0.938204559696833	44	622	309	271	204	276	96	213	190	198.975	0.445857	0.119406	0.308337106764308
Ctr-21ur-01474	3080	939	160	2250	1082	2846	1683.75	-0.858304499394986	0.232861156551676	0.631517720475848	47	421	791	393	180	535	197	490	445	313.572	-0.247085	0.452589	0.681151343834459
Ctr-21ur-01475	1933	585	18	39	511	1337	330.435	0.507140804040995	0.40081401098998	0.755712692880176	63	549	563	346	223	365	152	314	490	282.58	-0.163495	0.540102	0.748803669601681
Ctr-21ur-01476	4860	2059	64	558	2658	3057	1231.84	-0.0637528318587931	0.891821808800835	0.973765717312411	88	824	859	411	584	697	247	879	872	507.815	-0.257626	0.39204	0.629866921489301
Ctr-21ur-01477	982	282	9	197	690	636	270.347	-0.808149145425646	0.122739006282206	0.501785307984762	7	54	161	39	23	61	23	38	69	40.9425	-0.291652	0.54761	0.755044678975341
Ctr-21ur-01478	309	118	1	68	236	235	90.5636	-0.842637448048224	0.159288181086583	0.553414920471265	9	85	81	34	32	65	10	65	57	38.4515	-0.0742807	0.857449	0.936888853621716
Ctr-21ur-01479	66	33	3	4	48	64	23.1836	0.221543532852427	0.75666868976219	0.93030654869893	2	26	10	13	12	13	0	7	14	8.54747	0.893338	0.241407	0.478443335503408
Ctr-21ur-01480	729	370	10	85	318	495	187.759	0.189056117034562	0.702355221483012	0.909107906209097	24	320	159	83	60	122	56	129	143	97.0451	-0.477549	0.123294	0.315225334759624
Ctr-21ur-01481	2790	1242	49	331	937	1877	694.486	0.276320485654711	0.537741757333893	0.831825698414958	93	637	521	265	186	364	248	477	463	316.471	-0.757727	0.00191031	0.0150713578931095
Ctr-21ur-01482	3763	1786	144	770	2653	3048	1406.73	-0.0272676541770924	0.955346613394809	0.990600787363855	138	1617	1363	622	576	1131	268	589	832	627.577	0.311934	0.226905	0.46240220975129
Ctr-21ur-01483	5382	2666	140	847	2329	4008	1622.86	0.195283394838249	0.66457934333966	0.891914034098809	146	1691	1227	452	639	971	530	1012	1256	734.408	-0.594045	0.0342514	0.130413871928382
Ctr-21ur-01484	4530	1609	63	118	1389	3808	915.438	0.452619306682345	0.430453291172569	0.775566710251354	83	1059	1155	993	518	1479	320	760	1142	669.068	0.251564	0.398155	0.634831509210885
Ctr-21ur-01485	8475	4433	269	1625	4565	5434	2839.59	0.164990389584652	0.732600370956019	0.92020509468739	385	4635	2471	2077	1858	3365	1504	3454	3149	2144.41	-0.324182	0.180637	0.402215742336265
Ctr-21ur-01486	2444	875	52	165	668	2305	577.456	0.369669228130493	0.447890326076331	0.786489904888593	77	1144	697	588	422	651	239	584	605	449.561	0.0899472	0.71768	0.860603694498215
Ctr-21ur-01487	206	175	2	8	397	260	90.8416	-0.615790418931269	0.431035518365713	0.775608776766058	13	188	119	69	53	82	27	75	87	62.1531	-9.05975e-05	0.999782	0.999898173374629
Ctr-21ur-01488	32	10	0	14	17	27	10.8265	-1.15699063301272	0.208924286752048	NA	2	25	11	5	8	6	4	6	8	6.88512	-0.0382459	0.960793	0.983751063790422
Ctr-21ur-01489	1003	325	42	289	208	587	333.522	0.128195918428744	0.842227122605381	0.959489093929265	30	462	381	268	151	260	119	305	336	205.68	-0.292436	0.284539	0.52763518991559
Ctr-21ur-01490	501	163	18	230	92	318	191.492	-0.475325148271052	0.509465378475849	0.816673786665926	13	157	158	45	42	80	36	131	142	70.528	-0.983037	0.0039026	0.0260139782100005
Ctr-21ur-01491	98	40	0	66	59	101	44.4386	-1.61593820504438	0.0347926224983757	0.291755302967424	4	90	65	45	29	34	14	44	26	29.9313	0.258069	0.558867	0.762650076906823
Ctr-21ur-01492	436	154	4	44	150	208	88.3129	0.234545876816195	0.658694488367052	0.889659775534095	13	106	103	54	38	97	39	52	64	53.1057	0.00409512	0.990726	0.996123077061916
Ctr-21ur-01493	31	6	2	4	17	17	10.5468	0.0847800171090294	0.926757230559647	NA	3	17	14	8	7	11	3	13	17	8.87748	-0.420778	0.527768	0.740026654027118
Ctr-21ur-01494	4188	1772	77	324	2389	3877	1129.85	0.00540933583465534	0.990881918289593	0.997990617221227	318	2715	1608	1242	1180	1867	586	1455	1306	1159.24	0.219917	0.372954	0.61372102966894
Ctr-21ur-01495	3991	1245	65	1773	1126	2677	1369.19	-0.953481798941015	0.132971496713391	0.517710015267711	51	586	717	244	155	603	223	362	387	295.596	-0.293287	0.380961	0.620091574316047
Ctr-21ur-01496	202	14	0	11	86	149	30.7446	-0.716442200839641	0.363936846565126	0.733316732758941	1	11	13	12	2	6	3	6	1	4.86246	0.734508	0.442315	NA
Ctr-21ur-01497	6917	4005	71	798	3493	5490	1876.4	0.0226007913827507	0.964924546340825	0.992894136405361	317	3567	2703	1626	1632	4171	1505	3470	3195	2064.92	-0.361305	0.176584	0.396710683873566
Ctr-21ur-01498	39	17	0	2	39	45	10.7474	-0.583563082569393	0.521420602706367	NA	2	17	6	7	9	9	5	3	4	6.32786	0.792945	0.34269	0.583872776930565
Ctr-21ur-01499	396	212	10	133	285	448	166.008	-0.6315729985594	0.227920949640057	0.627679264266259	21	410	276	154	166	304	82	212	167	156.397	0.273837	0.375556	0.615648644108581
Ctr-21ur-01500	3554	3200	67	905	4551	5165	1752.86	-0.602782749160295	0.258748903722493	0.655203418725096	235	2040	1460	1134	727	1493	734	1354	1028	973.706	-0.151438	0.535238	0.745282783716974
Ctr-21ur-01501	29	12	0	2	29	42	8.56371	-0.770653580801043	0.418425838589695	NA	2	20	11	7	9	15	1	12	10	7.74052	0.387818	0.593918	0.785586904292966
Ctr-21ur-01502	4000	1963	89	252	2810	3662	1175.82	0.0986037502420036	0.849327377849034	0.961532095656613	199	1859	1275	965	900	1514	478	1719	1491	968.056	-0.205222	0.414564	0.648336996097328
Ctr-21ur-01503	2650	669	37	704	604	2526	729.658	-0.710275423301508	0.209934869100212	0.611217302983182	141	2053	1098	664	560	1058	286	683	988	657.473	0.0942317	0.737826	0.872381135825974
Ctr-21ur-01504	1047	88	5	40	156	1528	178.767	-0.737039811016894	0.326386832373607	0.707727041551354	5	12	25	44	25	45	15	22	41	24.0218	0.363839	0.460953	0.687649927000033
Ctr-21ur-01505	40	26	0	6	34	59	13.6337	-0.491232617449702	0.543525287572361	0.835009959094044	3	33	10	10	13	24	12	25	14	13.9886	-0.339211	0.564426	0.76675299884651
Ctr-21ur-01506	3032	2107	17	348	2495	3506	988.543	-0.387311291902057	0.530979685157088	0.82834747954603	125	1678	1595	720	723	1605	404	1185	1051	801.504	0.0511216	0.853454	0.934670635544627
Ctr-21ur-01507	51	26	2	3	15	31	14.0585	0.985057277288695	0.202765180327078	0.60409244988093	1	18	12	8	2	9	2	13	11	6.30156	-0.575474	0.464639	0.690915205103094
Ctr-21ur-01508	1967	459	10	151	1486	1210	428.339	-0.68928599432095	0.240249910641763	0.638361219957703	21	287	270	109	83	144	62	133	124	107.577	-0.102175	0.717418	0.86040904279157
Ctr-21ur-01509	828	331	1	373	780	984	344.211	-1.68070449540034	0.0108824544840973	0.157493610946988	61	824	433	251	387	590	165	377	284	307.204	0.409764	0.200957	0.430362361769328
Ctr-21ur-01510	2528	746	58	308	623	2745	650.045	0.00881864325424059	0.985887390389937	0.997071809303475	26	160	263	210	66	204	76	175	205	128.865	-0.128714	0.712765	0.858014048320006
Ctr-21ur-01511	636	1321	21	207	1272	1357	511.425	-0.197450840161428	0.757968218034817	0.930876567879782	108	889	531	367	366	466	118	364	319	329.864	0.51106	0.066725	0.208721767170184
Ctr-21ur-01512	2871	730	55	585	734	1778	715.185	-0.201704747187442	0.70349197807095	0.909338057018758	27	234	353	176	77	220	78	212	204	141.192	-0.249421	0.430869	0.662351365624087
Ctr-21ur-01513	1419	424	7	303	822	2220	439.534	-1.23167932719216	0.022307336919045	0.234853085497948	30	505	280	69	54	183	43	317	79	126.404	-0.639821	0.166708	0.38212709859708
Ctr-21ur-01514	212	45	2	35	121	507	71.1237	-1.37660213904075	0.0233858466154299	0.239121046552712	8	8	25	24	5	15	3	4	7	11.3045	1.42357	0.0786642	0.233489352501559
Ctr-21ur-01515	4194	2095	111	1158	1332	3249	1412.18	-0.0996983943123701	0.853979747136861	0.962939890894572	62	518	406	337	227	343	144	455	347	267.082	-0.164306	0.510095	0.727926937585107
Ctr-21ur-01516	3301	840	26	317	3835	3208	967.162	-1.13804253510876	0.0443415728880978	0.327221415215256	78	655	633	367	248	465	93	332	211	276.459	0.641848	0.0127839	0.0635088375449166
Ctr-21ur-01517	136	28	0	17	256	94	45.6475	-1.6841363810246	0.0316401494007533	0.276700836572197	3	58	35	14	46	29	8	15	16	20.4559	1.15637	0.0481841	0.167002335178626
Ctr-21ur-01518	86	18	0	6	100	98	23.1762	-1.222796714891	0.123175993429086	0.502191766426762	4	20	23	16	4	11	3	9	15	9.85833	0.0642641	0.924666	0.968247763458255
Ctr-21ur-01519	4528	1433	84	526	2321	3840	1182.69	-0.185574705589865	0.664714117287995	0.891914034098809	59	173	840	339	221	579	113	373	322	275.361	0.338886	0.436026	0.666670899844275
Ctr-21ur-01520	3153	1107	84	227	1137	1929	755.363	0.593167278265694	0.186585108944087	0.584849527313243	79	1050	476	567	541	721	207	500	712	448.355	0.288628	0.338207	0.579751178796103
Ctr-21ur-01521	2755	896	81	465	851	2336	786.819	0.0825798047317392	0.865870306739344	0.966925772075111	68	201	549	311	139	511	141	340	243	240.657	0.138805	0.724345	0.86502780890608
Ctr-21ur-01522	1279	449	27	127	710	1650	375.042	-0.295123207141239	0.536174998868458	0.831645873476439	29	222	220	218	143	208	61	195	165	137.502	0.338893	0.216824	0.450373101552243
Ctr-21ur-01523	2295	379	56	186	353	1429	447.752	0.548878510140717	0.311386336573452	0.695161210085479	4	94	144	80	28	75	64	91	108	62.5138	-0.806752	0.0549963	0.182178898781465
Ctr-21ur-01524	1647	290	6	106	184	646	209.964	0.423503426218252	0.480110259916685	0.802500377388463	6	77	78	38	21	184	41	60	49	49.3384	0.226967	0.657536	0.825686684780843
Ctr-21ur-01525	50	12	0	11	20	30	11.1886	-0.601406019943074	0.491041487728615	NA	1	14	12	8	3	4	1	6	8	4.78704	-0.0531367	0.952759	NA
Ctr-21ur-01526	3728	1610	100	419	2901	3130	1186.22	-0.0810725937007954	0.864188018953633	0.966255237105806	112	1687	969	621	445	817	249	685	663	543.637	0.103981	0.67905	0.838485290491474
Ctr-21ur-01527	740	166	7	143	246	605	176.343	-0.643289877023061	0.229096585066892	0.628050634653752	17	153	146	56	54	80	55	84	64	66.8788	-0.3357	0.321921	0.56410947586854
Ctr-21ur-01528	37	7	0	5	33	24	8.78853	-0.948657112888869	0.318947506827953	NA	1	28	10	5	5	11	5	8	7	6.75767	-0.174042	0.822564	0.919582900678543
Ctr-21ur-01529	125	43	4	10	53	107	34.1319	0.232566847742216	0.703503952029987	0.909338057018758	1	18	13	5	4	7	3	11	10	6.12861	-0.700698	0.364677	NA
Ctr-21ur-01530	2576	666	35	154	586	1606	469.147	0.419938787878906	0.368676631850268	0.736558994203804	70	550	627	339	193	366	160	416	546	300.436	-0.444009	0.0942724	0.263387891965768
Ctr-21ur-01531	5287	4185	63	392	5564	4831	1832.51	-0.11069016260194	0.858321516861936	0.964588327869671	286	3889	1963	1290	1489	2401	877	2862	1967	1549.56	-0.243896	0.395811	0.63276169375976
Ctr-21ur-01532	3225	1486	94	1693	1515	2516	1431.92	-0.778114109731179	0.203769844295035	0.604983478228189	264	2459	1877	1281	1059	2533	800	1844	1663	1282.81	-0.0354294	0.879313	0.947767125815044
Ctr-21ur-01533	202	57	9	31	37	123	57.1746	0.57173885986989	0.372393948000483	0.738738345445411	3	67	63	43	15	40	18	36	44	28.2907	-0.202353	0.64731	0.818788657515731
Ctr-21ur-01534	244	72	0	16	127	219	49.3474	-0.419670934706567	0.528017087673714	0.827035115077687	15	174	115	72	81	93	35	85	68	67.8222	0.273801	0.407523	0.643145158943639
Ctr-21ur-01535	4280	1777	56	484	2237	3777	1125.59	-0.191950362196727	0.673753981656153	0.895927643426171	103	789	968	566	315	628	216	940	617	468.698	-0.320721	0.259349	0.499164835906549
Ctr-21ur-01536	145	50	3	15	101	132	41.5146	-0.295891671963647	0.614072879253124	0.869258898583943	9	51	41	11	26	23	7	40	24	22.4943	-0.225383	0.674004	0.835725398365479
Ctr-21ur-01537	2357	855	16	434	1519	4157	773.825	-1.12164343541615	0.0314948633381615	0.276473072455262	29	404	315	87	35	310	37	804	78	172.398	-1.20242	0.227481	0.463171425534259
Ctr-21ur-01538	3816	1329	44	849	3000	4542	1273.93	-0.999807546401828	0.0282756016397227	0.262035476697604	37	487	176	171	146	125	86	128	222	145.897	-0.0829225	0.828105	0.922464932938422
Ctr-21ur-01539	863	564	6	132	1193	732	324.603	-0.734861113958951	0.24317253216252	0.641211880010031	30	300	231	199	96	166	85	311	203	149.373	-0.482917	0.10459	0.2821449129509
Ctr-21ur-01540	5061	3941	82	625	5712	4247	1903.03	-0.206260818511434	0.71737143921667	0.914848559362201	247	2222	2013	1344	756	1336	814	2249	1757	1192.21	-0.632491	0.00419011	0.0274572526515303
Ctr-21ur-01541	1468	193	36	309	984	781	417.415	-0.637881857360103	0.272993450007346	0.665744581339542	1	37	85	15	41	39	10	36	38	25.7574	0.182452	0.757012	0.883664226257232
Ctr-21ur-01542	3243	566	49	178	683	1057	504.229	0.729144272436777	0.12252718283184	0.501268945851564	58	1066	646	486	277	735	209	475	513	386.847	0.11515	0.683572	0.840934051879981
Ctr-21ur-01543	67	6	4	1	23	30	16.7037	0.998107505819479	0.276975609890582	0.668726021412548	1	43	21	43	9	19	4	15	5	13.1798	1.41136	0.0415298	0.150034370117758
Ctr-21ur-01544	2636	1859	68	1099	2143	2558	1242.85	-0.607858721769774	0.261967467953558	0.657611269126245	140	1988	1013	1026	803	1535	734	1696	1506	976.328	-0.408173	0.103625	0.280479771516763
Ctr-21ur-01545	1807	549	45	77	604	751	371.984	0.902722280149688	0.0665619027780889	0.389860197985279	66	468	293	217	253	280	183	311	412	248.333	-0.401545	0.192383	0.4185579679258
Ctr-21ur-01546	100	23	1	5	15	42	14.8347	0.83478995609532	0.266263874582004	0.661676953563931	4	33	21	11	13	32	12	19	27	16.4535	-0.283388	0.589194	0.782638907624399
Ctr-21ur-01547	3731	1129	97	300	1375	1965	863.182	0.529820847535813	0.239329087648089	0.637203648451519	123	1280	729	540	541	658	349	699	897	550.128	-0.273053	0.30894	0.551668904459653
Ctr-21ur-01548	323	296	10	39	479	349	152.748	-0.150147614468456	0.807585184645819	0.947158333210238	21	244	111	80	104	146	60	138	129	96.8524	-0.121547	0.717755	0.860619720765579
Ctr-21ur-01549	4106	1768	78	948	5394	2962	1601.86	-0.877503560149718	0.0952840522214838	0.453886608773854	129	1705	815	490	1001	971	343	684	694	639.481	0.428012	0.222384	0.457116631883718
Ctr-21ur-01550	6011	2849	102	726	3929	3968	1698.25	-0.058013332463932	0.90193630451521	0.976956509833422	190	2602	1473	914	910	1558	586	1726	1323	1019.15	-0.231197	0.373307	0.613816871718442
Ctr-21ur-01551	1265	295	24	145	1544	935	398.446	-0.852568665129219	0.128620466104326	0.51182858701016	30	247	225	106	142	153	26	60	78	97.9287	1.21584	0.000266049	0.00326564229243762
Ctr-21ur-01552	32	14	0	2	39	43	9.97482	-0.826189632699172	0.375313583786703	NA	1	11	12	5	1	7	1	3	4	3.68116	0.486753	0.63759	NA
Ctr-21ur-01553	2606	1122	37	523	1228	1849	742.431	-0.305448439102659	0.529528873399975	0.827799304289626	87	1508	845	435	568	846	281	608	646	514.92	0.128217	0.667569	0.832062165799684
Ctr-21ur-01554	3447	981	63	161	710	3112	703.494	0.441268381226115	0.403582152665186	0.757759958730504	59	189	560	1025	267	429	192	525	615	376.358	0.263843	0.552085	0.758079021245687
Ctr-21ur-01555	108	63	0	22	70	71	31.0916	-0.290379691946104	0.67983643188291	0.898908469542449	3	39	19	11	23	26	11	31	29	18.0923	-0.324999	0.533576	0.743971199593262
Ctr-21ur-01556	5442	4161	55	943	4413	5172	1924.69	-0.284129756175478	0.613506787240408	0.869119006841867	245	3268	2289	1103	1253	2342	937	2461	2299	1471.24	-0.42527	0.102067	0.277687705455257
Ctr-21ur-01557	221	87	6	55	206	167	82.7857	-0.615914791191218	0.274552798742707	0.666791413155955	7	46	33	34	16	50	12	32	19	23.5846	0.442817	0.335112	0.576412739256975
Ctr-21ur-01558	2220	346	33	496	680	2673	602.317	-0.912953180837718	0.0922059144987827	0.447312201808082	13	64	114	71	36	63	21	99	86	52.9196	-0.340666	0.395438	0.632498925779939
Ctr-21ur-01559	16	6	3	7	26	24	14.5079	-0.574999888697329	0.546823873520065	0.837415580571616	1	18	12	11	5	19	2	11	7	7.21535	0.640046	0.381831	0.620355394063324
Ctr-21ur-01560	3355	1267	125	2729	1319	2551	1840.11	-1.14199140260402	0.107978246622083	0.477581205489785	52	408	591	349	194	873	257	548	465	345.453	-0.158702	0.640758	0.813718280603103
Ctr-21ur-01561	1109	246	5	128	275	694	199.421	-0.260460916221964	0.641043604778736	0.882062270803033	6	30	73	25	11	26	9	33	33	22.0537	-0.399371	0.439689	0.669799378631718
Ctr-21ur-01562	539	87	2	21	184	1086	122.543	-1.07520813667177	0.142918496991767	0.530788385944712	4	3	19	10	4	20	5	19	4	9.14343	0.0289491	0.972108	0.987784924554504
Ctr-21ur-01563	1351	310	54	174	479	1166	389.057	0.259809414002701	0.626184566551307	0.874505456379173	28	220	343	222	95	162	91	205	243	148.422	-0.31652	0.334835	0.576188932883818
Ctr-21ur-01564	1571	119	33	65	247	785	244.499	0.728138284576574	0.236657834219212	0.63536911706468	9	46	120	127	40	91	58	118	96	68.478	-0.302901	0.474096	0.699143903084004
Ctr-21ur-01565	1885	927	51	903	1076	1922	847.097	-0.816628900782826	0.146204326687498	0.535526736996574	68	882	731	749	555	1275	407	853	1023	609.304	-0.0227581	0.925142	0.968444744780124
Ctr-21ur-01566	2561	1266	44	389	1392	2606	782.339	-0.208057396116507	0.644925269023477	0.883644101070853	110	986	757	706	382	621	254	510	544	455.434	0.212542	0.376888	0.616604384894195
Ctr-21ur-01567	539	85	6	36	178	1267	145.927	-1.08559546933429	0.107722241167245	0.476956462296999	4	9	22	26	5	21	4	31	3	12.1175	0.327232	0.671817	0.834458413703322
Ctr-21ur-01568	2384	1227	85	309	1781	1990	836.958	0.141022038911907	0.770396409903845	0.935731774652126	40	315	401	274	150	235	114	290	274	194.871	-0.174314	0.527054	0.739547592091344
Ctr-21ur-01569	3441	2677	64	290	3754	3921	1306.1	-0.151507550072349	0.793183472295026	0.94152388069204	134	986	821	660	395	622	300	672	544	490.994	-0.025701	0.915285	0.963676317930982
Ctr-21ur-01570	3869	1273	18	207	1617	2732	742.468	-0.0723187905305011	0.900596107583734	0.976872646755812	57	229	335	149	97	254	88	191	181	154.727	-0.10676	0.741638	0.874358257397837
Ctr-21ur-01571	4647	1407	97	457	3144	4258	1291.87	-0.281092836172831	0.541701268637089	0.833739243873534	188	2828	1753	1773	1218	1885	633	1672	1588	1223.74	0.205315	0.397999	0.634788871696964
Ctr-21ur-01572	36	10	0	0	14	17	5.04318	0.495587339699786	0.675697819286807	NA	3	20	12	18	8	9	3	8	9	8.70537	0.701231	0.315425	0.558305252586705
Ctr-21ur-01573	96	30	8	11	38	111	39.3224	0.513902611321812	0.466777196316331	0.796278968628689	3	26	37	31	15	27	6	25	16	16.7191	0.520996	0.316797	0.559341719453256
Ctr-21ur-01574	4131	2276	61	912	1621	3832	1290.97	-0.238352895727288	0.639111266130204	0.881224001681587	262	2166	2060	1024	922	1688	917	1660	1767	1187.94	-0.469759	0.0360283	0.135089180064911
Ctr-21ur-01575	69	38	4	36	24	63	35.4224	-0.356935571018601	0.64046192894036	0.881702212784667	12	87	42	41	31	61	36	45	55	41.2063	-0.301291	0.455568	0.683325142282616
Ctr-21ur-01576	5235	1475	41	157	1171	3267	842.677	0.501583961232728	0.365500395483198	0.734342596057859	56	123	404	100	41	166	78	126	75	116.861	-0.244371	0.604338	0.791450210143451
Ctr-21ur-01577	4576	2043	155	576	1994	3462	1383.85	0.400309832414025	0.377799399504938	0.741611089353522	97	371	945	352	335	809	229	352	371	368.968	0.359227	0.329803	0.571829933104015
Ctr-21ur-01578	339	86	5	44	228	207	85.6848	-0.446114902486385	0.412262675654579	0.764053314095848	9	81	54	48	14	43	10	22	20	26.8716	0.798253	0.0829917	0.242243472571166
Ctr-21ur-01579	8920	2365	212	1621	2395	4538	2211.46	0.0803767716657764	0.87731220016743	0.970255786786079	73	615	1168	1016	429	547	254	1024	896	550.49	-0.160174	0.668342	0.832418095114197
Ctr-21ur-01580	3715	1732	83	592	1201	3453	1076.44	0.0877182303323695	0.850852791175502	0.961904119177575	85	423	1188	794	248	820	657	985	516	564.974	-0.609888	0.156118	0.366900993471847
Ctr-21ur-01581	303	81	0	123	111	195	89.113	-1.3236353518795	0.0737284221111922	0.407228547622131	7	154	92	32	45	47	25	45	63	43.6273	-0.211125	0.610047	0.794755596286762
Ctr-21ur-01582	7905	5081	106	2521	6576	7067	3146.96	-0.701931880064727	0.193775843519754	0.593891297668516	484	4824	3850	2129	2200	3810	1949	4470	3949	2614.48	-0.518496	0.0206828	0.0908692377431383
Ctr-21ur-01583	993	565	4	261	364	1092	310.82	-0.600483520903023	0.344131852176944	0.720596178095974	50	740	629	363	303	515	265	430	485	345.763	-0.217419	0.40624	0.641916329736619
Ctr-21ur-01584	938	113	9	74	350	517	162.75	-0.260383678291099	0.634022841827229	0.878598937202255	15	56	75	65	22	63	23	35	30	38.5137	0.481756	0.276208	0.518550473086882
Ctr-21ur-01585	182	16	0	8	41	90	21.4275	-0.00156760408111055	0.998432191063961	0.999647587469548	4	90	39	47	15	45	19	34	21	27.2154	0.249586	0.609009	0.79419982950781
Ctr-21ur-01586	1328	373	11	193	912	1636	375.263	-0.933762991157968	0.0562564094409037	0.363533199521056	36	312	215	170	71	135	55	115	98	110.921	0.291132	0.349523	0.590812845984562
Ctr-21ur-01587	2387	1377	50	92	871	1496	582.143	0.926731533262963	0.0766616894845816	0.41455357119306	61	515	398	255	271	400	225	424	388	285.554	-0.348982	0.172533	0.391078305601414
Ctr-21ur-01588	121	58	1	10	75	112	31.5807	-0.0952888852160627	0.883009861489576	0.971190733793439	8	47	39	23	17	22	6	24	32	20.7111	-0.0591824	0.904344	0.958987050421704
Ctr-21ur-01589	213	56	13	43	66	137	74.4098	0.420365793766989	0.521069155634994	0.823635638307698	6	20	49	15	13	25	14	35	23	19.6549	-0.626796	0.23342	0.469237303529204
Ctr-21ur-01590	1838	681	50	84	656	1254	435.778	0.717495047983125	0.150748927309152	0.541679593822279	61	659	377	529	311	473	185	323	446	317.385	0.293609	0.284939	0.527761346316719
Ctr-21ur-01591	2887	1182	62	295	1551	1900	768.551	0.153561948257339	0.7325383258172	0.92020509468739	87	1081	560	457	354	547	172	583	557	395.628	-0.0253163	0.926187	0.969049823354977
Ctr-21ur-01592	924	335	18	111	408	783	243.377	-0.0374208916647473	0.934172663794026	0.985170328691447	15	307	194	196	121	187	88	231	183	137.101	-0.133178	0.658227	0.826146668829326
Ctr-21ur-01593	329	60	9	59	77	142	78.0392	0.0941157999822593	0.880825971453767	0.970616846583618	3	30	29	51	11	33	12	22	19	19.4984	0.600185	0.249121	0.487229702387135
Ctr-21ur-01594	1380	383	22	147	852	1066	349.473	-0.339826290046714	0.467089472535224	0.796396278642235	44	440	376	263	167	303	81	264	210	193.255	0.279918	0.264503	0.504990503264721
Ctr-21ur-01595	146	58	11	31	115	166	69.4238	-0.00134124897867455	0.998284705814685	0.999647587469548	8	146	67	79	55	73	15	63	67	50.0025	0.468581	0.237987	0.474358442567198
Ctr-21ur-01596	168	166	4	41	167	197	78.5898	-0.14953829823283	0.801745103295306	0.945070793384666	13	43	75	61	42	83	19	60	36	42.6643	0.537753	0.192521	0.418659497282315
Ctr-21ur-01597	1956	756	32	587	647	1551	608.835	-0.544237213848485	0.323353463069107	0.705625951988941	69	665	681	412	351	784	177	486	467	371.052	0.289615	0.245703	0.483215512260945
Ctr-21ur-01598	39	24	0	26	24	47	19.0102	-1.21310900080314	0.15022442291403	0.540827179332255	2	18	15	5	12	16	4	9	9	8.41353	0.451526	0.51574	0.731618668303919
Ctr-21ur-01599	1283	1331	20	318	1201	1593	583.822	-0.264671457695133	0.641829407569448	0.882543892475883	277	1725	1784	1053	947	2024	679	1362	1103	1055.04	0.116886	0.652496	0.821798588017662
Ctr-21ur-01600	490	94	35	36	46	268	142.255	1.68521185418484	0.0163285167575623	0.1977764677636	9	51	55	31	20	40	22	43	52	31.4874	-0.547901	0.166247	0.381647302735562
Ctr-21ur-01601	1136	325	17	109	280	661	228.808	0.298234275182578	0.524834440899279	0.825799230311936	18	187	241	122	84	157	72	154	224	114.712	-0.458386	0.134636	0.333051816247085
Ctr-21ur-01602	237	59	2	14	38	103	36.1048	0.707698043297996	0.245202804388408	0.64274576867466	7	35	65	22	31	31	37	40	69	34.5592	-0.983135	0.0337534	0.129088096845552
Ctr-21ur-01603	501	373	2	61	201	361	133.245	0.312642031743101	0.615508427849144	0.869798706180558	32	390	261	79	98	205	77	198	157	132.662	-0.360619	0.250398	0.488607455778333
Ctr-21ur-01604	454	317	3	56	309	785	158.423	-0.441121055657763	0.465550496726634	0.79574957689383	3	161	77	28	20	88	25	127	39	45.4351	-0.690819	0.199901	0.428990764434773
Ctr-21ur-01605	2549	1604	114	1561	2159	3359	1523.83	-0.795022278857237	0.165097663192585	0.558666520137342	147	1639	1022	769	717	1275	527	1058	1073	771.163	-0.134371	0.56874	0.769788868361525
Ctr-21ur-01606	49	21	0	7	19	89	13.9106	-0.635095989100867	0.442636289510193	0.783761498615336	1	21	13	15	8	14	5	33	9	10.5204	-0.416381	0.527435	0.739773908844632
Ctr-21ur-01607	3292	1856	55	251	2207	4480	1042.11	-0.168115806155915	0.750847666401435	0.928779925381981	174	2903	1308	870	775	1390	435	1723	925	915.435	-0.122335	0.698298	0.85014457436917
Ctr-21ur-01608	37	10	0	5	22	21	7.91493	-0.434204175349394	0.646017236129312	NA	1	16	9	12	8	6	1	16	9	6.88092	0.0536552	0.945465	0.977040118907924
Ctr-21ur-01609	3148	1235	22	333	2734	2044	835.048	-0.56941411165733	0.315871783546713	0.698277374791272	77	742	599	502	269	490	178	464	292	331.79	0.257085	0.316935	0.5594699286946
Ctr-21ur-01610	2971	994	53	288	1566	2578	764.516	-0.128984315637061	0.77115891819139	0.935993787643802	67	448	419	355	239	311	136	216	165	228.967	0.580101	0.0515544	0.174399555392189
Ctr-21ur-01611	2514	1179	31	259	1777	2021	699.265	-0.22916358444414	0.64741214728092	0.884394524912511	76	718	434	286	287	368	115	292	313	267.419	0.293692	0.275271	0.517457571743023
Ctr-21ur-01612	2494	1083	24	120	1057	1502	521.159	0.363985850613357	0.496083471868364	0.810026678837361	163	1966	801	613	691	1179	385	996	884	705.491	-0.00832521	0.977815	0.990261662753278
Ctr-21ur-01613	172	74	0	3	96	155	35.3137	-0.022430463884768	0.977474841803211	0.99626338416031	6	48	48	29	24	41	19	37	38	27.5662	-0.181993	0.649401	0.820179577212201
Ctr-21ur-01614	2770	998	52	165	1302	2989	705.86	0.01476955919643	0.97659291401613	0.995997605228587	58	186	403	297	235	435	190	415	415	264.502	-0.254847	0.447149	0.676311418168378
Ctr-21ur-01615	4115	1376	73	321	1568	2085	889.561	0.392414122596321	0.370508138674751	0.73749332026218	64	988	623	391	377	618	277	857	518	427.079	-0.382002	0.172845	0.391649080681743
Ctr-21ur-01616	4463	1335	86	560	853	2576	971.567	0.342810125844354	0.482983739423892	0.803636133314355	73	729	813	747	285	797	323	733	826	491.072	-0.245348	0.376431	0.61624700358628
Ctr-21ur-01617	2557	818	24	87	826	2583	514.961	0.0580263582331877	0.921046531617379	0.982373693440603	33	230	170	103	52	127	69	111	207	105.464	-0.658957	0.047524	0.165377238041802
Ctr-21ur-01618	867	404	36	293	847	837	402.187	-0.538667367395694	0.309724273011322	0.693925597131739	57	771	601	329	273	494	136	402	513	314.378	-0.0379895	0.889065	0.951759081638845
Ctr-21ur-01619	1144	531	11	159	522	1114	307.994	-0.25241096685821	0.615038363814088	0.86953891197683	29	269	223	366	95	180	82	140	168	145.384	0.506075	0.173282	0.392138417224537
Ctr-21ur-01620	5661	2981	173	1387	3705	5066	2137.04	-0.212951683036383	0.653868679145023	0.88749424225336	333	2858	1996	1210	1555	2009	935	1705	1706	1382	-0.0276409	0.917866	0.965077458335406
Ctr-21ur-01621	216	73	0	48	157	171	60.3273	-0.939291081645103	0.142032444497119	0.529679130535938	7	94	54	55	58	58	18	64	64	43.5638	0.195657	0.613903	0.797287379580577
Ctr-21ur-01622	60	18	0	11	26	41	13.5376	-0.451555398679114	0.574671781041118	0.852715307783688	1	30	21	11	9	16	5	22	14	10.8382	-0.294611	0.629127	0.80759711404564
Ctr-21ur-01623	1715	402	24	60	275	860	270.539	0.868561409891806	0.0857976524333133	0.434661140655027	21	403	361	209	141	344	82	245	290	179.887	0.0265256	0.932647	0.971838311961587
Ctr-21ur-01624	785	394	5	57	316	573	175.76	0.227868744572232	0.684020910988767	0.900657778315833	24	217	125	107	38	119	41	92	88	77.8652	0.032583	0.924116	0.968064418522648
Ctr-21ur-01625	50	38	3	1	36	26	18.7932	1.06838249607625	0.197410489403589	0.598632067195207	1	14	11	8	5	11	1	10	9	5.96209	0.188502	0.809894	NA
Ctr-21ur-01626	3194	1293	114	321	1511	2168	931.005	0.498045702458167	0.28768311060151	0.677686949780267	180	1475	929	624	623	935	252	695	675	598.493	0.32431	0.205583	0.435862460288255
Ctr-21ur-01627	209	80	9	22	78	152	62.64	0.527408139608428	0.346781138278944	0.723044070083427	9	100	76	27	32	49	17	24	40	33.3515	0.235193	0.570072	0.770708684140867
Ctr-21ur-01628	8033	3994	112	452	4487	4875	1950.92	0.312071071742489	0.551149161961918	0.839979410514764	173	1859	1362	408	404	773	399	1033	997	664.505	-0.767249	0.00126467	0.0110282354427696
Ctr-21ur-01629	618	129	46	832	162	521	492.213	-1.28822260652488	NA	NA	14	348	391	147	66	160	57	177	250	131.143	-0.491764	0.204529	0.43455973438424
Ctr-21ur-01630	330	148	5	62	347	339	118.444	-0.747453466836166	0.158013082975466	0.551469893337716	9	188	111	69	50	76	31	67	67	57.2532	0.0858029	0.80614	0.91143644816202
Ctr-21ur-01631	11	12	0	2	17	16	5.21819	-0.391922769822923	0.726083197609043	NA	1	23	6	4	8	16	3	4	8	6.30754	0.695878	0.407428	0.643034593410233
Ctr-21ur-01632	5315	3378	189	1056	2784	5121	1998.92	0.175207760084663	0.712339732965019	0.911804191685201	418	1901	2419	1123	1159	2137	925	1425	2412	1383.89	-0.302541	0.335644	0.576832660058071
Ctr-21ur-01633	792	131	21	136	698	494	241.219	-0.651566342127718	0.251879235873312	0.649668625767305	4	22	38	8	19	15	3	29	12	13.8552	-0.000801803	0.999023	0.999564656847901
Ctr-21ur-01634	5663	1677	71	221	1353	2962	977.041	0.68803528721271	0.149840520398035	0.540350645229105	214	1510	913	568	608	1381	477	986	1340	771.49	-0.322489	0.294902	0.537998345924405
Ctr-21ur-01635	3944	1837	84	1009	1522	2582	1237.7	-0.182223231872752	0.727162387956016	0.918424714480646	180	1630	1229	908	764	1469	610	1181	1265	877.172	-0.16327	0.457502	0.684814293782316
Ctr-21ur-01636	2122	690	25	91	814	1940	448.492	0.0814624416491315	0.879831181229393	0.970601113785924	70	788	370	351	320	452	157	200	298	280.514	0.5643	0.0689076	0.21325118366701
Ctr-21ur-01637	25	18	1	2	19	35	10.0018	0.0848846584001648	0.923182842455308	NA	3	19	12	7	6	4	6	12	4	7.4398	-0.531671	0.49449	0.715533495081823
Ctr-21ur-01638	1501	352	12	48	435	1322	265.174	0.0335473712962033	0.954780535305827	0.99038996729551	24	48	88	30	18	47	20	52	23	38.2068	-0.233869	0.648926	0.819743700039588
Ctr-21ur-01639	3619	1403	66	982	1009	1702	1022.14	-0.217462373123963	0.708843411201022	0.910510196626262	84	1402	1109	524	605	1327	403	1039	1028	669.484	-0.179483	0.549254	0.756299235065682
Ctr-21ur-01640	166	117	1	55	122	138	63.235	-0.552872964965967	0.396757806273064	0.753229435293787	4	89	54	39	37	61	18	45	37	33.6562	0.299768	0.45392	0.68208039041866
Ctr-21ur-01641	1490	371	18	231	455	1010	332.244	-0.286639478828584	0.560447030197744	0.845405907070633	13	72	190	79	41	86	40	118	86	66.3637	-0.402206	0.318577	0.560916542131709
Ctr-21ur-01642	1632	446	15	268	427	1162	359.803	-0.336306576312765	0.519950322473581	0.822821568009286	18	84	180	54	21	57	32	59	95	55.5376	-0.692733	0.0986538	0.271576598830329
Ctr-21ur-01643	17	13	3	12	14	15	15.5725	-0.0669338284574348	0.943908365728841	0.987409975365948	1	28	15	11	8	18	12	13	15	11.1142	-0.411997	0.501357	0.720832325072861
Ctr-21ur-01644	6	7	3	5	18	19	12.4253	-0.186590110577909	0.859076265964568	0.964710619241385	1	29	15	13	4	21	3	15	8	8.78141	0.356191	0.614317	0.797704184008707
Ctr-21ur-01645	1246	1098	29	1015	1751	1675	886.493	-1.31616814972788	0.029511919244746	0.267880936357845	183	2426	1322	968	1080	1891	633	1475	1331	1040.05	0.0304927	0.908729	0.960769500693226
Ctr-21ur-01646	3131	1268	11	70	1365	2524	609.337	0.0894736186557216	0.898003463754203	0.975947434217088	119	764	507	423	320	440	216	536	460	371.756	-0.161226	0.55598	0.76080283971298
Ctr-21ur-01647	3651	1067	35	190	1156	3628	742.849	-0.0578603069929593	0.913705224242862	0.980340628370733	30	282	372	261	83	234	80	324	248	170.211	-0.300407	0.383912	0.622615644337468
Ctr-21ur-01648	3083	1026	75	307	978	1805	729.197	0.455920123060344	0.299138652068617	0.686107480148571	92	1074	840	472	403	797	337	680	692	494.366	-0.233822	0.308489	0.551201994573433
Ctr-21ur-01649	2035	1543	18	381	1816	2752	783.54	-0.540680754132737	0.34109685230867	0.719194432765469	102	1373	911	444	372	946	271	1394	653	567.326	-0.507825	0.127339	0.321557955501106
Ctr-21ur-01650	190	96	10	34	55	108	65.7814	0.723840159323315	0.23620383354606	0.634967981843688	6	73	59	34	37	50	27	32	67	36.1662	-0.234022	0.570082	0.770708684140867
Ctr-21ur-01651	1299	611	29	166	406	728	334.604	0.478156382046204	0.310367463034867	0.694424614783424	48	519	421	271	183	275	146	303	365	232.896	-0.303956	0.214976	0.447570952764661
Ctr-21ur-01652	2018	813	18	208	1012	1201	465.821	-0.0667333021134887	0.894645140856722	0.974986054314711	42	550	485	214	166	357	125	457	361	242.456	-0.476546	0.0822562	0.240585857774713
Ctr-21ur-01653	2772	292	57	92	301	1695	434.141	0.825669337111277	0.182360118219373	0.580685538287429	13	79	154	101	47	102	58	89	144	75.0864	-0.432605	0.24863	0.486710770549528
Ctr-21ur-01654	2545	501	23	191	502	1562	423.554	0.127299389764651	0.799916753125606	0.944568891361197	23	233	403	248	100	240	136	338	272	182.364	-0.540287	0.107813	0.287973220210474
Ctr-21ur-01655	1985	443	74	259	384	1164	498.103	0.604886257090448	0.281199343623941	0.672038106670925	30	146	393	172	57	121	90	130	210	125.863	-0.521776	0.21146	0.443445388855395
Ctr-21ur-01656	6568	3470	106	624	6145	5650	2079.53	-0.27443537910089	0.600825556787385	0.864296194079948	218	2432	1437	989	899	1521	584	1520	1186	994.089	-0.0985608	0.67929	0.838560462657388
Ctr-21ur-01657	1560	385	12	299	464	1469	374.212	-0.706874464830469	0.187832104809202	0.586718828851125	11	43	81	19	19	35	23	52	75	34.9298	-1.18141	0.00768606	0.043617925319393
Ctr-21ur-01658	184	106	6	93	78	180	85.5835	-0.604767254842521	0.359381160995836	0.730595845771229	16	192	113	116	95	187	75	147	156	103.576	-0.125331	0.6622	0.828796952045295
Ctr-21ur-01659	303	139	12	53	136	259	103.393	0.187550217595119	0.72240564319	0.91683028636098	16	99	104	30	29	55	39	66	60	48.3761	-0.765275	0.0349638	0.132207720298557
Ctr-21ur-01660	3223	1524	31	714	2229	3125	1042.21	-0.708645227517002	0.161779221048715	0.556169445265127	83	398	799	197	208	502	144	283	409	280.477	-0.0850288	0.809282	0.912671645398826
Ctr-21ur-01661	2289	1142	39	1043	1370	2497	975.181	-0.998070034251645	0.0693059761684179	0.396038975687235	119	1228	1088	503	647	1043	345	970	804	620.544	-0.0714822	0.787097	0.900916773621957
Ctr-21ur-01662	75	94	3	34	116	123	51.966	-0.490230741902386	0.453950258974917	0.789864202820408	14	111	61	28	32	72	15	40	52	39.2601	0.145916	0.726887	0.866255007333976
Ctr-21ur-01663	4213	1774	64	1015	1386	2627	1187.87	-0.264335722320714	0.62073662838028	0.87224355108298	126	1498	1062	469	474	630	339	623	923	557.559	-0.386917	0.14156	0.344280187554093
Ctr-21ur-01664	4425	1434	105	1341	2427	5311	1613.23	-0.775110055022907	0.10469276883615	0.471016412564951	170	1726	1332	1214	910	1413	342	1022	908	828.89	0.53625	0.0139572	0.0678366126619864
Ctr-21ur-01665	1583	540	22	67	1186	2021	432.966	-0.456871189462909	0.439694811577446	0.781287196077665	61	568	397	364	214	368	165	274	312	256.698	0.121077	0.633522	0.809669560638512
Ctr-21ur-01666	29	6	2	22	18	30	17.8403	-1.38781345293954	0.128951844651992	0.512094160525259	2	21	15	7	6	13	12	15	11	10.0119	-0.852847	0.182164	0.404533801056109
Ctr-21ur-01667	1321	763	26	629	1019	1341	610.348	-0.943831108631631	0.0891064443851052	0.441184075508081	132	1670	1066	683	706	1240	462	1278	1102	764.463	-0.246957	0.322505	0.564450342781115
Ctr-21ur-01668	484	246	0	57	585	454	153.722	-0.901922114100319	0.200741487470386	0.601326806596482	9	93	75	72	38	68	13	74	70	45.7571	0.127956	0.740379	0.873831743430199
Ctr-21ur-01669	4402	1612	102	642	3401	4575	1428.23	-0.426036804598338	0.334575502448714	0.713791915424393	105	491	783	689	282	577	160	471	519	387	0.306446	0.341071	0.58249719241089
Ctr-21ur-01670	3982	1275	70	764	1596	3445	1103.26	-0.374129661354288	0.41341194456106	0.764319202331746	137	1426	1258	699	552	1079	470	924	964	692.921	-0.221107	0.305104	0.547753398467752
Ctr-21ur-01671	1852	724	76	290	743	1514	597.475	0.339430948966193	0.492132311902852	0.808325255738948	35	130	361	155	85	248	108	159	272	148.952	-0.40217	0.3097	0.552321991800606
Ctr-21ur-01672	213	77	4	14	158	146	55.9276	-0.0812737972594065	0.892916703618173	0.974234493602852	12	130	67	50	41	55	18	69	66	46.0557	-0.132057	0.726096	0.865913263155826
Ctr-21ur-01673	2221	1532	78	1043	2425	2316	1201.42	-0.711612514918987	0.190311408197557	0.590125517897321	150	1238	1207	716	684	1137	489	1034	1054	732.027	-0.190123	0.392687	0.630267922658191
Ctr-21ur-01674	1337	267	31	234	535	1090	355.228	-0.348297520735424	0.485531991981238	0.804642546320946	7	4	57	23	3	17	7	37	18	16.9272	-0.671192	0.385355	0.624095021092896
Ctr-21ur-01675	163	32	4	29	76	120	44.2622	-0.430369272338915	0.474118898451474	0.799858392347894	3	15	11	10	0	11	1	4	8	5.85454	0.481271	0.607542	NA
Ctr-21ur-01676	1846	335	36	452	275	1218	457.007	-0.383672222803648	0.542858820044903	0.83455956296458	5	60	139	33	28	82	30	135	102	53.4564	-1.03463	0.0239706	0.10111349443478
Ctr-21ur-01677	8282	3659	112	1264	4293	9896	2470.18	-0.434359071719472	0.341100490162587	0.719194432765469	240	2009	1595	1423	1486	2000	1131	2596	1597	1389.41	-0.280462	0.284412	0.527540183181653
Ctr-21ur-01678	304	187	7	50	338	332	120.995	-0.424719751648874	0.435219758826222	0.778158771375236	9	64	61	48	42	54	42	52	35	41.3994	-0.120011	0.769462	0.890702505928856
Ctr-21ur-01679	1462	155	12	76	157	447	174.446	0.698809375975568	0.223613151074564	0.623008238541085	4	49	124	137	21	65	29	105	93	55.7621	-0.154254	0.770624	0.891250097222405
Ctr-21ur-01680	89	26	0	6	81	63	20.5205	-0.643638437114948	0.413725345470649	0.764336068023073	3	25	11	12	10	10	2	15	6	8.79801	0.452675	0.525951	0.738809604631377
Ctr-21ur-01681	3079	1505	68	585	2161	2863	1048.18	-0.317766730609244	0.480332395694154	0.80256396868216	130	1530	1021	771	833	998	346	813	786	669.597	0.317439	0.206256	0.436705827227289
Ctr-21ur-01682	3267	1228	44	815	1413	2437	955.519	-0.546298001816241	0.28188173592971	0.672397922536166	32	219	416	126	129	275	101	350	469	193.304	-0.887586	0.0145808	0.0701082640425724
Ctr-21ur-01683	6804	1321	97	816	1846	4792	1403.69	-0.155615539257766	0.740826485365502	0.924790638690212	61	464	644	390	243	406	198	479	451	312.076	-0.267963	0.299418	0.542300433105115
Ctr-21ur-01684	172	38	4	8	42	119	34.3148	0.486485601936037	0.442614247874208	0.783761498615336	8	38	52	22	21	27	14	24	36	23.8023	-0.22412	0.628476	0.807450844067095
Ctr-21ur-01685	633	176	11	39	93	354	115.35	0.766540823568104	0.14262271513188	0.530351560637311	26	178	245	121	125	172	118	208	300	145.567	-0.727487	0.0167939	0.0780065860696766
Ctr-21ur-01686	160	17	5	18	27	89	33.983	0.310790267569073	0.663359277744825	0.891505926094571	2	9	15	47	11	5	7	8	8	11.4753	1.2402	0.109401	0.290664772056324
Ctr-21ur-01687	47	17	2	33	24	41	25.1589	-1.15850432467635	0.157830874307369	0.551301411632023	2	29	23	17	7	14	8	14	11	11.1675	-0.016912	0.977473	0.990080371302923
Ctr-21ur-01688	624	223	13	312	285	500	251.749	-1.03038346984363	0.0959599818367038	0.455227238120022	10	207	248	107	69	145	47	145	124	93.171	-0.120347	0.726034	0.865913263155826
Ctr-21ur-01689	6040	2877	78	588	5363	6709	1889.2	-0.495316820687064	0.337065419590609	0.715989535383845	223	2230	1578	1032	968	1882	490	2101	1485	1093.65	-0.153131	0.574878	0.774113143377469
Ctr-21ur-01690	113	48	0	28	79	95	33.823	-0.767918463321054	0.257603655740614	0.654391653150517	7	92	34	27	24	19	9	23	18	22.5524	0.404602	0.433558	0.664350188664465
Ctr-21ur-01691	176	48	0	13	44	145	30.2519	-0.0640784521399102	0.926597869621712	0.983862224901943	2	20	25	15	9	19	8	14	22	12.2844	-0.218407	0.698854	0.850334449583729
Ctr-21ur-01692	1183	195	7	140	675	918	256.554	-0.844366523062416	0.115800760944923	0.489717802863316	14	94	166	76	31	113	32	117	79	64.5934	-0.237266	0.54353	0.751644945240942
Ctr-21ur-01693	1883	616	35	684	619	1481	623.979	-0.744528395637435	0.199103597695616	0.599698549666883	80	960	783	654	331	794	429	923	829	539.019	-0.516129	0.0293709	0.116902513215082
Ctr-21ur-01694	661	311	15	154	184	568	204.721	-0.0712897124239018	0.896520343702746	0.975748345738628	41	515	272	167	134	227	109	258	226	176.593	-0.328874	0.226225	0.461741963793156
Ctr-21ur-01695	557	429	0	44	1029	635	228.211	-0.967636350355805	0.509939046706998	0.816871464014997	26	152	91	45	62	58	35	60	66	60.3282	-0.089305	0.822009	0.919467352643802
Ctr-21ur-01696	2990	424	33	131	559	2407	484.496	0.105508198529326	0.852070678708647	0.962082789935128	9	149	215	574	73	302	99	149	224	165.031	0.738351	0.123543	0.315550732310572
Ctr-21ur-01697	1883	1044	39	365	1001	2060	638.491	-0.213958150520502	0.644808632312354	0.88354732572822	40	299	381	282	122	271	102	205	143	170.999	0.3418	0.261934	0.502195036322976
Ctr-21ur-01698	144	69	1	119	109	309	87.7553	-1.88970044845048	0.00454427951292905	0.0936249362567087	7	23	20	10	8	14	6	10	4	11.1202	0.432668	0.53029	0.741831323859542
Ctr-21ur-01699	3375	1340	16	422	1264	3047	786.59	-0.349208730154667	0.534422186724543	0.830575539569378	68	664	480	235	100	228	79	243	171	198.561	0.030501	0.914203	0.962950632178715
Ctr-21ur-01700	1428	396	12	155	263	1096	277.436	-0.0281154940787801	0.958262603526945	0.991239080662347	1	104	129	63	48	81	48	90	113	59.4303	-0.560843	0.181615	0.403801102267459
Ctr-21ur-01701	24	19	0	1	49	31	10.2264	-0.734575686533009	0.466665793468631	NA	3	27	12	6	7	9	1	13	6	7.52234	0.117609	0.87927	0.947767125815044
Ctr-21ur-01702	3597	1622	60	448	1411	3045	952.585	0.0579779570204503	0.896538721432462	0.975748345738628	76	498	593	293	264	335	262	580	725	352.267	-0.916204	0.000530251	0.00561730897378786
Ctr-21ur-01703	68	31	5	41	27	80	39.7846	-0.561907081432753	0.466158536663506	0.795860558553306	1	20	16	8	8	10	3	4	3	6.22408	1.18297	0.148752	0.355709713891743
Ctr-21ur-01704	2882	1361	46	402	2905	2871	979.954	-0.581015594912132	0.238073187958278	0.635892454416698	46	664	670	549	228	489	100	331	260	286.445	0.739461	0.0148346	0.0709675128496171
Ctr-21ur-01705	158	59	7	68	101	138	71.7536	-0.661874553636301	0.299872451758129	0.686759541594992	10	83	62	16	20	32	10	50	32	28.3119	-0.514296	0.25183	0.490374902396583
Ctr-21ur-01706	3928	1297	67	350	2546	2974	1013.74	-0.187524042953321	0.688404825810907	0.902451190716384	67	824	635	295	522	623	76	609	520	370.454	0.340144	0.398859	0.635551843879366
Ctr-21ur-01707	37	25	0	4	24	45	10.9095	-0.105537485353361	0.902539270115045	NA	3	15	20	14	11	20	2	14	13	10.4508	0.557795	0.374339	0.614910153577427
Ctr-21ur-01708	291	96	12	66	167	258	105.307	-0.230481136855985	0.675314711964228	0.896570143641749	11	103	64	36	27	52	9	19	30	31.2193	0.829569	0.049688	0.170360826309919
Ctr-21ur-01709	59	36	0	4	32	66	15.1193	0.042750307173218	0.957765982733698	0.991162660274289	2	12	17	12	8	21	6	23	7	10.1657	0.00540058	0.993321	0.997068599432303
Ctr-21ur-01710	11	9	0	1	18	46	6.21086	-1.21159061658748	0.268222871499006	NA	2	15	7	4	1	7	4	3	1	4.28915	0.118574	0.909297	NA
Ctr-21ur-01711	119	33	3	10	27	83	26.554	0.429217662413339	0.506226757989597	0.815010133064896	3	20	29	31	16	36	18	26	27	20.2426	-0.0310037	0.947178	0.977753653515783
Ctr-21ur-01712	8239	2929	103	704	3885	9563	2095.22	-0.30400836240585	0.526624231295135	0.826626596557455	90	892	823	691	635	994	373	1122	739	600.405	-0.0676347	0.779073	0.896624735124595
Ctr-21ur-01713	1191	639	52	309	855	1328	513.765	-0.164152906076249	0.742320524268472	0.925435850895985	204	1857	1329	1133	786	1586	354	942	873	831.846	0.5361	0.0126364	0.0629823010858542
Ctr-21ur-01714	454	768	30	47	1184	719	353.599	0.0564623728002284	0.936692307947084	0.985855568899959	25	216	245	180	91	238	50	138	133	118.299	0.48616	0.0917759	0.258763220414804
Ctr-21ur-01715	320	175	4	147	292	411	148.683	-1.16443053443864	0.0403176933503971	0.313528569914895	26	397	262	140	202	206	69	138	156	143.475	0.498152	0.128299	0.323070497213536
Ctr-21ur-01716	2981	840	67	297	1071	1841	691.544	0.257108083247773	0.559726520930378	0.844965048080424	42	791	404	194	202	460	114	287	294	237.514	0.121843	0.703716	0.852855011146385
Ctr-21ur-01717	26	12	0	9	21	34	9.77228	-1.01408669770126	0.252254801798383	NA	1	18	16	23	10	10	2	10	9	8.70346	0.984194	0.16274	0.376748328761309
Ctr-21ur-01718	43	11	2	4	8	27	11.3254	0.669305931671457	0.43704022049101	NA	1	24	9	5	4	6	2	5	7	5.13035	-0.0258619	0.976459	NA
Ctr-21ur-01719	106	41	2	3	76	92	27.5301	-0.00286565322640165	0.996841699134218	0.999399233639822	3	41	31	26	9	29	11	24	15	16.7916	0.113301	0.826116	0.921176325309494
Ctr-21ur-01720	819	400	21	72	574	661	249.182	0.1215102020409	0.81012785732137	0.948178788208272	45	483	254	198	150	286	97	244	234	182.536	-0.0171272	0.949488	0.978691557390936
Ctr-21ur-01721	4820	1438	148	494	1174	2543	1142.94	0.698406254650635	0.142028194322488	0.529679130535938	154	1120	1088	621	503	890	341	914	1277	649.018	-0.43095	0.0962816	0.266884918028844
Ctr-21ur-01722	1171	659	12	100	682	1181	325.045	-0.0589255507215242	0.913085587506433	0.980274036571081	45	431	280	193	144	272	101	203	348	186.677	-0.242596	0.404428	0.640294025404722
Ctr-21ur-01723	2584	2602	24	494	3098	2806	1121.31	-0.385146497383164	0.538044771784995	0.831825698414958	327	3176	1924	1421	1453	2575	1016	2145	1860	1507.95	-0.0751277	0.762064	0.886498360780161
Ctr-21ur-01724	1831	912	65	806	1423	1476	848.623	-0.632255306233659	0.260897261108419	0.656892425544092	42	622	414	178	230	317	78	255	249	207.17	0.253087	0.40779	0.64330946792333
Ctr-21ur-01725	245	53	5	3	26	160	40.2763	1.06513972640139	0.143704042419741	0.532055862332382	4	5	22	3	2	19	13	13	8	9.83733	-1.04167	0.21419	0.446705224636023
Ctr-21ur-01726	4014	1044	65	305	914	2483	777.869	0.393849824973043	0.380740864535216	0.742419611250935	30	359	553	218	175	243	85	231	654	223.308	-0.614237	0.149194	0.356306699915817
Ctr-21ur-01727	32	10	0	6	11	15	6.66297	-0.152143987018539	0.880417592323881	NA	2	29	29	12	7	8	6	12	18	10.6452	-0.537326	0.391825	0.629818324609776
Ctr-21ur-01728	1538	673	24	193	1009	1550	454.999	-0.321890392451862	0.487062138689181	0.805459539211442	125	1429	656	649	444	951	204	516	457	489.044	0.618128	0.0214763	0.0935600701517584
Ctr-21ur-01729	6780	1726	119	366	1567	4281	1282.3	0.547014121946973	0.235132071994053	0.634122908263265	67	163	527	260	93	256	95	228	179	182.044	0.0576424	0.89034	0.952374976327897
Ctr-21ur-01730	3002	699	39	259	1185	1522	592.62	0.0321847239910817	0.944106233669091	0.987409975365948	50	866	468	565	236	473	215	426	280	321.014	0.222317	0.490519	0.712452562845674
Ctr-21ur-01731	4004	2476	85	457	3132	3588	1333.13	-0.0123713371231128	0.979898369148705	0.996613489849075	435	4718	2903	2059	1830	3391	1174	3273	2361	2040.82	-0.0578413	0.807963	0.912337452066499
Ctr-21ur-01732	713	83	7	10	52	324	82.0128	1.0707528263449	0.119582477422623	0.496322486062559	7	4	58	24	3	35	25	32	21	21.8683	-0.802696	0.281841	0.52458973656203
Ctr-21ur-01733	59	32	4	42	29	59	36.7267	-0.699234348889433	0.373831922362572	0.739588494786336	2	17	19	10	7	10	5	6	19	8.79386	-0.294408	0.668151	0.832265203259312
Ctr-21ur-01734	164	111	6	102	140	173	94.3725	-0.856950824088407	0.181793912666674	0.580318568479441	13	148	104	59	55	113	24	43	44	53.6708	0.815927	0.018297	0.0829380952600791
Ctr-21ur-01735	86	33	0	7	23	94	17.6071	-0.0578796477360637	0.940616135778127	0.986578007889735	2	11	11	15	2	8	7	12	19	8.59836	-0.809576	0.2539	0.492565214178247
Ctr-21ur-01736	4845	1356	97	464	1543	3858	1117.13	0.138686100011029	0.753166087299689	0.929162435297475	90	749	909	628	445	688	391	826	1139	557.615	-0.548945	0.0296821	0.117849279103915
Ctr-21ur-01737	43	17	0	3	10	35	7.88298	0.314645271706128	0.739241277024166	NA	1	28	13	5	4	15	3	6	6	6.43477	0.422309	0.600848	0.789384404075339
Ctr-21ur-01738	9279	3902	172	1489	2933	7302	2482.81	0.0303698961927907	0.947494542535935	0.988185499882595	129	461	1663	426	223	835	402	1059	670	546.824	-0.790528	0.0550397	0.182252299328068
Ctr-21ur-01739	1112	928	23	362	832	1365	500.809	-0.419915330248567	0.432376046891934	0.776602231205498	135	1715	1094	648	415	831	295	659	581	562.21	0.10887	0.636419	0.811107594018059
Ctr-21ur-01740	27	18	0	10	35	20	11.5385	-0.858552302759844	0.340416077461324	0.718917956928964	2	29	17	14	10	11	5	13	9	9.8442	0.251439	0.691965	0.846417554093121
Ctr-21ur-01741	330	173	14	196	286	315	183.195	-0.867253715847255	0.159745374101051	0.554096071381191	25	328	206	109	84	180	60	126	140	111.047	0.00125396	0.996513	0.99848121193993
Ctr-21ur-01742	5994	3422	158	3234	3804	4945	2849.69	-0.829704051436395	0.160351958059078	0.554962365204807	207	1209	1842	1287	706	1246	657	1546	1405	970.063	-0.320611	0.226372	0.461823709435789
Ctr-21ur-01743	102	33	0	11	115	108	29.5471	-1.01358255167791	0.159461571484807	0.553640753003521	1	22	39	6	6	10	2	8	7	7.70776	0.259053	0.737914	0.872381135825974
Ctr-21ur-01744	4746	1155	66	306	1426	2910	898.353	0.253872609183105	0.572614406715557	0.851710802502883	197	1836	1363	793	591	1021	460	771	852	732.28	-0.00933526	0.966813	0.986203027200962
Ctr-21ur-01745	3820	1046	67	540	893	2346	850.755	0.0888343576563721	0.854246582346311	0.962962900605395	56	565	408	381	183	424	154	419	315	267.075	-0.0284274	0.91127	0.961585701927572
Ctr-21ur-01746	156	46	0	11	37	114	26.0649	0.113064635483363	0.872639090795069	0.969375153671025	3	27	26	23	8	25	8	15	16	13.7907	0.292969	0.59043	0.783421109977904
Ctr-21ur-01747	5452	1936	136	441	3243	4263	1482	0.108166026503428	0.817693313428719	0.950784360866328	179	1412	1235	571	631	981	370	999	685	662.877	-0.0513321	0.839653	0.928484322665969
Ctr-21ur-01748	640	68	8	260	154	688	200.434	-1.4672210771914	0.0319020523425486	0.277327018814772	2	21	33	15	4	18	8	14	7	10.6902	0.0424999	0.948728	0.978377138819565
Ctr-21ur-01749	498	49	2	18	61	243	57.097	0.390116777912583	0.565271758534794	0.847943803621676	6	14	26	16	4	11	8	10	15	11.7565	-0.339815	0.614063	0.797414290047818
Ctr-21ur-01750	1821	266	5	84	724	901	270.983	-0.274066924318004	0.661857311680671	0.890853142764058	17	122	119	55	40	52	40	63	52	53.7634	-0.28756	0.417154	0.650675361015263
Ctr-21ur-01751	1911	345	34	145	1163	1096	425.143	-0.207456815640019	0.690982751737841	0.904137694633077	56	439	352	243	123	222	87	173	152	171.536	0.312028	0.251623	0.490156477381138
Ctr-21ur-01752	18	10	3	2	13	13	11.3845	0.927474656025502	0.343168938779588	0.720074315389601	1	18	7	5	6	7	1	4	3	4.41376	1.08261	0.259056	NA
Ctr-21ur-01753	4818	2233	51	227	4910	3803	1363.95	-0.379578229788145	0.543531240933307	0.835009959094044	104	674	798	320	244	499	227	557	336	354.182	-0.283635	0.297007	0.540085173111301
Ctr-21ur-01754	268	86	3	51	72	214	65.8583	-0.284397408595869	0.627261499032214	0.874692532146303	8	28	42	15	12	25	13	27	28	20.0087	-0.579157	0.246889	0.484689357042831
Ctr-21ur-01755	6792	3846	158	597	5793	5679	2208.31	0.0196155161507193	0.969511276087766	0.99410802453858	311	4310	2378	2124	1651	2870	1121	2821	2166	1807.31	-0.0409221	0.865855	0.941462286009161
Ctr-21ur-01756	6182	2932	132	629	4653	7084	1987.67	-0.229170575379277	0.627552444173102	0.874692532146303	221	2198	1454	997	1090	1893	596	1829	1872	1130.59	-0.20916	0.420379	0.653501530653897
Ctr-21ur-01757	106	30	0	20	66	98	27.2644	-0.847897407696299	0.215747114856893	0.616976623831341	2	27	37	21	10	33	12	29	37	18.5495	-0.481407	0.332882	0.57457136638544
Ctr-21ur-01758	1768	319	34	108	944	1059	378.888	-0.0247384036666747	0.962483190755475	0.992036230651822	60	484	383	240	145	310	112	242	188	200.978	0.142739	0.572879	0.772630446207904
Ctr-21ur-01759	345	176	2	178	91	268	129.169	-1.01124811811481	0.170269649869081	0.56674364151483	24	147	161	55	49	66	44	90	111	71.4788	-0.663163	0.0399824	0.14577306633505
Ctr-21ur-01760	3285	1152	80	1173	598	2212	1065.3	-0.408585507099443	0.525372164723912	0.826062565182536	170	1866	1344	638	478	710	476	1026	1132	716.876	-0.670842	0.00222123	0.0169049383680323
Ctr-21ur-01761	18	7	0	3	8	24	4.80573	-0.519260272461732	0.637504155807238	NA	1	15	10	13	10	7	2	7	8	6.66483	0.784521	0.30527	0.547870400391691
Ctr-21ur-01762	279	59	9	77	45	212	83.0576	-0.25879537635831	0.707133750739132	0.910082735339332	4	177	97	58	65	81	24	50	52	50.6755	0.56592	0.173652	0.392666016596561
Ctr-21ur-01763	2848	1547	64	281	2866	2657	981.997	-0.22359730841131	0.668419189240498	0.893490299016197	226	3017	1677	1300	1335	1177	626	1360	1189	1099.22	0.174546	0.551214	0.757530684125065
Ctr-21ur-01764	137	52	8	27	86	123	54.9754	0.01597046521215	0.979138415075168	0.9965419321249	4	39	52	30	11	31	10	14	21	18.6723	0.437642	0.39298	0.630447078525736
Ctr-21ur-01765	7413	2608	117	637	2172	3523	1530.78	0.489232708555665	0.256061140657439	0.653355066167	254	2338	1850	952	594	1150	565	1286	1231	937.555	-0.371838	0.0670601	0.209414960548191
Ctr-21ur-01766	1186	306	10	312	629	882	333.424	-0.978403050784468	0.0686641555326393	0.394177130690725	50	685	531	206	176	287	138	303	226	228.041	-0.179689	0.4914	0.713182436693753
Ctr-21ur-01767	3929	2043	120	354	915	2233	1024.9	1.00191287987233	0.0296308167346702	0.268648155128027	175	1345	991	710	512	851	360	849	993	643.802	-0.220227	0.344791	0.58636884025377
Ctr-21ur-01768	196	55	5	40	84	230	61.4987	-0.519722506233778	0.353244929735719	0.726858414219014	6	84	51	39	12	42	17	34	17	26.3881	0.170305	0.721559	0.863211104081736
Ctr-21ur-01769	1777	177	20	84	231	1193	258.89	0.251731437228437	0.676083967961753	0.896677492523547	19	15	116	57	22	110	43	71	35	51.0494	-0.0709921	0.907215	0.960335866811661
Ctr-21ur-01770	239	47	3	54	61	367	68.1479	-0.97666713339025	0.123577512785285	0.502191766426762	6	26	16	6	4	7	3	8	0	7.97935	0.416471	0.637464	0.812049218440632
Ctr-21ur-01771	4399	1830	139	923	1501	3103	1373.13	0.134833962031842	0.789923381022048	0.940558813236653	175	1341	1190	948	667	1202	558	970	1036	779.461	-0.0824707	0.710338	0.856809227523236
Ctr-21ur-01772	4312	859	97	1095	1630	4023	1281.23	-0.639747397073831	0.221926928922157	0.621215231077948	89	1084	891	545	321	530	244	405	520	414.407	0.0600645	0.811125	0.913861731237029
Ctr-21ur-01773	2831	971	54	578	1135	2084	794.672	-0.279183563980024	0.556745315564682	0.843699434099851	75	738	552	280	327	534	174	442	464	330.54	-0.0463993	0.858163	0.937120548535553
Ctr-21ur-01774	2922	825	83	793	699	2125	882.779	-0.220179074983553	0.704909946405583	0.909464134505476	34	460	523	213	152	258	125	244	351	207.705	-0.36208	0.212081	0.444022929304655
Ctr-21ur-01775	32	12	0	17	11	30	11.7424	-1.15263287963618	0.223502887256072	0.622949202877541	1	43	24	10	6	20	7	25	20	12.6586	-0.704779	0.240448	0.477143939401488
Ctr-21ur-01776	3000	994	16	103	1091	3097	597.304	-0.122414672506278	0.845324026674021	0.960471808633922	16	154	197	87	43	119	36	109	100	75.4782	-0.147897	0.654318	0.823210453836393
Ctr-21ur-01777	3294	1372	45	329	1740	2637	842.31	-0.0815223222085153	0.859577933674968	0.964759826922457	48	580	447	287	257	408	107	259	340	245.193	0.31714	0.222957	0.457777999782916
Ctr-21ur-01778	5413	2605	85	1000	1562	3483	1446.03	0.0659640187605054	0.896945130870717	0.975866433479409	149	1114	1421	392	414	605	235	674	708	516.874	-0.282752	0.286951	0.529777818866002
Ctr-21ur-01779	31	9	4	2	12	27	14.6922	1.01093926531054	0.273898821867362	0.666231596971214	1	17	6	14	6	13	0	1	4	5.25595	2.61019	0.0106428	NA
Ctr-21ur-01780	1422	341	33	182	304	995	325.521	0.200804442974765	0.693607352948174	0.905036542070993	60	422	290	291	174	313	71	159	152	182.938	0.854465	0.00161187	0.0132466760807277
Ctr-21ur-01781	3009	1214	65	274	1205	2142	755.739	0.325721027905149	0.454023792828697	0.789868326175989	108	812	595	560	469	655	238	519	518	431.9	0.261304	0.276827	0.519126167068918
Ctr-21ur-01782	1629	361	12	130	917	1560	361.927	-0.635669337803956	0.226304092063391	0.625883507150531	14	58	162	175	79	78	34	109	194	86.1101	-0.0248536	0.958232	0.982788529211757
Ctr-21ur-01783	63	20	0	9	13	90	14.5656	-0.517267350370416	0.540002838166277	0.832956800460645	4	14	25	6	7	10	9	6	10	9.53101	-0.419639	0.556178	0.760949419354422
Ctr-21ur-01784	4884	1078	154	534	1183	3630	1188.96	0.407778270120541	0.4266352711073	0.773606836067654	111	900	1185	582	295	611	237	747	699	483.128	-0.302877	0.256911	0.496230379175511
Ctr-21ur-01785	5301	2590	150	339	1665	5102	1441.01	0.62828221467712	0.20175972988591	0.602695276272886	91	318	745	258	165	441	232	437	462	308.21	-0.641873	0.0656274	0.206147463035155
Ctr-21ur-01786	5811	4250	128	1121	6472	7694	2518.28	-0.471686085595049	0.341431199324272	0.719632856828198	328	2503	2653	1578	1138	2327	862	3112	2307	1564.25	-0.432326	0.0729494	0.222229196122072
Ctr-21ur-01787	14	13	0	0	33	11	6.03925	-0.518006256279131	0.676382153290445	NA	2	22	8	3	3	6	2	2	5	4.67248	0.204686	0.83274	NA
Ctr-21ur-01788	59	8	0	9	15	32	9.9555	-0.422312829671276	0.646308139289303	NA	1	13	11	6	5	2	3	5	3	4.46845	0.11872	0.900252	NA
Ctr-21ur-01789	3983	1039	143	1711	1415	3340	1558.81	-0.632730116015537	0.310457183658256	0.694528038103269	50	739	736	461	301	521	218	509	499	360.284	-0.0915614	0.721479	0.863196155339751
Ctr-21ur-01790	195	69	6	11	106	159	53.1334	0.246858120610787	0.677736024642931	0.897497816084618	5	47	42	9	15	28	13	40	18	19.8224	-0.618919	0.230315	0.466224557314887
Ctr-21ur-01791	3089	1408	31	246	1675	2740	775.947	-0.0998163369005162	0.84582491909701	0.96072139585062	64	789	409	261	239	343	141	274	344	259.506	0.0067581	0.980511	0.991103295457832
Ctr-21ur-01792	391	164	17	117	168	362	153.409	-0.15357626382828	0.788661734638443	0.940390954415426	12	148	158	111	56	139	42	162	160	87.812	-0.368093	0.26117	0.501159243720259
Ctr-21ur-01793	2231	1604	64	398	2002	2036	887.259	-0.0605740061988728	0.903025989474522	0.976956509833422	122	1134	827	485	448	887	401	842	820	563.131	-0.379511	0.104466	0.281958106616127
Ctr-21ur-01794	1763	1033	57	398	1510	1269	691.305	-0.150292611253829	0.76800681844606	0.934635516728242	64	1014	561	401	369	634	287	689	614	422.01	-0.337585	0.20004	0.429138160478372
Ctr-21ur-01795	3131	1734	42	262	1811	1859	813.894	0.239015221953685	0.642016422672952	0.882608052402885	127	2261	983	559	481	988	435	1123	831	682.009	-0.420254	0.157631	0.369139581242937
Ctr-21ur-01796	740	289	1	45	163	619	135.038	0.154958608606066	0.814142230710551	0.949469844113176	6	26	61	9	4	21	6	18	21	15.3057	-0.615222	0.318105	0.560531264089121
Ctr-21ur-01797	145	89	1	21	89	136	43.1211	-0.117345656547216	0.849312268027567	0.961532095656613	5	48	23	13	13	21	11	21	24	16.8549	-0.425549	0.40769	0.643212884297327
Ctr-21ur-01798	113	49	2	30	39	95	35.1944	-0.301842606714462	0.642665309519923	0.882758613020429	12	146	98	55	62	119	54	65	72	64.1904	0.0142116	0.968743	0.98664558577625
Ctr-21ur-01799	2035	640	19	130	724	1275	394.54	0.162499924100356	0.739670405346675	0.924320545045618	80	981	481	275	278	464	143	367	388	308.922	0.0527234	0.851023	0.933546095119062
Ctr-21ur-01800	827	431	57	681	606	1022	578.622	-0.790496481482348	0.238960269548548	0.637028138696448	62	981	606	381	297	540	150	317	261	311.886	0.544012	0.0382395	0.140925848216454
Ctr-21ur-01801	5543	1702	178	877	1585	2993	1477.34	0.385977253434735	0.448610067687283	0.787107060315501	109	852	929	564	478	826	411	819	951	567.893	-0.396475	0.0821176	0.240261974197997
Ctr-21ur-01802	1902	898	27	231	1129	1806	544.343	-0.209499063181364	0.655188736675698	0.888053828193919	91	1099	752	448	388	803	229	741	564	458.238	-0.0432263	0.864668	0.940765257832876
Ctr-21ur-01803	412	151	3	146	199	334	133.625	-0.981770035599259	0.10609084598033	0.473687136393948	9	74	48	6	39	75	10	29	40	30.3354	0.483498	0.407662	0.643212884297327
Ctr-21ur-01804	1848	714	61	241	413	1094	489.489	0.665535170209125	0.185417743747046	0.583629023775992	66	1228	453	340	324	501	184	468	600	364.413	-0.202769	0.536622	0.746185923657877
Ctr-21ur-01805	318	90	0	26	332	406	88.6511	-1.18439029590191	0.0814362382618712	0.424785350879526	5	17	35	39	17	24	11	20	19	18.7471	0.49868	0.350337	0.591595283377176
Ctr-21ur-01806	284	49	4	41	88	177	60.0803	-0.28109436066178	0.626886846842765	0.874571575728338	2	6	17	0	2	8	2	7	13	5.27978	-1.30991	0.18987	NA
Ctr-21ur-01807	2363	1410	41	335	2073	1366	765.093	-0.126390785253371	0.813248711466829	0.949163154370323	126	1285	727	454	550	751	348	844	752	550.793	-0.268126	0.321268	0.563612369130769
Ctr-21ur-01808	1803	965	11	231	545	1129	418.634	0.175878500559462	0.757283600935543	0.930618549585132	84	883	811	177	356	551	245	625	787	411.557	-0.707554	0.0368795	0.137345173700704
Ctr-21ur-01809	136	46	1	29	184	127	49.1958	-1.20981771890238	0.0563040575025702	0.363533199521056	3	37	39	16	10	18	3	14	9	12.4004	0.642502	0.28022	0.522766210191894
Ctr-21ur-01810	100	35	1	24	128	147	40.0831	-1.29889719884846	0.0324990144455855	0.28016666636147	2	31	25	10	13	19	6	6	6	10.3573	0.978959	0.137408	0.337293187658211
Ctr-21ur-01811	235	72	6	81	88	125	77.1132	-0.516588034817423	0.429204095226459	0.774980301631079	5	70	40	28	28	37	11	40	31	25.9028	0.095691	0.826122	0.921176325309494
Ctr-21ur-01812	343	112	24	192	135	276	180.007	-0.352065129654596	0.627022952976279	0.874653745566507	13	255	220	98	71	127	66	183	186	106.07	-0.684527	0.0251919	0.104833161542879
Ctr-21ur-01813	3545	1346	114	1961	1610	2724	1590.97	-0.851606845041339	0.175862544410563	0.573210880811879	190	2874	2368	1040	880	1770	1052	2122	2345	1328.56	-0.778318	0.00187235	0.0148534709894807
Ctr-21ur-01814	3965	928	85	328	1674	3225	929.479	0.021165878816497	0.963423458749254	0.99237441410399	229	1850	1325	1425	1385	2093	775	2317	1907	1286.89	-0.128388	0.592269	0.784490198923119
Ctr-21ur-01815	1142	477	26	249	677	688	359.56	-0.243835638515838	0.628500304684244	0.87474227299244	53	448	361	229	186	316	107	260	321	212.159	-0.0415035	0.868023	0.942427050465854
Ctr-21ur-01816	4874	1568	77	762	1806	3473	1213.82	-0.175065920464919	0.69691692276016	0.906715175130942	103	1262	1051	506	507	817	381	878	894	584.255	-0.379616	0.107588	0.287680209271762
Ctr-21ur-01817	416	132	10	71	201	305	118.258	-0.188789304093196	0.70695096469515	0.910082735339332	10	108	72	33	44	77	23	80	77	47.6768	-0.328643	0.380858	0.620091574316047
Ctr-21ur-01818	5673	2294	183	952	3694	6122	1972.2	-0.176255632552325	0.694706468357489	0.905648476903513	265	2293	2097	1033	933	1639	566	1248	1650	1080.27	-0.0831807	0.719838	0.862134065316751
Ctr-21ur-01819	550	268	5	136	396	684	193.089	-0.814868197422602	0.118315048200722	0.494560992433236	16	304	184	211	103	182	46	157	128	115.713	0.47397	0.145234	0.349725951418817
Ctr-21ur-01820	665	294	25	239	300	807	280.483	-0.458368895069086	0.409339496243406	0.761996786505354	15	197	117	70	84	130	46	105	85	77.5403	0.105999	0.745615	0.876899347105009
Ctr-21ur-01821	149	28	0	17	28	128	25.6094	-0.37606227011861	0.614108488618689	0.869258898583943	1	19	7	4	1	5	0	6	1	3.32983	0.425092	0.719997	NA
Ctr-21ur-01822	1900	357	24	105	549	1329	341.571	0.109364243957631	0.826988947293656	0.95435265335665	16	79	179	125	46	84	65	112	147	82.4319	-0.54068	0.175676	0.395624183690745
Ctr-21ur-01823	48	18	4	11	50	47	24.6284	-0.301808765669405	0.688004244966393	0.902279199434055	1	28	16	10	12	13	6	17	8	9.75818	0.0568294	0.930519	0.97130646304006
Ctr-21ur-01824	3282	792	69	319	1584	3382	844.896	-0.241101846459376	0.602519903125496	0.865178478698505	43	454	413	354	264	504	168	885	343	315.714	-0.390303	0.238475	0.47492732688825
Ctr-21ur-01825	4101	779	90	397	827	2383	823.922	0.386695908997914	0.435724631465424	0.778292070620014	36	240	616	290	121	256	106	237	340	200.769	-0.186457	0.626636	0.806569283750048
Ctr-21ur-01826	88	18	5	9	53	140	33.1455	-0.346122393236733	0.628584654900916	0.87474227299244	1	4	19	10	9	13	5	3	10	7.10141	0.59702	0.463444	0.68969438941984
Ctr-21ur-01827	3384	865	112	433	1582	2600	952.83	0.111654368224647	0.817900302029554	0.950884637347396	52	1128	653	411	175	330	166	324	483	311.681	-0.248651	0.45743	0.68479168008851
Ctr-21ur-01828	2214	736	72	364	742	1457	628.991	0.254059035061603	0.607921111443768	0.867323883626869	117	1360	777	563	446	754	323	791	631	529.329	-0.1466	0.541465	0.750073589000883
Ctr-21ur-01829	202	117	13	81	155	156	105.169	-0.14859981218269	0.814943344050649	0.949848958272595	15	265	123	143	96	134	42	97	101	90.2077	0.505854	0.127822	0.322304962030777
Ctr-21ur-01830	3112	1128	52	1925	3318	3537	1606.95	-1.65950307892708	0.00228840580012889	0.0601336161063253	73	674	773	319	193	411	109	229	196	260.015	0.575585	0.0224534	0.0967080545330827
Ctr-21ur-01831	1601	885	23	1009	905	1295	755.497	-1.19678034305915	0.063258826683933	0.381080794047146	93	842	561	335	298	670	230	470	475	370.864	-0.0693302	0.786836	0.900725326221253
Ctr-21ur-01832	1610	275	7	86	513	1223	265.22	-0.291503636508434	0.615413805003185	0.86979275858127	12	52	70	72	13	43	13	28	23	31.3322	0.773084	0.126319	0.319909115832341
Ctr-21ur-01833	254	97	0	10	285	342	72.9014	-0.967665758444656	0.202518834909409	0.603990380763199	2	17	24	7	5	13	1	13	4	7.19927	0.380424	0.630224	0.808288796138323
Ctr-21ur-01834	6281	2354	114	2252	4325	5571	2358.17	-0.939059068320794	0.0625178208623928	0.3799038414841	136	869	1276	778	620	1303	503	1198	1268	757.152	-0.308946	0.232266	0.468057165167177
Ctr-21ur-01835	4819	3315	29	576	4884	5275	1653.94	-0.520739578784728	0.403078818109386	0.757379866115776	142	722	1372	866	507	1288	327	1113	701	656.494	0.147999	0.638464	0.812521540861872
Ctr-21ur-01836	41	52	0	16	70	74	24.9043	-0.721011303333255	0.34897025955297	0.72413585006552	4	84	44	31	23	39	8	19	21	22.8091	0.804262	0.0875137	0.250768312736803
Ctr-21ur-01837	477	59	13	37	380	341	125.593	-0.405899705154028	0.516230822093295	0.820412651989386	6	78	50	97	23	58	27	45	25	37.9904	0.583921	0.213367	0.445767216649507
Ctr-21ur-01838	557	142	9	65	146	397	120.558	0.0395993822676151	0.937692081247554	0.986060057596953	10	47	73	72	21	61	13	51	23	34.7454	0.657587	0.160284	0.37293384345459
Ctr-21ur-01839	2789	793	26	278	1320	2963	664.994	-0.504935002768709	0.296266371892662	0.683449427011447	19	180	272	188	80	166	47	229	197	122.179	-0.191475	0.595922	0.786827591993383
Ctr-21ur-01840	1959	1052	29	141	1447	1649	560.139	-0.0235165172431841	0.964989195326336	0.992894136405361	61	684	521	322	192	323	108	316	415	260.848	-0.0938937	0.731126	0.86890289539243
Ctr-21ur-01841	3540	1526	48	311	1479	2634	845.925	0.152117954363344	0.74080301497219	0.924790638690212	78	1204	912	870	544	872	473	1203	1454	702.865	-0.564127	0.0294902	0.117262070785829
Ctr-21ur-01842	103	23	0	14	26	83	19.3309	-0.379277337844459	0.616128964749111	0.869798706180558	1	40	34	13	6	26	11	20	29	15.013	-0.665323	0.240971	0.477946554808678
Ctr-21ur-01843	2750	1347	77	1915	1636	2914	1471.63	-1.1705511233346	0.0567037781633372	0.364739858111826	102	1240	846	498	541	814	252	573	550	491.16	0.287672	0.244336	0.481633418528431
Ctr-21ur-01844	42	8	0	2	9	31	6.04541	0.0946505829272983	0.928330469473627	NA	2	11	25	9	5	17	7	16	21	10.446	-0.709196	0.268586	0.509936305369064
Ctr-21ur-01845	478	197	2	327	174	478	211.306	-1.6352469158886	0.0255020819021746	0.249842002139675	7	19	82	16	5	25	7	26	23	18.8328	-0.473373	0.448479	0.677394683657159
Ctr-21ur-01846	1874	729	39	252	888	1373	509.37	0.00697625444337552	0.987374995992678	0.997391751554181	56	653	397	287	233	419	104	207	252	234.187	0.564684	0.027554	0.111828778897683
Ctr-21ur-01847	256	96	5	28	104	211	65.6357	0.0766884991248344	0.883406974224981	0.971316822250934	11	106	43	45	36	53	16	45	41	36.9474	0.274326	0.500743	0.720509991445052
Ctr-21ur-01848	480	199	8	74	248	560	144.36	-0.360594675395935	0.457407274926947	0.79181711222218	9	105	125	59	29	89	24	144	74	56.9747	-0.56272	0.165955	0.381225429394372
Ctr-21ur-01849	1890	418	27	487	376	1404	481.918	-0.60118502750944	0.309519330065285	0.693585989936984	14	118	93	33	34	85	26	135	82	56.3174	-0.787707	0.0436228	0.15572349472814
Ctr-21ur-01850	683	161	13	171	243	561	194.236	-0.601618502664866	0.267622121501388	0.663214064128691	3	28	40	29	17	76	20	69	42	29.6993	-0.333606	0.469988	0.695532984633017
Ctr-21ur-01851	2406	1394	70	382	2749	3403	1023.87	-0.477009770016093	0.327440995351105	0.709173898935151	197	2486	1306	1465	1117	1957	484	1438	1132	1055.64	0.444134	0.0735681	0.223629832990429
Ctr-21ur-01852	3908	2044	54	209	5488	4364	1390.01	-0.664549058762708	0.297190520252358	0.683934917337729	187	1584	1462	874	1082	1626	342	1109	1316	888.34	0.317167	0.259974	0.499755388479528
Ctr-21ur-01853	228	82	0	45	186	154	62.7764	-0.865242782718222	0.184947434365038	0.583006593115777	5	103	49	35	19	36	7	19	35	25.1996	0.446746	0.361572	0.603351121668106
Ctr-21ur-01854	27	12	0	8	14	24	8.21662	-0.609063274518245	0.518562827398074	NA	4	21	5	5	3	11	3	9	7	6.93858	-0.208735	0.80113	0.908684576959497
Ctr-21ur-01855	2987	1061	87	756	1246	1767	944.47	-0.143899940803206	0.786875344757517	0.940119203879308	64	619	794	347	263	551	156	376	692	343.928	-0.19388	0.540548	0.749140495822378
Ctr-21ur-01856	4655	2072	81	557	1288	4680	1215.84	0.115095471715037	0.808976379320836	0.947746973944752	58	327	418	296	165	326	239	333	548	269.341	-0.736123	0.0136129	0.0665023446295056
Ctr-21ur-01857	3631	1419	35	681	1383	2749	939.427	-0.380336235733026	0.453033882075071	0.789551207844505	98	1150	835	491	437	676	256	475	488	445.717	0.211384	0.366458	0.607626142118328
Ctr-21ur-01858	72	73	0	52	121	193	53.4305	-1.47433657956405	0.0329931852732196	0.282320518947411	11	124	107	73	53	105	30	43	54	54.2915	0.631456	0.0604206	0.194788600588754
Ctr-21ur-01859	3634	1303	57	490	1906	3608	1002.57	-0.348198155748788	0.421158060130173	0.76945935305946	89	1276	895	657	399	734	253	624	791	506.143	-0.0288648	0.909816	0.961091138430408
Ctr-21ur-01860	836	94	19	35	112	689	150.098	0.481636288528912	0.457087635623264	0.791614470735932	1	16	40	48	5	51	16	25	18	19.7197	0.43532	0.493922	0.71512806856776
Ctr-21ur-01861	179	58	0	15	92	153	37.503	-0.357509827365566	0.589242718939559	0.859058872544267	12	76	43	44	20	41	11	31	26	29.1855	0.468647	0.289729	0.532927009768079
Ctr-21ur-01862	8013	3865	205	896	4110	5888	2321.23	0.270302424496519	0.539393195904457	0.832835882197952	200	2336	1771	1020	1058	1759	539	1573	1338	1052.14	0.036683	0.878042	0.947218585145059
Ctr-21ur-01863	3146	447	56	356	856	2155	642.725	-0.0981233464240388	0.846800206923145	0.960736271715389	13	133	303	138	81	145	70	178	209	113.843	-0.458228	0.224439	0.459621999345291
Ctr-21ur-01864	156	57	8	19	66	141	52.4782	0.342720751642832	0.565101404919081	0.847905256606475	2	42	37	38	15	32	8	10	16	17.2029	1.097	0.0406074	0.147361374195652
Ctr-21ur-01865	263	160	0	11	286	350	81.9797	-0.588823427046113	0.44392513877192	0.784343734018228	9	125	61	38	27	54	11	50	45	35.979	0.0689757	0.867295	0.942241204053429
Ctr-21ur-01866	688	214	15	25	240	911	170.891	0.0782730329712247	0.897670319503571	0.975947434217088	9	21	80	38	23	36	13	20	41	27.4542	0.238351	0.659197	0.826560715636142
Ctr-21ur-01867	641	89	11	156	172	565	166.868	-0.764075793645941	0.20333297790252	0.60430282670839	3	9	22	17	4	14	5	18	11	9.91958	-0.129873	0.849304	0.933102984118386
Ctr-21ur-01868	2329	1079	24	427	3454	3280	958.332	-1.22484339049177	0.021171957133657	0.229388958851997	66	843	647	465	281	372	111	272	343	298.318	0.527332	0.0563914	0.185185593497742
Ctr-21ur-01869	952	474	19	538	418	1038	434.739	-1.05063715011295	0.0878083645237705	0.439129261922335	102	1226	731	456	406	800	275	612	524	465.923	0.0392437	0.874689	0.945141200347146
Ctr-21ur-01870	298	62	1	40	106	373	67.6585	-0.824436375805743	0.177909268231716	0.575752826045708	5	50	94	65	39	54	23	58	130	47.2956	-0.470503	0.300063	0.542843631198242
Ctr-21ur-01871	34	19	0	19	14	32	13.8271	-0.948534390791992	0.296526959035735	0.683548430002147	1	16	11	7	5	15	4	10	12	7.13618	-0.1401	0.843168	0.930419600905998
Ctr-21ur-01872	3836	1918	101	1616	2713	4353	1716.14	-0.813767852765848	0.113216908014729	0.486941789954121	145	1563	1344	1206	691	1553	526	1439	1242	892.686	-0.0637891	0.77066	0.891250097222405
Ctr-21ur-01873	6388	2555	196	2415	2857	5323	2471.7	-0.513142142541363	0.357303870183061	0.729917494671882	191	1796	2319	1291	822	2142	716	1499	1490	1118.51	-0.0347265	0.892011	0.953608713917571
Ctr-21ur-01874	240	70	5	16	100	180	55.2868	0.169423465906908	0.760734292391807	0.931606876816086	9	108	62	72	40	87	20	56	49	45.3909	0.506577	0.153007	0.362297243286711
Ctr-21ur-01875	395	712	18	400	865	966	428.415	-0.958387250246127	0.132728657917208	0.517365937410947	193	1957	1132	1139	806	1468	609	1235	1148	915.703	-0.00930783	0.967965	0.986381459352322
Ctr-21ur-01876	4461	904	62	528	1953	8364	1275.88	-0.94347199177925	0.0704746051263182	0.398925058375581	33	216	390	242	150	453	56	883	555	264.329	-0.827414	0.080953	0.238117081196711
Ctr-21ur-01877	108	34	0	18	141	136	36.5573	-1.32594456811372	0.0524466214123421	0.351547247253841	2	53	28	12	22	21	6	15	24	15.5993	0.241799	0.676178	0.836632542770369
Ctr-21ur-01878	2150	1100	17	528	811	1874	638.308	-0.47655575315942	0.403655344225117	0.757759958730504	68	426	661	300	167	317	142	273	408	255.906	-0.235764	0.429159	0.661137929123854
Ctr-21ur-01879	268	129	2	25	135	215	65.7179	0.0224000828089078	0.96881554527933	0.993870472290065	5	24	48	56	22	38	18	53	51	30.3649	-0.195408	0.664022	0.829803070204189
Ctr-21ur-01880	51	21	0	13	51	49	17.158	-0.976185875880855	0.203438746513987	0.604387335373409	2	29	16	2	5	6	2	8	11	6.72376	-0.755255	0.3545	0.596132335634491
Ctr-21ur-01881	1764	947	30	270	1098	1696	556.539	-0.198497326627266	0.670346032849684	0.894729449480776	106	1237	933	660	430	1015	205	498	512	494.305	0.606576	0.00841635	0.0466355801398128
Ctr-21ur-01882	153	74	4	40	291	263	81.9887	-1.27602110087175	0.0249372049559156	0.24674840144141	1	45	37	22	13	23	5	9	4	12.6225	1.4674	0.0226246	0.0972829885129026
Ctr-21ur-01883	3801	799	71	413	1152	3643	877.895	-0.158962675489442	0.738311310729207	0.923617916516753	34	338	665	421	299	367	140	537	806	327.552	-0.441557	0.255254	0.494170729821484
Ctr-21ur-01884	2260	691	9	175	887	2600	492.492	-0.511595519486213	0.38508416295394	0.745061288952608	24	57	153	91	31	76	53	70	78	65.39	-0.320323	0.483835	0.70729151506307
Ctr-21ur-01885	1062	563	8	77	1985	1285	425.136	-1.11900039356434	0.10125617382529	0.464953437428075	30	407	337	178	128	242	49	225	149	149.423	0.288684	0.34051	0.581884767544313
Ctr-21ur-01886	266	33	2	40	79	225	54.2538	-0.694698249769662	0.269970282774226	0.664512452436952	1	29	28	66	7	25	7	50	15	19.8124	0.35998	0.588987	0.782565599556552
Ctr-21ur-01887	2552	895	37	263	956	2637	633.213	-0.144012574716386	0.754301306805166	0.929721122561604	35	460	266	206	81	148	59	138	192	137.894	0.0278933	0.933161	0.972110770098803
Ctr-21ur-01888	3175	1079	58	352	3784	3469	1084.7	-0.802652177646662	0.118733478826906	0.495345658401613	119	961	704	527	361	595	248	389	345	403.609	0.34677	0.182533	0.404866311259663
Ctr-21ur-01889	917	301	6	61	334	586	175.914	0.101027141650321	0.848612943710428	0.961437452350003	18	152	127	81	81	99	28	79	79	69.2287	0.400593	0.206949	0.43760837899399
Ctr-21ur-01890	2155	788	44	207	1016	1733	555.276	0.078122324237848	0.859565897064304	0.964759826922457	53	513	444	351	222	362	92	242	206	225.405	0.651828	0.00645233	0.0382725923710225
Ctr-21ur-01891	1225	227	36	112	320	1053	289.023	0.252276063234473	0.637779633339586	0.880354802271149	3	44	93	143	16	44	20	24	55	39.3313	0.813198	0.183541	0.406158558780908
Ctr-21ur-01892	2830	482	76	232	666	2951	657.703	0.140428100261668	0.799992204098182	0.944568891361197	30	429	417	368	218	368	159	373	802	288.984	-0.561161	0.101844	0.277228691755366
Ctr-21ur-01893	43	7	2	4	18	50	13.0641	-0.255549641195531	0.763236568794688	0.932581226339194	1	12	16	7	7	7	4	6	10	6.37285	-0.0618242	0.935581	0.973041098903718
Ctr-21ur-01894	2449	589	33	1392	949	2209	970.35	-1.52995084948834	0.0156335719773144	0.19291827820006	23	250	289	205	72	191	115	216	232	146.587	-0.502435	0.109136	0.290198135556837
Ctr-21ur-01895	2908	1606	50	203	2632	3024	929.099	-0.199850758778278	0.716910424966159	0.914559106793437	64	1165	718	443	465	699	178	359	379	389.161	0.652342	0.021238	0.0927250949828565
Ctr-21ur-01896	374	107	11	29	114	273	90.0011	0.44380761087459	0.398275406826462	0.754466757844679	3	48	35	30	12	22	12	26	18	18.2849	0.000149507	0.999762	0.999898173374629
Ctr-21ur-01897	615	188	18	66	272	513	167.78	0.112820890883814	0.816360752451674	0.950476961418474	7	140	77	53	34	59	10	37	56	39.1679	0.424394	0.316719	0.559242412692092
Ctr-21ur-01898	156	57	2	14	40	115	33.3246	0.320563226569107	0.59834402297238	0.863043615048318	1	40	23	21	11	12	8	18	19	13.0947	-0.153744	0.793758	0.904681385700981
Ctr-21ur-01899	839	142	19	69	446	884	212.042	-0.355091504924047	0.507464364802818	0.815394553597064	17	208	107	209	36	112	50	160	43	85.7249	0.279247	0.570793	0.771185117154492
Ctr-21ur-01900	1806	448	15	162	844	1829	405.899	-0.523200332852715	0.296605732867392	0.683592942823728	19	248	124	105	55	130	39	66	63	75.047	0.538155	0.111326	0.294230626440611
Ctr-21ur-01901	1874	489	67	499	608	1648	619.56	-0.225081579167249	0.691198206793069	0.904137694633077	66	632	566	559	245	493	144	401	347	314.431	0.388994	0.1344	0.332658108320798
Ctr-21ur-01902	6335	2511	174	1529	4588	5545	2273.93	-0.448934803220686	0.334956302717897	0.71387923584436	152	1935	1281	946	906	1571	443	1483	1404	918.197	-0.0499792	0.844894	0.93144890212375
Ctr-21ur-01903	3122	1154	51	807	2725	3315	1129.76	-0.934811148139622	0.0396710450421037	0.311391805174812	40	415	374	167	299	278	86	222	172	190.75	0.574029	0.0855882	0.247169625300974
Ctr-21ur-01904	1497	418	25	277	725	1162	405.562	-0.465843174798217	0.315908212673998	0.698284041796318	65	741	578	293	287	411	106	354	345	282.162	0.231486	0.377825	0.617394810027474
Ctr-21ur-01905	83	14	0	15	13	52	14.782	-0.437586238647182	0.612781508036083	0.86879922448287	2	18	21	8	6	9	3	6	18	8.06669	-0.329521	0.648854	0.819739825573529
Ctr-21ur-01906	3893	832	110	796	796	3064	1045.98	-0.0780886189701154	0.891419314209285	0.97363923234672	70	940	729	599	486	636	272	615	1469	533.986	-0.488918	0.156478	0.367519941649223
Ctr-21ur-01907	102	34	3	17	64	119	34.121	-0.468955029755783	0.434451560489015	0.77750944868525	3	37	31	42	29	34	9	14	30	21.3212	0.868017	0.0729409	0.222229196122072
Ctr-21ur-01908	5235	2179	92	729	2679	4179	1450.19	-0.122956146799656	0.776987850859395	0.937873617753777	102	529	956	307	190	472	157	458	472	334.38	-0.322898	0.292347	0.535409722455465
Ctr-21ur-01909	2018	1032	29	283	1166	1937	599.985	-0.206724571347866	0.660289324710036	0.890067302995005	88	1367	685	581	313	862	180	535	412	432.04	0.451617	0.117819	0.305765629891658
Ctr-21ur-01910	120	41	0	11	55	86	24.1911	-0.157800136369895	0.820972198566257	0.95218966943282	4	96	71	24	36	67	18	44	68	36.5812	-0.162685	0.713155	0.858283769395215
Ctr-21ur-01911	1221	252	37	89	151	808	255.836	0.812096989198078	0.155049800469932	0.547567046515743	16	323	488	355	174	291	137	272	494	227.301	-0.262262	0.499938	0.719753957486318
Ctr-21ur-01912	689	454	25	962	681	1261	627.44	-1.80095205912695	0.00656997573809665	0.116696705420768	110	1323	828	583	545	1034	395	836	890	605.271	-0.154633	0.523352	0.736737261151127
Ctr-21ur-01913	8	20	0	6	32	32	9.88986	-0.983404293591625	0.320053415822566	NA	7	54	38	26	22	52	20	42	35	28.3765	-0.176531	0.668054	0.832241712239041
Ctr-21ur-01914	2308	746	47	148	1030	1892	551.619	0.176250006678221	0.710258842015779	0.910980788287853	149	1301	882	665	540	1122	319	841	854	621.443	0.05335	0.821907	0.919436816997935
Ctr-21ur-01915	3467	660	86	305	844	2085	725.689	0.426964716325435	0.384737511019669	0.744823357556532	49	374	551	462	249	516	217	486	424	314.521	-0.0753471	0.780083	0.897102369043251
Ctr-21ur-01916	598	102	26	53	119	341	145.077	0.850733776134081	0.156563929689607	0.549983039466585	3	35	66	81	17	48	38	65	74	40.6179	-0.518892	0.273052	0.514972660318023
Ctr-21ur-01917	192	30	15	10	16	105	56.0576	1.83205398531451	0.0180285505300927	0.209671327246307	1	5	25	13	5	16	3	13	12	8.1173	0.136565	0.857862	0.937069774751436
Ctr-21ur-01918	542	89	15	88	69	429	129.285	0.0506710192812371	0.937369427395826	0.986060057596953	9	10	96	25	17	55	9	36	28	26.6048	0.24212	0.701841	0.851853457995846
Ctr-21ur-01919	275	20	4	13	7	122	34.9307	0.896256585227858	0.274843930766448	0.666941709868571	3	4	26	19	4	22	2	7	7	8.78693	1.28284	0.117251	0.304831358849836
Ctr-21ur-01920	5371	3352	63	498	1241	5722	1394.7	0.349505421998013	0.530176088843191	0.827970488954392	189	526	1398	329	315	1000	342	2044	1194	698.718	-1.2373	0.00457862	0.0294064942251125
Ctr-21ur-01921	330	202	3	24	128	390	88.0359	0.179086472540525	0.766638342989516	0.933891130551888	23	126	208	141	107	201	52	119	139	105.652	0.376556	0.231495	0.467512644080519
Ctr-21ur-01922	1386	1794	20	167	443	919	479.133	1.09137737818604	0.0747692346851173	0.410259648122458	133	274	873	128	73	124	54	135	194	198.466	-0.34584	0.422003	0.654641914720011
Ctr-21ur-01923	929	354	30	179	560	741	310.15	-0.139993301167898	0.772873942720416	0.937056699815021	88	771	402	379	313	523	195	375	414	330.239	0.123579	0.646295	0.818120705005535
Ctr-21ur-01924	1154	775	27	579	1378	1509	633.283	-1.06095099354628	0.0459923231877351	0.332204562372038	120	1499	1015	673	625	1235	312	1119	875	670.789	0.0245615	0.925358	0.968501507716077
Ctr-21ur-01925	302	95	2	29	111	200	61.2096	-0.0204163573277776	0.970803639143875	0.994656423648259	13	148	79	46	56	87	19	66	59	51.4854	0.297353	0.423854	0.656111183645541
Ctr-21ur-01926	2340	686	25	116	911	1399	446.354	0.211794425722154	0.672617994532096	0.895424656099119	58	671	626	333	408	691	186	565	612	377.855	-0.0234609	0.934086	0.97240833070678
Ctr-21ur-01927	529	140	3	125	345	562	156.238	-1.12925513642981	0.0353543576182758	0.293062711179666	7	30	64	14	23	49	13	29	24	23.9346	0.175297	0.733865	0.870279240020131
Ctr-21ur-01928	1011	133	4	68	336	525	154.012	-0.267071740194241	0.64824805359494	0.884835760877159	5	75	91	80	57	91	20	92	43	49.5094	0.471691	0.231464	0.467487973668999
Ctr-21ur-01929	120	43	0	27	150	165	43.9211	-1.35519748918784	0.0365602593665122	0.29811772726795	5	73	56	64	21	50	11	59	35	32.485	0.262451	0.557209	0.761750048473908
Ctr-21ur-01930	216	102	5	22	355	253	89.4938	-0.81077436681443	0.19828292648977	0.59912863120127	9	125	63	44	35	54	8	43	34	35.5631	0.582119	0.166321	0.381661192590852
Ctr-21ur-01931	4	6	0	1	0	3	1.43845	1.60862061544197	0.410267425003403	NA	1	19	8	1	2	4	2	2	4	3.4848	-0.425956	0.702703	NA
Ctr-21ur-01932	46	5	0	2	9	37	6.16699	-0.140597047324256	0.897150407117471	NA	2	14	11	14	5	21	0	12	14	8.18574	0.547651	0.466396	0.692253498361402
Ctr-21ur-01933	4687	1902	163	306	2833	4154	1410.4	0.356751676480326	0.487517821549924	0.805771159065648	264	2330	1449	1614	1324	2225	706	2188	2205	1356.33	-0.0759487	0.756776	0.883458625801262
Ctr-21ur-01934	19	18	1	5	18	38	10.9113	-0.291158849321424	0.733758261979355	NA	4	30	11	6	8	10	6	6	8	8.86818	0.038908	0.957228	0.98262658031143
Ctr-21ur-01935	1023	433	7	230	994	1140	355.667	-1.05824132227503	0.0465345247241688	0.333955924053978	32	595	316	186	99	184	65	181	176	152.819	0.0170464	0.956083	0.981963882156773
Ctr-21ur-01936	342	103	7	21	93	246	72.8105	0.45514448654386	0.394975544855424	0.752128033502507	9	101	86	91	66	72	33	78	74	57.435	0.198634	0.554009	0.759592718868372
Ctr-21ur-01937	124	79	7	18	74	104	50.0517	0.479012489656754	0.426174324291532	0.773247407274797	2	18	26	14	12	31	13	32	30	16.7316	-0.593411	0.237586	0.473925569524998
Ctr-21ur-01938	4306	4180	53	273	3528	3825	1470.24	0.3228513775938	0.609213821267112	0.867514561398646	223	1480	1742	1094	852	1981	747	1524	1165	1036.05	-0.0592214	0.817623	0.917512963297762
Ctr-21ur-01939	579	91	2	45	438	624	133.34	-1.10454281433036	0.0756485251963399	0.412758190558377	3	26	48	34	9	30	6	28	17	17.4095	0.371372	0.508269	0.726162391382624
Ctr-21ur-01940	2291	1574	37	306	808	2325	690.605	0.245392589525035	0.630752108135443	0.876259491173549	70	1096	561	484	304	642	227	576	392	386.875	0.0633656	0.819612	0.91831356190254
Ctr-21ur-01941	943	310	8	101	667	1028	253.96	-0.672867081245814	0.190529807699093	0.590125517897321	13	241	162	92	78	125	59	131	168	94.6964	-0.414822	0.182205	0.404562078980947
Ctr-21ur-01942	444	60	8	79	211	616	126.869	-0.971377150485998	0.0814361714264805	0.424785350879526	4	13	33	50	10	30	4	27	7	16.6445	1.13068	0.0876862	0.251066980718875
Ctr-21ur-01943	1891	482	37	306	774	2408	539.802	-0.537389802782946	0.25255556287395	0.650274982270572	20	130	170	175	62	104	44	175	156	96.8822	-0.210114	0.569537	0.770212946165283
Ctr-21ur-01944	1015	389	22	86	533	825	268.223	0.104791720427875	0.824279618908603	0.95352347526343	26	302	175	172	130	197	60	121	116	119.412	0.579704	0.039709	0.145017702730381
Ctr-21ur-01945	3581	816	146	324	693	2303	887.275	0.868622054491493	0.113146674617423	0.486941789954121	53	540	710	657	326	569	197	475	710	388.105	0.0545696	0.857696	0.937007178982075
Ctr-21ur-01946	3831	1879	80	334	2174	3211	1081.18	0.161853523676565	0.727841599784455	0.918657092406671	115	1810	904	673	632	865	243	673	705	582.973	0.337097	0.22799	0.463697246676148
Ctr-21ur-01947	3396	2481	76	913	3585	4908	1571.15	-0.619141510476771	0.202198335550335	0.603531785526818	120	1770	911	491	542	739	289	753	519	543.764	0.0557827	0.845737	0.93198763245354
Ctr-21ur-01948	3713	2073	92	2774	2581	3007	2046.8	-1.21275687431708	0.0578346852842366	0.367825216124616	343	4151	2250	1472	1746	2688	928	2321	2290	1672.77	-0.0294048	0.911889	0.961857343251523
Ctr-21ur-01949	5669	1935	59	702	2487	4595	1358.49	-0.293684473067123	0.522529018727206	0.824517136925669	110	1249	1076	738	689	813	234	1125	1148	650.08	-0.138248	0.655403	0.823973937407001
Ctr-21ur-01950	1379	294	45	116	281	1086	323.205	0.549153936923485	0.311704759943216	0.695161210085479	40	148	302	222	101	264	73	137	150	138.67	0.46711	0.187034	0.410934384667571
Ctr-21ur-01951	1160	123	1	214	289	484	198.768	-0.912618143238621	0.209724559435571	0.611136219304797	4	115	94	41	27	104	14	81	85	45.999	-0.194123	0.675633	0.836531684698839
Ctr-21ur-01952	1857	249	32	238	361	853	348.392	0.083169553273036	0.881301614024097	0.970846369293135	10	190	176	186	72	274	45	130	151	106.589	0.509817	0.152073	0.361095043804944
Ctr-21ur-01953	415	493	39	1636	657	585	858.966	-2.08942817632125	0.0133201556974839	0.176663521784654	216	1250	822	883	681	1271	435	784	926	722.932	0.198199	0.485145	0.708643032866527
Ctr-21ur-01954	366	101	7	55	79	213	82.8069	0.145159434012596	0.795831768657854	0.942978959334266	7	12	60	48	29	67	40	78	63	41.3989	-0.573806	0.23923	0.475771839735703
Ctr-21ur-01955	2088	311	40	246	191	1610	410.879	0.121610702526358	0.845186542547783	0.960471808633922	24	67	159	149	34	131	105	155	77	94.0043	-0.501167	0.300397	0.543059322883151
Ctr-21ur-01956	5175	1643	138	327	2237	3800	1272.83	0.404014638945683	0.394467604218538	0.752128033502507	242	1744	1157	1037	1148	1796	611	1439	1466	1037.54	0.0445176	0.866211	0.941466960009712
Ctr-21ur-01957	409	104	15	31	124	392	108.179	0.37665557866699	0.504457818992426	0.814006746324599	6	66	52	42	19	47	24	27	35	29.5858	0.0383572	0.927911	0.969911072897443
Ctr-21ur-01958	66	41	6	70	52	98	57.192	-1.00667950121902	0.191589220786546	0.591501101999708	15	136	78	56	45	94	15	39	38	46.7335	0.914881	0.0123076	0.0617600892649561
Ctr-21ur-01959	2770	737	65	1041	641	3463	983.046	-0.850006258694342	0.161234266274712	0.555584287519751	15	23	66	49	14	52	30	74	61	40.4556	-0.750656	0.14336	0.346916692729911
Ctr-21ur-01960	2093	285	33	195	323	1493	380.288	0.0850520422377147	0.878225438794063	0.970255786786079	7	15	103	36	15	66	15	56	10	29.238	0.272454	0.678192	0.837945802741742
Ctr-21ur-01961	404	346	2	51	323	469	140.073	-0.148662841330317	0.814676555872062	0.949726856054911	30	266	173	94	80	126	38	141	121	97.5129	-0.085011	0.779923	0.897064608269017
Ctr-21ur-01962	2047	1237	17	201	1242	1519	554.688	0.0170222188392452	0.975609969354992	0.995997605228587	71	471	601	54	39	105	37	108	98	135.776	-0.474231	0.134088	0.332172742073817
Ctr-21ur-01963	1738	1055	13	345	851	1873	543.695	-0.389958595593751	0.485788180540007	0.804647805082374	36	84	219	105	80	206	72	128	94	104.232	0.116989	0.780833	0.897311435172362
Ctr-21ur-01964	1511	512	38	182	1390	1737	508.725	-0.514371286401631	0.288628899264865	0.677866708817769	49	385	554	431	280	310	63	344	205	238.177	0.74581	0.0341989	0.130271484746054
Ctr-21ur-01965	2410	3915	35	364	1542	3107	1117.01	0.557886210522752	0.386158219483086	0.745910826660112	67	481	734	395	320	595	196	509	440	347.322	0.038186	0.886483	0.950412598562421
Ctr-21ur-01966	51	38	2	9	20	36	18.4994	0.609166983834865	0.404737407597485	0.759097132911817	4	26	19	9	9	19	7	9	11	10.9665	0.208783	0.735184	0.870872012511977
Ctr-21ur-01967	1215	199	15	63	622	1622	281.142	-0.660881872017627	0.257745940309538	0.654391653150517	21	142	161	85	45	66	14	30	90	59.1028	0.482223	0.270426	0.512186124453489
Ctr-21ur-01968	1024	968	13	185	820	1066	397.768	-0.0735133991487561	0.897911434459314	0.975947434217088	114	1556	813	603	470	703	264	454	489	489.361	0.363639	0.168897	0.38550791834895
Ctr-21ur-01969	15	14	0	8	8	16	6.9382	-0.455856580028471	0.666417676217978	NA	1	20	7	10	8	19	7	11	6	8.24267	0.338448	0.629343	0.80759711404564
Ctr-21ur-01970	2316	452	8	467	728	1518	495.141	-0.883707523227085	0.14622896158233	0.535533307288241	20	53	173	53	55	127	38	68	115	68.0863	-0.107692	0.812833	0.914959174864526
Ctr-21ur-01971	2416	310	75	235	422	1345	506.664	0.58821763169608	0.312946625834895	0.696341139729045	21	346	551	300	121	218	91	256	448	201.75	-0.392059	0.337435	0.578851072733495
Ctr-21ur-01972	188	28	0	28	58	202	38.2282	-0.91580859759209	0.193105303721714	0.593309782605072	9	114	139	144	43	84	16	63	97	61.4512	0.557936	0.20558	0.435862460288255
Ctr-21ur-01973	7428	5052	168	1272	4197	7669	2604.15	0.0194171503052354	0.966936403779854	0.993223930714815	233	973	2087	1100	767	1771	822	1595	1553	1065.03	-0.364379	0.246263	0.484020279305547
Ctr-21ur-01974	3913	1108	63	506	3165	3758	1141.27	-0.666387373330134	0.145186872567781	0.533991421295315	97	1408	1124	840	613	1013	250	702	648	590.715	0.504342	0.0357467	0.134228026456409
Ctr-21ur-01975	4036	1564	53	811	1542	3015	1091.93	-0.338120394663651	0.48944496396991	0.806580267741156	61	816	687	202	244	476	150	573	436	316.571	-0.432181	0.15692	0.368255906955316
Ctr-21ur-01976	444	141	15	43	113	370	116.327	0.477489540254546	0.369268965800899	0.736638173019749	4	32	96	23	13	38	9	13	24	20.9969	0.447918	0.434262	0.664934502304764
Ctr-21ur-01977	4937	1716	62	724	2997	4448	1357.69	-0.51545814327234	0.248267411474164	0.645187068213617	57	503	753	813	288	582	256	445	601	400.838	0.166222	0.612084	0.796123371098837
Ctr-21ur-01978	73	24	0	21	43	55	20.9082	-0.879050349649447	0.243204564477484	0.641211880010031	2	13	13	15	7	14	4	9	7	8.00167	0.662603	0.330236	0.572057452053368
Ctr-21ur-01979	3130	351	44	81	528	1813	452.186	0.587658869176568	0.319421684897511	0.701297951503608	18	47	58	39	10	61	17	20	22	30.9755	0.51245	0.348619	0.590049793959831
Ctr-21ur-01980	4902	1782	108	1215	2493	4447	1596.44	-0.484265603548343	0.30091895365839	0.687028305861157	89	1143	1064	643	348	1039	217	710	535	501.094	0.291257	0.292212	0.535409722455465
Ctr-21ur-01981	3033	1337	51	266	1439	3339	825.989	-0.0455438866907289	0.923233198848375	0.982758005788261	73	208	585	493	278	565	106	672	307	313.404	0.25201	0.549759	0.756614152689592
Ctr-21ur-01982	43	21	1	3	51	52	15.5622	-0.504185140529436	0.526803381606878	0.826680415310546	2	50	23	13	16	17	1	14	11	11.8788	0.836157	0.205328	0.435570991809181
Ctr-21ur-01983	7490	5000	268	2199	6460	7125	3354.41	-0.257777226698732	0.60734374735339	0.867010563836312	182	988	1596	912	471	976	578	1266	999	767.949	-0.482584	0.086592	0.248996100664762
Ctr-21ur-01984	56	27	0	5	49	51	15.1012	-0.398261421982514	0.621033665785624	0.872359363468002	2	21	7	5	6	11	1	13	5	6.29047	0.161525	0.84614	0.932027559180949
Ctr-21ur-01985	4058	765	136	480	746	2989	978.077	0.45043414211848	0.422617063257106	0.770443951879799	85	777	741	639	411	1599	320	543	1009	561.384	0.235352	0.477522	0.702032190401864
Ctr-21ur-01986	254	57	4	31	89	164	55.5594	-0.110301489365206	0.841627719027561	0.959181524420761	2	29	35	16	15	51	7	25	20	17.2011	0.45841	0.393512	0.630807191796674
Ctr-21ur-01987	375	72	23	38	98	247	112.719	0.897799081687386	0.159865461193768	0.554096071381191	4	46	45	16	16	57	6	23	36	21.2299	0.287345	0.586929	0.781231130848049
Ctr-21ur-01988	2797	591	38	715	724	1795	704.438	-0.639353295281741	0.261048434798713	0.656921927904972	25	453	496	165	125	215	80	312	353	187.101	-0.619178	0.0673524	0.21002319963405
Ctr-21ur-01989	2501	517	14	122	1298	1606	459.169	-0.349765657673847	0.543845165994848	0.835309122955468	17	53	106	22	16	57	10	40	17	32.3571	0.297079	0.566832	0.768364974970921
Ctr-21ur-01990	393	116	6	67	147	272	97.8446	-0.243972053351226	0.640218839749759	0.881588888007373	15	144	134	107	55	100	10	49	62	59.1603	1.04532	0.00505834	0.0316611993235676
Ctr-21ur-01991	216	68	0	21	94	187	44.5223	-0.359983571236507	0.575128685778346	0.852907474178311	4	39	50	16	24	27	6	28	36	20.4373	-0.0789123	0.877676	0.947180890293983
Ctr-21ur-01992	3	8	0	2	5	18	3.31694	-0.544207186546566	0.685218188937061	NA	1	21	11	4	3	16	3	5	7	5.81608	0.323504	0.701102	NA
Ctr-21ur-01993	5998	2528	97	526	3791	5241	1629.42	-0.12175037228013	0.795892586983482	0.942978959334266	120	1035	783	741	582	1006	375	1017	871	621.053	-0.0964669	0.655583	0.824119601426337
Ctr-21ur-01994	74	12	0	16	35	61	17.1771	-1.00180030026432	0.205697654864004	0.607250971536317	1	16	13	19	4	8	3	11	9	7.36374	0.309477	0.679306	0.838560462657388
Ctr-21ur-01995	756	513	33	222	280	734	317.076	0.166417902488939	0.768683949427439	0.934793648409743	76	633	588	364	379	612	243	437	431	359.263	0.0854277	0.731014	0.868890730797329
Ctr-21ur-01996	3834	1691	60	567	3484	3474	1241.73	-0.547307878779172	0.251480500932048	0.649443142123241	115	1627	855	731	661	926	164	570	420	534.672	0.933152	0.000797463	0.00768551091366254
Ctr-21ur-01997	152	32	6	9	45	101	36.8705	0.57426878348907	0.3747907355631	0.740199773838009	2	13	12	5	1	4	2	3	4	4.22392	-0.0765968	0.938621	NA
Ctr-21ur-01998	513	172	8	116	300	503	159.744	-0.680154527182849	0.1663507744473	0.560865725868765	12	350	211	141	126	186	38	136	163	114.134	0.374021	0.304623	0.547232338853093
Ctr-21ur-01999	166	67	0	93	97	187	68.8938	-1.52806284220188	0.0319789604213692	0.277490268704449	2	28	34	14	4	14	6	15	8	10.4779	-0.0840286	0.897061	0.955977227023662
[truncated: 25,446 more rows]
